# Supplementary material for: NuA4 histone acetyltransferase activity is required for H4 acetylation on a dosage-compensated monosomic chromosome that confers resistance to fungal toxins
Source: Epigenetics Chromatin. 2017 Oct 23;10:49. doi: 10.1186/s13072-017-0156-y (PMC5653997; doi:10.1186/s13072-017-0156-y)
Supplement: Supplementary file 6 — Additional file 6: Table S2. ChIP data (http://www.ncbi.nlm.nih.gov/geo/query/acc.cgi?acc=GSE81684). [file 13072_2017_156_MOESM6_ESM.zip]

Archive with 16 entries (16 files):
- H3_Chr1.xlsx
- H3_Chr2.xlsx
- H3_Chr3.xlsx
- H3_Chr4.xlsx
- H3_Chr5.xlsx
- H3_Chr6.xlsx
- H3_Chr7.xlsx
- H3_ChrR.xlsx
- H4_Chr1.xlsx
- H4_Chr2.xlsx
- H4_Chr3.xlsx
- H4_Chr4.xlsx
- H4_Chr5.xlsx
- H4_Chr6.xlsx
- H4_Chr7.xlsx
- H4_ChrR.xlsx
