# Supplementary material for: NuA4 histone acetyltransferase activity is required for H4 acetylation on a dosage-compensated monosomic chromosome that confers resistance to fungal toxins
Source: Epigenetics Chromatin. 2017 Oct 23;10:49. doi: 10.1186/s13072-017-0156-y (PMC5653997; doi:10.1186/s13072-017-0156-y)
Supplement: Supplementary file 6 — Additional file 6: Table S2. ChIP data (http://www.ncbi.nlm.nih.gov/geo/query/acc.cgi?acc=GSE81684). [file 13072_2017_156_MOESM6_ESM.zip › H3_Chr1.xlsx]

## Sheet: Chr1
Contig	Probe sequence start	Probe sequence end	Log2 value of Sor125(55) mutant 1	Log2 value of Sor125(55) mutant 2	Log2 value of 3153A parent 1	Log2 value of 3153A parent 2	Probe Name	Mean difference	p value
Filler	1	56	0	0	0	0	Filler	0	0
Filler	57	112	0	0	0	0	Filler	0	0
Filler	113	168	0	0	0	0	Filler	0	0
Filler	169	224	0	0	0	0	Filler	0	0
Filler	225	280	0	0	0	0	Filler	0	0
Filler	281	336	0	0	0	0	Filler	0	0
Filler	337	392	0	0	0	0	Filler	0	0
Filler	393	448	0	0	0	0	Filler	0	0
Filler	449	504	0	0	0	0	Filler	0	0
Filler	505	560	0	0	0	0	Filler	0	0
Filler	561	616	0	0	0	0	Filler	0	0
Filler	617	672	0	0	0	0	Filler	0	0
Filler	673	728	0	0	0	0	Filler	0	0
Filler	729	784	0	0	0	0	Filler	0	0
Filler	785	840	0	0	0	0	Filler	0	0
Filler	841	896	0	0	0	0	Filler	0	0
Filler	897	952	0	0	0	0	Filler	0	0
Filler	953	1008	0	0	0	0	Filler	0	0
Filler	1009	1064	0	0	0	0	Filler	0	0
Filler	1065	1120	0	0	0	0	Filler	0	0
Filler	1121	1176	0	0	0	0	Filler	0	0
Filler	1177	1232	0	0	0	0	Filler	0	0
Filler	1233	1288	0	0	0	0	Filler	0	0
Filler	1289	1344	0	0	0	0	Filler	0	0
Filler	1345	1400	0	0	0	0	Filler	0	0
Filler	1401	1456	0	0	0	0	Filler	0	0
Filler	1457	1512	0	0	0	0	Filler	0	0
Filler	1513	1568	0	0	0	0	Filler	0	0
Filler	1569	1624	0	0	0	0	Filler	0	0
Filler	1625	1680	0	0	0	0	Filler	0	0
Filler	1681	1736	0	0	0	0	Filler	0	0
Filler	1737	1792	0	0	0	0	Filler	0	0
Filler	1793	1848	0	0	0	0	Filler	0	0
Filler	1849	1904	0	0	0	0	Filler	0	0
Filler	1905	1960	0	0	0	0	Filler	0	0
Filler	1961	2016	0	0	0	0	Filler	0	0
Filler	2017	2072	0	0	0	0	Filler	0	0
Filler	2073	2128	0	0	0	0	Filler	0	0
Filler	2129	2184	0	0	0	0	Filler	0	0
Filler	2185	2240	0	0	0	0	Filler	0	0
Filler	2241	2296	0	0	0	0	Filler	0	0
Filler	2297	2352	0	0	0	0	Filler	0	0
Filler	2353	2408	0	0	0	0	Filler	0	0
Filler	2409	2464	0	0	0	0	Filler	0	0
Filler	2465	2520	0	0	0	0	Filler	0	0
Filler	2521	2576	0	0	0	0	Filler	0	0
Filler	2577	2632	0	0	0	0	Filler	0	0
Filler	2633	2688	0	0	0	0	Filler	0	0
Filler	2689	2744	0	0	0	0	Filler	0	0
Filler	2745	2800	0	0	0	0	Filler	0	0
Filler	2801	2856	0	0	0	0	Filler	0	0
Filler	2857	2912	0	0	0	0	Filler	0	0
Filler	2913	2968	0	0	0	0	Filler	0	0
Filler	2969	3024	0	0	0	0	Filler	0	0
Filler	3025	3080	0	0	0	0	Filler	0	0
Filler	3081	3136	0	0	0	0	Filler	0	0
Filler	3137	3192	0	0	0	0	Filler	0	0
Filler	3193	3248	0	0	0	0	Filler	0	0
Filler	3249	3304	0	0	0	0	Filler	0	0
Filler	3305	3360	0	0	0	0	Filler	0	0
Filler	3361	3416	0	0	0	0	Filler	0	0
Filler	3417	3472	0	0	0	0	Filler	0	0
Filler	3473	3528	0	0	0	0	Filler	0	0
Filler	3529	3584	0	0	0	0	Filler	0	0
Filler	3585	3640	0	0	0	0	Filler	0	0
Filler	3641	3696	0	0	0	0	Filler	0	0
Filler	3697	3752	0	0	0	0	Filler	0	0
Filler	3753	3808	0	0	0	0	Filler	0	0
Filler	3809	3864	0	0	0	0	Filler	0	0
Filler	3865	3920	0	0	0	0	Filler	0	0
Filler	3921	3976	0	0	0	0	Filler	0	0
Filler	3977	4032	0	0	0	0	Filler	0	0
Filler	4033	4088	0	0	0	0	Filler	0	0
Filler	4089	4144	0	0	0	0	Filler	0	0
Filler	4145	4200	0	0	0	0	Filler	0	0
Filler	4201	4256	0	0	0	0	Filler	0	0
Filler	4257	4312	0	0	0	0	Filler	0	0
Filler	4313	4368	0	0	0	0	Filler	0	0
Filler	4369	4424	0	0	0	0	Filler	0	0
Filler	4425	4480	0	0	0	0	Filler	0	0
Filler	4481	4536	0	0	0	0	Filler	0	0
Filler	4537	4592	0	0	0	0	Filler	0	0
Filler	4593	4648	0	0	0	0	Filler	0	0
Filler	4649	4704	0	0	0	0	Filler	0	0
Filler	4705	4760	0	0	0	0	Filler	0	0
Filler	4761	4816	0	0	0	0	Filler	0	0
Filler	4817	4872	0	0	0	0	Filler	0	0
Filler	4873	4928	0	0	0	0	Filler	0	0
Filler	4929	4984	0	0	0	0	Filler	0	0
Filler	4985	5040	0	0	0	0	Filler	0	0
Filler	5041	5096	0	0	0	0	Filler	0	0
Filler	5097	5152	0	0	0	0	Filler	0	0
Filler	5153	5208	0	0	0	0	Filler	0	0
Filler	5209	5264	0	0	0	0	Filler	0	0
Filler	5265	5320	0	0	0	0	Filler	0	0
Filler	5321	5376	0	0	0	0	Filler	0	0
Filler	5377	5432	0	0	0	0	Filler	0	0
Filler	5433	5488	0	0	0	0	Filler	0	0
Filler	5489	5544	0	0	0	0	Filler	0	0
Filler	5545	5600	0	0	0	0	Filler	0	0
Filler	5601	5656	0	0	0	0	Filler	0	0
Filler	5657	5712	0	0	0	0	Filler	0	0
Filler	5713	5768	0	0	0	0	Filler	0	0
Filler	5769	5824	0	0	0	0	Filler	0	0
Filler	5825	5880	0	0	0	0	Filler	0	0
Filler	5881	5936	0	0	0	0	Filler	0	0
Filler	5937	5992	0	0	0	0	Filler	0	0
Filler	5993	6048	0	0	0	0	Filler	0	0
Filler	6049	6104	0	0	0	0	Filler	0	0
Filler	6105	6160	0	0	0	0	Filler	0	0
Filler	6161	6216	0	0	0	0	Filler	0	0
Filler	6217	6272	0	0	0	0	Filler	0	0
Filler	6273	6328	0	0	0	0	Filler	0	0
Filler	6329	6384	0	0	0	0	Filler	0	0
Filler	6385	6440	0	0	0	0	Filler	0	0
Filler	6441	6496	0	0	0	0	Filler	0	0
Filler	6497	6552	0	0	0	0	Filler	0	0
Filler	6553	6608	0	0	0	0	Filler	0	0
Filler	6609	6664	0	0	0	0	Filler	0	0
Filler	6665	6720	0	0	0	0	Filler	0	0
Filler	6721	6776	0	0	0	0	Filler	0	0
Filler	6777	6832	0	0	0	0	Filler	0	0
Filler	6833	6888	0	0	0	0	Filler	0	0
Filler	6889	6944	0	0	0	0	Filler	0	0
Filler	6945	7000	0	0	0	0	Filler	0	0
Filler	7001	7056	0	0	0	0	Filler	0	0
Filler	7057	7112	0	0	0	0	Filler	0	0
Filler	7113	7168	0	0	0	0	Filler	0	0
Filler	7169	7224	0	0	0	0	Filler	0	0
Filler	7225	7280	0	0	0	0	Filler	0	0
Filler	7281	7336	0	0	0	0	Filler	0	0
Filler	7337	7392	0	0	0	0	Filler	0	0
Filler	7393	7448	0	0	0	0	Filler	0	0
Filler	7449	7504	0	0	0	0	Filler	0	0
Filler	7505	7560	0	0	0	0	Filler	0	0
Filler	7561	7616	0	0	0	0	Filler	0	0
Filler	7617	7672	0	0	0	0	Filler	0	0
Filler	7673	7728	0	0	0	0	Filler	0	0
Filler	7729	7784	0	0	0	0	Filler	0	0
Filler	7785	7840	0	0	0	0	Filler	0	0
Filler	7841	7896	0	0	0	0	Filler	0	0
Filler	7897	7952	0	0	0	0	Filler	0	0
Filler	7953	8008	0	0	0	0	Filler	0	0
Filler	8009	8064	0	0	0	0	Filler	0	0
Filler	8065	8120	0	0	0	0	Filler	0	0
Filler	8121	8176	0	0	0	0	Filler	0	0
Filler	8177	8232	0	0	0	0	Filler	0	0
Filler	8233	8288	0	0	0	0	Filler	0	0
Filler	8289	8344	0	0	0	0	Filler	0	0
Filler	8345	8400	0	0	0	0	Filler	0	0
Filler	8401	8456	0	0	0	0	Filler	0	0
Filler	8457	8512	0	0	0	0	Filler	0	0
Filler	8513	8568	0	0	0	0	Filler	0	0
Filler	8569	8624	0	0	0	0	Filler	0	0
Filler	8625	8680	0	0	0	0	Filler	0	0
Filler	8681	8736	0	0	0	0	Filler	0	0
Filler	8737	8792	0	0	0	0	Filler	0	0
Filler	8793	8848	0	0	0	0	Filler	0	0
Filler	8849	8904	0	0	0	0	Filler	0	0
Filler	8905	8960	0	0	0	0	Filler	0	0
Filler	8961	9016	0	0	0	0	Filler	0	0
Filler	9017	9072	0	0	0	0	Filler	0	0
Filler	9073	9128	0	0	0	0	Filler	0	0
Filler	9129	9184	0	0	0	0	Filler	0	0
Filler	9185	9240	0	0	0	0	Filler	0	0
Filler	9241	9296	0	0	0	0	Filler	0	0
Filler	9297	9352	0	0	0	0	Filler	0	0
Filler	9353	9408	0	0	0	0	Filler	0	0
Filler	9409	9464	0	0	0	0	Filler	0	0
Filler	9465	9520	0	0	0	0	Filler	0	0
Filler	9521	9576	0	0	0	0	Filler	0	0
Filler	9577	9632	0	0	0	0	Filler	0	0
Filler	9633	9688	0	0	0	0	Filler	0	0
Filler	9689	9744	0	0	0	0	Filler	0	0
Filler	9745	9800	0	0	0	0	Filler	0	0
Filler	9801	9856	0	0	0	0	Filler	0	0
Filler	9857	9912	0	0	0	0	Filler	0	0
Filler	9913	9968	0	0	0	0	Filler	0	0
Filler	9969	10024	0	0	0	0	Filler	0	0
Filler	10025	10080	0	0	0	0	Filler	0	0
Filler	10081	10136	0	0	0	0	Filler	0	0
Filler	10137	10192	0	0	0	0	Filler	0	0
Filler	10193	10248	0	0	0	0	Filler	0	0
Filler	10249	10304	0	0	0	0	Filler	0	0
Filler	10305	10360	0	0	0	0	Filler	0	0
Filler	10361	10416	0	0	0	0	Filler	0	0
Filler	10417	10472	0	0	0	0	Filler	0	0
Filler	10473	10528	0	0	0	0	Filler	0	0
Filler	10529	10584	0	0	0	0	Filler	0	0
Filler	10585	10640	0	0	0	0	Filler	0	0
Filler	10641	10696	0	0	0	0	Filler	0	0
Filler	10697	10752	0	0	0	0	Filler	0	0
Filler	10753	10808	0	0	0	0	Filler	0	0
Filler	10809	10864	0	0	0	0	Filler	0	0
Filler	10865	10920	0	0	0	0	Filler	0	0
Filler	10921	10976	0	0	0	0	Filler	0	0
Filler	10977	11032	0	0	0	0	Filler	0	0
Filler	11033	11088	0	0	0	0	Filler	0	0
Filler	11089	11144	0	0	0	0	Filler	0	0
Filler	11145	11200	0	0	0	0	Filler	0	0
Filler	11201	11256	0	0	0	0	Filler	0	0
Filler	11257	11312	0	0	0	0	Filler	0	0
Filler	11313	11368	0	0	0	0	Filler	0	0
Filler	11369	11424	0	0	0	0	Filler	0	0
Filler	11425	11480	0	0	0	0	Filler	0	0
Filler	11481	11536	0	0	0	0	Filler	0	0
Filler	11537	11592	0	0	0	0	Filler	0	0
Filler	11593	11648	0	0	0	0	Filler	0	0
Filler	11649	11704	0	0	0	0	Filler	0	0
Filler	11705	11760	0	0	0	0	Filler	0	0
Filler	11761	11816	0	0	0	0	Filler	0	0
Filler	11817	11872	0	0	0	0	Filler	0	0
Filler	11873	11928	0	0	0	0	Filler	0	0
Filler	11929	11984	0	0	0	0	Filler	0	0
Filler	11985	12040	0	0	0	0	Filler	0	0
Filler	12041	12096	0	0	0	0	Filler	0	0
Filler	12097	12152	0	0	0	0	Filler	0	0
Filler	12153	12208	0	0	0	0	Filler	0	0
Filler	12209	12264	0	0	0	0	Filler	0	0
Filler	12265	12320	0	0	0	0	Filler	0	0
Filler	12321	12376	0	0	0	0	Filler	0	0
Filler	12377	12432	0	0	0	0	Filler	0	0
Filler	12433	12488	0	0	0	0	Filler	0	0
Filler	12489	12544	0	0	0	0	Filler	0	0
Filler	12545	12600	0	0	0	0	Filler	0	0
Filler	12601	12656	0	0	0	0	Filler	0	0
Filler	12657	12712	0	0	0	0	Filler	0	0
Filler	12713	12768	0	0	0	0	Filler	0	0
Filler	12769	12824	0	0	0	0	Filler	0	0
Filler	12825	12880	0	0	0	0	Filler	0	0
Filler	12881	12936	0	0	0	0	Filler	0	0
Filler	12937	12992	0	0	0	0	Filler	0	0
Filler	12993	13048	0	0	0	0	Filler	0	0
Filler	13049	13104	0	0	0	0	Filler	0	0
Filler	13105	13160	0	0	0	0	Filler	0	0
Filler	13161	13216	0	0	0	0	Filler	0	0
Filler	13217	13272	0	0	0	0	Filler	0	0
Filler	13273	13328	0	0	0	0	Filler	0	0
Filler	13329	13384	0	0	0	0	Filler	0	0
Filler	13385	13440	0	0	0	0	Filler	0	0
Filler	13441	13496	0	0	0	0	Filler	0	0
Filler	13497	13552	0	0	0	0	Filler	0	0
Filler	13553	13608	0	0	0	0	Filler	0	0
Filler	13609	13664	0	0	0	0	Filler	0	0
Filler	13665	13720	0	0	0	0	Filler	0	0
Filler	13721	13776	0	0	0	0	Filler	0	0
Filler	13777	13832	0	0	0	0	Filler	0	0
Filler	13833	13888	0	0	0	0	Filler	0	0
Filler	13889	13944	0	0	0	0	Filler	0	0
Filler	13945	14000	0	0	0	0	Filler	0	0
Filler	14001	14056	0	0	0	0	Filler	0	0
Filler	14057	14112	0	0	0	0	Filler	0	0
Filler	14113	14168	0	0	0	0	Filler	0	0
Filler	14169	14224	0	0	0	0	Filler	0	0
Filler	14225	14280	0	0	0	0	Filler	0	0
Filler	14281	14336	0	0	0	0	Filler	0	0
Filler	14337	14392	0	0	0	0	Filler	0	0
Filler	14393	14448	0	0	0	0	Filler	0	0
Filler	14449	14504	0	0	0	0	Filler	0	0
Filler	14505	14560	0	0	0	0	Filler	0	0
Filler	14561	14616	0	0	0	0	Filler	0	0
Filler	14617	14672	0	0	0	0	Filler	0	0
Filler	14673	14728	0	0	0	0	Filler	0	0
Filler	14729	14784	0	0	0	0	Filler	0	0
Filler	14785	14840	0	0	0	0	Filler	0	0
Filler	14841	14896	0	0	0	0	Filler	0	0
Filler	14897	14952	0	0	0	0	Filler	0	0
Filler	14953	15008	0	0	0	0	Filler	0	0
Filler	15009	15064	0	0	0	0	Filler	0	0
Filler	15065	15120	0	0	0	0	Filler	0	0
Filler	15121	15176	0	0	0	0	Filler	0	0
Filler	15177	15232	0	0	0	0	Filler	0	0
Filler	15233	15288	0	0	0	0	Filler	0	0
Filler	15289	15344	0	0	0	0	Filler	0	0
Filler	15345	15400	0	0	0	0	Filler	0	0
Filler	15401	15456	0	0	0	0	Filler	0	0
Filler	15457	15512	0	0	0	0	Filler	0	0
Filler	15513	15568	0	0	0	0	Filler	0	0
Filler	15569	15624	0	0	0	0	Filler	0	0
Filler	15625	15680	0	0	0	0	Filler	0	0
Filler	15681	15736	0	0	0	0	Filler	0	0
Filler	15737	15792	0	0	0	0	Filler	0	0
Filler	15793	15848	0	0	0	0	Filler	0	0
Filler	15849	15904	0	0	0	0	Filler	0	0
Filler	15905	15960	0	0	0	0	Filler	0	0
Filler	15961	16016	0	0	0	0	Filler	0	0
Filler	16017	16072	0	0	0	0	Filler	0	0
Filler	16073	16128	0	0	0	0	Filler	0	0
Filler	16129	16184	0	0	0	0	Filler	0	0
Filler	16185	16240	0	0	0	0	Filler	0	0
Filler	16241	16296	0	0	0	0	Filler	0	0
Filler	16297	16352	0	0	0	0	Filler	0	0
Filler	16353	16408	0	0	0	0	Filler	0	0
Filler	16409	16464	0	0	0	0	Filler	0	0
Filler	16465	16520	0	0	0	0	Filler	0	0
Filler	16521	16576	0	0	0	0	Filler	0	0
Filler	16577	16632	0	0	0	0	Filler	0	0
Filler	16633	16688	0	0	0	0	Filler	0	0
Filler	16689	16744	0	0	0	0	Filler	0	0
Filler	16745	16800	0	0	0	0	Filler	0	0
Filler	16801	16856	0	0	0	0	Filler	0	0
Filler	16857	16912	0	0	0	0	Filler	0	0
Filler	16913	16968	0	0	0	0	Filler	0	0
Filler	16969	17024	0	0	0	0	Filler	0	0
Filler	17025	17080	0	0	0	0	Filler	0	0
Filler	17081	17136	0	0	0	0	Filler	0	0
Filler	17137	17192	0	0	0	0	Filler	0	0
Filler	17193	17248	0	0	0	0	Filler	0	0
Filler	17249	17304	0	0	0	0	Filler	0	0
Filler	17305	17360	0	0	0	0	Filler	0	0
Filler	17361	17416	0	0	0	0	Filler	0	0
Filler	17417	17472	0	0	0	0	Filler	0	0
Filler	17473	17528	0	0	0	0	Filler	0	0
Filler	17529	17584	0	0	0	0	Filler	0	0
Filler	17585	17640	0	0	0	0	Filler	0	0
Filler	17641	17696	0	0	0	0	Filler	0	0
Filler	17697	17752	0	0	0	0	Filler	0	0
Filler	17753	17808	0	0	0	0	Filler	0	0
Filler	17809	17864	0	0	0	0	Filler	0	0
Filler	17865	17920	0	0	0	0	Filler	0	0
Filler	17921	17976	0	0	0	0	Filler	0	0
Filler	17977	18032	0	0	0	0	Filler	0	0
Filler	18033	18088	0	0	0	0	Filler	0	0
Filler	18089	18144	0	0	0	0	Filler	0	0
Filler	18145	18200	0	0	0	0	Filler	0	0
Filler	18201	18256	0	0	0	0	Filler	0	0
Filler	18257	18312	0	0	0	0	Filler	0	0
Filler	18313	18368	0	0	0	0	Filler	0	0
Filler	18369	18424	0	0	0	0	Filler	0	0
Filler	18425	18480	0	0	0	0	Filler	0	0
Filler	18481	18536	0	0	0	0	Filler	0	0
Filler	18537	18592	0	0	0	0	Filler	0	0
Filler	18593	18648	0	0	0	0	Filler	0	0
Filler	18649	18704	0	0	0	0	Filler	0	0
Filler	18705	18760	0	0	0	0	Filler	0	0
Filler	18761	18816	0	0	0	0	Filler	0	0
Filler	18817	18872	0	0	0	0	Filler	0	0
Filler	18873	18928	0	0	0	0	Filler	0	0
Filler	18929	18984	0	0	0	0	Filler	0	0
Filler	18985	19040	0	0	0	0	Filler	0	0
Filler	19041	19096	0	0	0	0	Filler	0	0
Filler	19097	19152	0	0	0	0	Filler	0	0
Filler	19153	19208	0	0	0	0	Filler	0	0
Filler	19209	19264	0	0	0	0	Filler	0	0
Filler	19265	19320	0	0	0	0	Filler	0	0
Filler	19321	19376	0	0	0	0	Filler	0	0
Filler	19377	19432	0	0	0	0	Filler	0	0
Filler	19433	19488	0	0	0	0	Filler	0	0
Filler	19489	19544	0	0	0	0	Filler	0	0
Filler	19545	19600	0	0	0	0	Filler	0	0
Filler	19601	19656	0	0	0	0	Filler	0	0
Filler	19657	19712	0	0	0	0	Filler	0	0
Filler	19713	19768	0	0	0	0	Filler	0	0
Filler	19769	19824	0	0	0	0	Filler	0	0
Filler	19825	19880	0	0	0	0	Filler	0	0
Filler	19881	19936	0	0	0	0	Filler	0	0
Filler	19937	19992	0	0	0	0	Filler	0	0
Filler	19993	20048	0	0	0	0	Filler	0	0
Filler	20049	20104	0	0	0	0	Filler	0	0
Filler	20105	20160	0	0	0	0	Filler	0	0
Filler	20161	20216	0	0	0	0	Filler	0	0
Filler	20217	20272	0	0	0	0	Filler	0	0
Filler	20273	20328	0	0	0	0	Filler	0	0
Filler	20329	20384	0	0	0	0	Filler	0	0
Filler	20385	20440	0	0	0	0	Filler	0	0
Filler	20441	20496	0	0	0	0	Filler	0	0
Filler	20497	20552	0	0	0	0	Filler	0	0
Filler	20553	20608	0	0	0	0	Filler	0	0
Filler	20609	20664	0	0	0	0	Filler	0	0
Filler	20665	20720	0	0	0	0	Filler	0	0
Filler	20721	20776	0	0	0	0	Filler	0	0
Filler	20777	20832	0	0	0	0	Filler	0	0
Filler	20833	20888	0	0	0	0	Filler	0	0
Filler	20889	20944	0	0	0	0	Filler	0	0
Filler	20945	21000	0	0	0	0	Filler	0	0
Filler	21001	21056	0	0	0	0	Filler	0	0
Filler	21057	21112	0	0	0	0	Filler	0	0
Filler	21113	21168	0	0	0	0	Filler	0	0
Filler	21169	21224	0	0	0	0	Filler	0	0
Filler	21225	21280	0	0	0	0	Filler	0	0
Filler	21281	21336	0	0	0	0	Filler	0	0
Filler	21337	21392	0	0	0	0	Filler	0	0
Filler	21393	21448	0	0	0	0	Filler	0	0
Filler	21449	21504	0	0	0	0	Filler	0	0
Filler	21505	21560	0	0	0	0	Filler	0	0
Filler	21561	21616	0	0	0	0	Filler	0	0
Filler	21617	21672	0	0	0	0	Filler	0	0
Filler	21673	21728	0	0	0	0	Filler	0	0
Filler	21729	21784	0	0	0	0	Filler	0	0
Filler	21785	21840	0	0	0	0	Filler	0	0
Filler	21841	21896	0	0	0	0	Filler	0	0
Filler	21897	21952	0	0	0	0	Filler	0	0
Filler	21953	22008	0	0	0	0	Filler	0	0
Filler	22009	22064	0	0	0	0	Filler	0	0
Filler	22065	22120	0	0	0	0	Filler	0	0
Filler	22121	22176	0	0	0	0	Filler	0	0
Filler	22177	22232	0	0	0	0	Filler	0	0
Filler	22233	22288	0	0	0	0	Filler	0	0
Filler	22289	22344	0	0	0	0	Filler	0	0
Filler	22345	22400	0	0	0	0	Filler	0	0
Filler	22401	22456	0	0	0	0	Filler	0	0
Filler	22457	22512	0	0	0	0	Filler	0	0
Filler	22513	22568	0	0	0	0	Filler	0	0
Filler	22569	22624	0	0	0	0	Filler	0	0
Filler	22625	22680	0	0	0	0	Filler	0	0
Filler	22681	22736	0	0	0	0	Filler	0	0
Filler	22737	22792	0	0	0	0	Filler	0	0
Filler	22793	22848	0	0	0	0	Filler	0	0
Filler	22849	22904	0	0	0	0	Filler	0	0
Filler	22905	22960	0	0	0	0	Filler	0	0
Filler	22961	23016	0	0	0	0	Filler	0	0
Filler	23017	23072	0	0	0	0	Filler	0	0
Filler	23073	23128	0	0	0	0	Filler	0	0
Filler	23129	23184	0	0	0	0	Filler	0	0
Filler	23185	23240	0	0	0	0	Filler	0	0
Filler	23241	23296	0	0	0	0	Filler	0	0
Filler	23297	23352	0	0	0	0	Filler	0	0
Filler	23353	23408	0	0	0	0	Filler	0	0
Filler	23409	23464	0	0	0	0	Filler	0	0
Filler	23465	23520	0	0	0	0	Filler	0	0
Filler	23521	23576	0	0	0	0	Filler	0	0
Filler	23577	23632	0	0	0	0	Filler	0	0
Filler	23633	23688	0	0	0	0	Filler	0	0
Filler	23689	23744	0	0	0	0	Filler	0	0
Filler	23745	23800	0	0	0	0	Filler	0	0
Filler	23801	23856	0	0	0	0	Filler	0	0
Filler	23857	23912	0	0	0	0	Filler	0	0
Filler	23913	23968	0	0	0	0	Filler	0	0
Filler	23969	24024	0	0	0	0	Filler	0	0
Filler	24025	24080	0	0	0	0	Filler	0	0
Filler	24081	24136	0	0	0	0	Filler	0	0
Filler	24137	24192	0	0	0	0	Filler	0	0
Filler	24193	24248	0	0	0	0	Filler	0	0
Filler	24249	24304	0	0	0	0	Filler	0	0
Filler	24305	24360	0	0	0	0	Filler	0	0
Filler	24361	24416	0	0	0	0	Filler	0	0
Filler	24417	24472	0	0	0	0	Filler	0	0
Filler	24473	24528	0	0	0	0	Filler	0	0
Filler	24529	24584	0	0	0	0	Filler	0	0
Filler	24585	24640	0	0	0	0	Filler	0	0
Filler	24641	24696	0	0	0	0	Filler	0	0
Filler	24697	24752	0	0	0	0	Filler	0	0
Filler	24753	24808	0	0	0	0	Filler	0	0
Filler	24809	24864	0	0	0	0	Filler	0	0
Filler	24865	24920	0	0	0	0	Filler	0	0
Filler	24921	24976	0	0	0	0	Filler	0	0
Filler	24977	25032	0	0	0	0	Filler	0	0
Filler	25033	25088	0	0	0	0	Filler	0	0
Filler	25089	25144	0	0	0	0	Filler	0	0
Filler	25145	25200	0	0	0	0	Filler	0	0
Filler	25201	25256	0	0	0	0	Filler	0	0
Filler	25257	25312	0	0	0	0	Filler	0	0
Filler	25313	25368	0	0	0	0	Filler	0	0
Filler	25369	25424	0	0	0	0	Filler	0	0
Filler	25425	25480	0	0	0	0	Filler	0	0
Filler	25481	25536	0	0	0	0	Filler	0	0
Filler	25537	25592	0	0	0	0	Filler	0	0
Filler	25593	25648	0	0	0	0	Filler	0	0
Filler	25649	25704	0	0	0	0	Filler	0	0
Filler	25705	25760	0	0	0	0	Filler	0	0
Filler	25761	25816	0	0	0	0	Filler	0	0
Filler	25817	25872	0	0	0	0	Filler	0	0
Filler	25873	25928	0	0	0	0	Filler	0	0
Filler	25929	25984	0	0	0	0	Filler	0	0
Filler	25985	26040	0	0	0	0	Filler	0	0
Filler	26041	26096	0	0	0	0	Filler	0	0
Filler	26097	26152	0	0	0	0	Filler	0	0
Filler	26153	26208	0	0	0	0	Filler	0	0
Filler	26209	26264	0	0	0	0	Filler	0	0
Filler	26265	26320	0	0	0	0	Filler	0	0
Filler	26321	26376	0	0	0	0	Filler	0	0
Filler	26377	26432	0	0	0	0	Filler	0	0
Filler	26433	26488	0	0	0	0	Filler	0	0
Filler	26489	26544	0	0	0	0	Filler	0	0
Filler	26545	26600	0	0	0	0	Filler	0	0
Filler	26601	26656	0	0	0	0	Filler	0	0
Filler	26657	26712	0	0	0	0	Filler	0	0
Filler	26713	26768	0	0	0	0	Filler	0	0
Filler	26769	26824	0	0	0	0	Filler	0	0
Filler	26825	26880	0	0	0	0	Filler	0	0
Filler	26881	26936	0	0	0	0	Filler	0	0
Filler	26937	26992	0	0	0	0	Filler	0	0
Filler	26993	27048	0	0	0	0	Filler	0	0
Filler	27049	27104	0	0	0	0	Filler	0	0
Filler	27105	27160	0	0	0	0	Filler	0	0
Filler	27161	27216	0	0	0	0	Filler	0	0
Filler	27217	27272	0	0	0	0	Filler	0	0
Filler	27273	27328	0	0	0	0	Filler	0	0
Filler	27329	27384	0	0	0	0	Filler	0	0
Filler	27385	27440	0	0	0	0	Filler	0	0
Filler	27441	27496	0	0	0	0	Filler	0	0
Filler	27497	27552	0	0	0	0	Filler	0	0
Filler	27553	27608	0	0	0	0	Filler	0	0
Filler	27609	27664	0	0	0	0	Filler	0	0
Filler	27665	27720	0	0	0	0	Filler	0	0
Filler	27721	27776	0	0	0	0	Filler	0	0
Filler	27777	27832	0	0	0	0	Filler	0	0
Filler	27833	27888	0	0	0	0	Filler	0	0
Filler	27889	27944	0	0	0	0	Filler	0	0
Filler	27945	28000	0	0	0	0	Filler	0	0
Filler	28001	28056	0	0	0	0	Filler	0	0
Filler	28057	28112	0	0	0	0	Filler	0	0
Filler	28113	28168	0	0	0	0	Filler	0	0
Filler	28169	28224	0	0	0	0	Filler	0	0
Filler	28225	28280	0	0	0	0	Filler	0	0
Filler	28281	28336	0	0	0	0	Filler	0	0
Filler	28337	28392	0	0	0	0	Filler	0	0
Filler	28393	28448	0	0	0	0	Filler	0	0
Filler	28449	28504	0	0	0	0	Filler	0	0
Filler	28505	28560	0	0	0	0	Filler	0	0
Filler	28561	28616	0	0	0	0	Filler	0	0
Filler	28617	28672	0	0	0	0	Filler	0	0
Filler	28673	28728	0	0	0	0	Filler	0	0
Filler	28729	28784	0	0	0	0	Filler	0	0
Filler	28785	28840	0	0	0	0	Filler	0	0
Filler	28841	28896	0	0	0	0	Filler	0	0
Filler	28897	28952	0	0	0	0	Filler	0	0
Filler	28953	29008	0	0	0	0	Filler	0	0
Filler	29009	29064	0	0	0	0	Filler	0	0
Filler	29065	29120	0	0	0	0	Filler	0	0
Filler	29121	29176	0	0	0	0	Filler	0	0
Filler	29177	29232	0	0	0	0	Filler	0	0
Filler	29233	29288	0	0	0	0	Filler	0	0
Filler	29289	29344	0	0	0	0	Filler	0	0
Filler	29345	29400	0	0	0	0	Filler	0	0
Filler	29401	29456	0	0	0	0	Filler	0	0
Filler	29457	29512	0	0	0	0	Filler	0	0
Filler	29513	29568	0	0	0	0	Filler	0	0
Filler	29569	29624	0	0	0	0	Filler	0	0
Filler	29625	29680	0	0	0	0	Filler	0	0
Filler	29681	29736	0	0	0	0	Filler	0	0
Filler	29737	29792	0	0	0	0	Filler	0	0
Filler	29793	29848	0	0	0	0	Filler	0	0
Filler	29849	29904	0	0	0	0	Filler	0	0
Filler	29905	29960	0	0	0	0	Filler	0	0
Filler	29961	30016	0	0	0	0	Filler	0	0
Filler	30017	30072	0	0	0	0	Filler	0	0
Filler	30073	30128	0	0	0	0	Filler	0	0
Filler	30129	30184	0	0	0	0	Filler	0	0
Filler	30185	30240	0	0	0	0	Filler	0	0
Filler	30241	30296	0	0	0	0	Filler	0	0
Filler	30297	30352	0	0	0	0	Filler	0	0
Filler	30353	30408	0	0	0	0	Filler	0	0
Filler	30409	30464	0	0	0	0	Filler	0	0
Filler	30465	30520	0	0	0	0	Filler	0	0
Filler	30521	30576	0	0	0	0	Filler	0	0
Filler	30577	30632	0	0	0	0	Filler	0	0
Filler	30633	30688	0	0	0	0	Filler	0	0
Filler	30689	30744	0	0	0	0	Filler	0	0
Filler	30745	30800	0	0	0	0	Filler	0	0
Filler	30801	30856	0	0	0	0	Filler	0	0
Filler	30857	30912	0	0	0	0	Filler	0	0
Filler	30913	30968	0	0	0	0	Filler	0	0
Filler	30969	31024	0	0	0	0	Filler	0	0
Filler	31025	31080	0	0	0	0	Filler	0	0
Filler	31081	31136	0	0	0	0	Filler	0	0
Filler	31137	31192	0	0	0	0	Filler	0	0
Filler	31193	31248	0	0	0	0	Filler	0	0
Filler	31249	31304	0	0	0	0	Filler	0	0
Filler	31305	31360	0	0	0	0	Filler	0	0
Filler	31361	31416	0	0	0	0	Filler	0	0
Filler	31417	31472	0	0	0	0	Filler	0	0
Filler	31473	31528	0	0	0	0	Filler	0	0
Filler	31529	31584	0	0	0	0	Filler	0	0
Filler	31585	31640	0	0	0	0	Filler	0	0
Filler	31641	31696	0	0	0	0	Filler	0	0
Filler	31697	31752	0	0	0	0	Filler	0	0
Filler	31753	31808	0	0	0	0	Filler	0	0
Filler	31809	31864	0	0	0	0	Filler	0	0
Filler	31865	31920	0	0	0	0	Filler	0	0
Filler	31921	31976	0	0	0	0	Filler	0	0
Filler	31977	32032	0	0	0	0	Filler	0	0
Filler	32033	32088	0	0	0	0	Filler	0	0
Filler	32089	32144	0	0	0	0	Filler	0	0
Filler	32145	32200	0	0	0	0	Filler	0	0
Filler	32201	32256	0	0	0	0	Filler	0	0
Filler	32257	32312	0	0	0	0	Filler	0	0
Filler	32313	32368	0	0	0	0	Filler	0	0
Filler	32369	32424	0	0	0	0	Filler	0	0
Filler	32425	32480	0	0	0	0	Filler	0	0
Filler	32481	32536	0	0	0	0	Filler	0	0
Filler	32537	32592	0	0	0	0	Filler	0	0
Filler	32593	32648	0	0	0	0	Filler	0	0
Filler	32649	32704	0	0	0	0	Filler	0	0
Filler	32705	32760	0	0	0	0	Filler	0	0
Filler	32761	32816	0	0	0	0	Filler	0	0
Filler	32817	32872	0	0	0	0	Filler	0	0
Filler	32873	32928	0	0	0	0	Filler	0	0
Filler	32929	32984	0	0	0	0	Filler	0	0
Filler	32985	33040	0	0	0	0	Filler	0	0
Filler	33041	33096	0	0	0	0	Filler	0	0
Filler	33097	33152	0	0	0	0	Filler	0	0
Filler	33153	33208	0	0	0	0	Filler	0	0
Filler	33209	33264	0	0	0	0	Filler	0	0
Filler	33265	33320	0	0	0	0	Filler	0	0
Filler	33321	33376	0	0	0	0	Filler	0	0
Filler	33377	33432	0	0	0	0	Filler	0	0
Filler	33433	33488	0	0	0	0	Filler	0	0
Filler	33489	33544	0	0	0	0	Filler	0	0
Filler	33545	33600	0	0	0	0	Filler	0	0
Filler	33601	33656	0	0	0	0	Filler	0	0
Filler	33657	33712	0	0	0	0	Filler	0	0
Filler	33713	33768	0	0	0	0	Filler	0	0
Filler	33769	33824	0	0	0	0	Filler	0	0
Filler	33825	33880	0	0	0	0	Filler	0	0
Filler	33881	33936	0	0	0	0	Filler	0	0
Filler	33937	33992	0	0	0	0	Filler	0	0
Filler	33993	34048	0	0	0	0	Filler	0	0
Filler	34049	34104	0	0	0	0	Filler	0	0
Filler	34105	34160	0	0	0	0	Filler	0	0
Filler	34161	34216	0	0	0	0	Filler	0	0
Filler	34217	34272	0	0	0	0	Filler	0	0
Filler	34273	34328	0	0	0	0	Filler	0	0
Filler	34329	34384	0	0	0	0	Filler	0	0
Filler	34385	34440	0	0	0	0	Filler	0	0
Filler	34441	34496	0	0	0	0	Filler	0	0
Filler	34497	34552	0	0	0	0	Filler	0	0
Filler	34553	34608	0	0	0	0	Filler	0	0
Filler	34609	34664	0	0	0	0	Filler	0	0
Filler	34665	34720	0	0	0	0	Filler	0	0
Filler	34721	34776	0	0	0	0	Filler	0	0
Filler	34777	34832	0	0	0	0	Filler	0	0
Filler	34833	34888	0	0	0	0	Filler	0	0
Filler	34889	34944	0	0	0	0	Filler	0	0
Filler	34945	35000	0	0	0	0	Filler	0	0
Filler	35001	35056	0	0	0	0	Filler	0	0
Filler	35057	35112	0	0	0	0	Filler	0	0
Filler	35113	35168	0	0	0	0	Filler	0	0
Filler	35169	35224	0	0	0	0	Filler	0	0
Filler	35225	35280	0	0	0	0	Filler	0	0
Filler	35281	35336	0	0	0	0	Filler	0	0
Filler	35337	35392	0	0	0	0	Filler	0	0
Filler	35393	35448	0	0	0	0	Filler	0	0
Filler	35449	35504	0	0	0	0	Filler	0	0
Filler	35505	35560	0	0	0	0	Filler	0	0
Filler	35561	35616	0	0	0	0	Filler	0	0
Filler	35617	35672	0	0	0	0	Filler	0	0
Filler	35673	35728	0	0	0	0	Filler	0	0
Filler	35729	35784	0	0	0	0	Filler	0	0
Filler	35785	35840	0	0	0	0	Filler	0	0
Filler	35841	35896	0	0	0	0	Filler	0	0
Filler	35897	35952	0	0	0	0	Filler	0	0
Filler	35953	36008	0	0	0	0	Filler	0	0
Filler	36009	36064	0	0	0	0	Filler	0	0
Filler	36065	36120	0	0	0	0	Filler	0	0
Filler	36121	36176	0	0	0	0	Filler	0	0
Filler	36177	36232	0	0	0	0	Filler	0	0
Filler	36233	36288	0	0	0	0	Filler	0	0
Filler	36289	36344	0	0	0	0	Filler	0	0
Filler	36345	36400	0	0	0	0	Filler	0	0
Filler	36401	36456	0	0	0	0	Filler	0	0
Filler	36457	36512	0	0	0	0	Filler	0	0
Filler	36513	36568	0	0	0	0	Filler	0	0
Filler	36569	36624	0	0	0	0	Filler	0	0
Filler	36625	36680	0	0	0	0	Filler	0	0
Filler	36681	36736	0	0	0	0	Filler	0	0
Filler	36737	36792	0	0	0	0	Filler	0	0
Filler	36793	36848	0	0	0	0	Filler	0	0
Filler	36849	36904	0	0	0	0	Filler	0	0
Filler	36905	36960	0	0	0	0	Filler	0	0
Filler	36961	37016	0	0	0	0	Filler	0	0
Filler	37017	37072	0	0	0	0	Filler	0	0
Filler	37073	37128	0	0	0	0	Filler	0	0
Filler	37129	37184	0	0	0	0	Filler	0	0
Filler	37185	37240	0	0	0	0	Filler	0	0
Filler	37241	37296	0	0	0	0	Filler	0	0
Filler	37297	37352	0	0	0	0	Filler	0	0
Filler	37353	37408	0	0	0	0	Filler	0	0
Filler	37409	37464	0	0	0	0	Filler	0	0
Filler	37465	37520	0	0	0	0	Filler	0	0
Filler	37521	37576	0	0	0	0	Filler	0	0
Filler	37577	37632	0	0	0	0	Filler	0	0
Filler	37633	37688	0	0	0	0	Filler	0	0
Filler	37689	37744	0	0	0	0	Filler	0	0
Filler	37745	37800	0	0	0	0	Filler	0	0
Filler	37801	37856	0	0	0	0	Filler	0	0
Filler	37857	37912	0	0	0	0	Filler	0	0
Filler	37913	37968	0	0	0	0	Filler	0	0
Filler	37969	38024	0	0	0	0	Filler	0	0
Filler	38025	38080	0	0	0	0	Filler	0	0
Filler	38081	38136	0	0	0	0	Filler	0	0
Filler	38137	38192	0	0	0	0	Filler	0	0
Filler	38193	38248	0	0	0	0	Filler	0	0
Filler	38249	38304	0	0	0	0	Filler	0	0
Filler	38305	38360	0	0	0	0	Filler	0	0
Filler	38361	38416	0	0	0	0	Filler	0	0
Filler	38417	38472	0	0	0	0	Filler	0	0
Filler	38473	38528	0	0	0	0	Filler	0	0
Filler	38529	38584	0	0	0	0	Filler	0	0
Filler	38585	38640	0	0	0	0	Filler	0	0
Filler	38641	38696	0	0	0	0	Filler	0	0
Filler	38697	38752	0	0	0	0	Filler	0	0
Filler	38753	38808	0	0	0	0	Filler	0	0
Filler	38809	38864	0	0	0	0	Filler	0	0
Filler	38865	38920	0	0	0	0	Filler	0	0
Filler	38921	38976	0	0	0	0	Filler	0	0
Filler	38977	39032	0	0	0	0	Filler	0	0
Filler	39033	39088	0	0	0	0	Filler	0	0
Filler	39089	39144	0	0	0	0	Filler	0	0
Filler	39145	39200	0	0	0	0	Filler	0	0
Filler	39201	39256	0	0	0	0	Filler	0	0
Filler	39257	39312	0	0	0	0	Filler	0	0
Filler	39313	39368	0	0	0	0	Filler	0	0
Filler	39369	39424	0	0	0	0	Filler	0	0
Filler	39425	39480	0	0	0	0	Filler	0	0
Filler	39481	39536	0	0	0	0	Filler	0	0
Filler	39537	39592	0	0	0	0	Filler	0	0
Filler	39593	39648	0	0	0	0	Filler	0	0
Filler	39649	39704	0	0	0	0	Filler	0	0
Filler	39705	39760	0	0	0	0	Filler	0	0
Filler	39761	39816	0	0	0	0	Filler	0	0
Filler	39817	39872	0	0	0	0	Filler	0	0
Filler	39873	39928	0	0	0	0	Filler	0	0
Filler	39929	39984	0	0	0	0	Filler	0	0
Filler	39985	40040	0	0	0	0	Filler	0	0
Filler	40041	40096	0	0	0	0	Filler	0	0
Filler	40097	40152	0	0	0	0	Filler	0	0
Filler	40153	40208	0	0	0	0	Filler	0	0
Filler	40209	40264	0	0	0	0	Filler	0	0
Filler	40265	40320	0	0	0	0	Filler	0	0
Filler	40321	40376	0	0	0	0	Filler	0	0
Filler	40377	40432	0	0	0	0	Filler	0	0
Filler	40433	40488	0	0	0	0	Filler	0	0
Filler	40489	40544	0	0	0	0	Filler	0	0
Filler	40545	40600	0	0	0	0	Filler	0	0
Filler	40601	40656	0	0	0	0	Filler	0	0
Filler	40657	40712	0	0	0	0	Filler	0	0
Filler	40713	40768	0	0	0	0	Filler	0	0
Filler	40769	40824	0	0	0	0	Filler	0	0
Filler	40825	40880	0	0	0	0	Filler	0	0
Filler	40881	40936	0	0	0	0	Filler	0	0
Filler	40937	40992	0	0	0	0	Filler	0	0
Filler	40993	41048	0	0	0	0	Filler	0	0
Filler	41049	41104	0	0	0	0	Filler	0	0
Filler	41105	41160	0	0	0	0	Filler	0	0
Filler	41161	41216	0	0	0	0	Filler	0	0
Filler	41217	41272	0	0	0	0	Filler	0	0
Filler	41273	41328	0	0	0	0	Filler	0	0
Filler	41329	41384	0	0	0	0	Filler	0	0
Filler	41385	41440	0	0	0	0	Filler	0	0
Filler	41441	41496	0	0	0	0	Filler	0	0
Filler	41497	41552	0	0	0	0	Filler	0	0
Filler	41553	41608	0	0	0	0	Filler	0	0
Filler	41609	41664	0	0	0	0	Filler	0	0
Filler	41665	41720	0	0	0	0	Filler	0	0
Filler	41721	41776	0	0	0	0	Filler	0	0
Filler	41777	41832	0	0	0	0	Filler	0	0
Filler	41833	41888	0	0	0	0	Filler	0	0
Filler	41889	41944	0	0	0	0	Filler	0	0
Filler	41945	42000	0	0	0	0	Filler	0	0
Filler	42001	42056	0	0	0	0	Filler	0	0
Filler	42057	42112	0	0	0	0	Filler	0	0
Filler	42113	42168	0	0	0	0	Filler	0	0
Filler	42169	42224	0	0	0	0	Filler	0	0
Filler	42225	42280	0	0	0	0	Filler	0	0
Filler	42281	42336	0	0	0	0	Filler	0	0
Filler	42337	42392	0	0	0	0	Filler	0	0
Filler	42393	42448	0	0	0	0	Filler	0	0
Filler	42449	42504	0	0	0	0	Filler	0	0
Filler	42505	42560	0	0	0	0	Filler	0	0
Filler	42561	42616	0	0	0	0	Filler	0	0
Filler	42617	42672	0	0	0	0	Filler	0	0
Filler	42673	42728	0	0	0	0	Filler	0	0
Filler	42729	42784	0	0	0	0	Filler	0	0
Filler	42785	42840	0	0	0	0	Filler	0	0
Filler	42841	42896	0	0	0	0	Filler	0	0
Filler	42897	42952	0	0	0	0	Filler	0	0
Filler	42953	43008	0	0	0	0	Filler	0	0
Filler	43009	43064	0	0	0	0	Filler	0	0
Filler	43065	43120	0	0	0	0	Filler	0	0
Filler	43121	43176	0	0	0	0	Filler	0	0
Filler	43177	43232	0	0	0	0	Filler	0	0
Filler	43233	43288	0	0	0	0	Filler	0	0
Filler	43289	43344	0	0	0	0	Filler	0	0
Filler	43345	43400	0	0	0	0	Filler	0	0
Filler	43401	43456	0	0	0	0	Filler	0	0
Filler	43457	43512	0	0	0	0	Filler	0	0
Filler	43513	43568	0	0	0	0	Filler	0	0
Filler	43569	43624	0	0	0	0	Filler	0	0
Filler	43625	43680	0	0	0	0	Filler	0	0
Filler	43681	43736	0	0	0	0	Filler	0	0
Filler	43737	43792	0	0	0	0	Filler	0	0
Filler	43793	43848	0	0	0	0	Filler	0	0
Filler	43849	43904	0	0	0	0	Filler	0	0
Filler	43905	43960	0	0	0	0	Filler	0	0
Filler	43961	44016	0	0	0	0	Filler	0	0
Filler	44017	44072	0	0	0	0	Filler	0	0
Filler	44073	44128	0	0	0	0	Filler	0	0
Filler	44129	44184	0	0	0	0	Filler	0	0
Filler	44185	44240	0	0	0	0	Filler	0	0
Filler	44241	44296	0	0	0	0	Filler	0	0
Filler	44297	44352	0	0	0	0	Filler	0	0
Filler	44353	44408	0	0	0	0	Filler	0	0
Filler	44409	44464	0	0	0	0	Filler	0	0
Filler	44465	44520	0	0	0	0	Filler	0	0
Filler	44521	44576	0	0	0	0	Filler	0	0
Filler	44577	44632	0	0	0	0	Filler	0	0
Filler	44633	44688	0	0	0	0	Filler	0	0
Filler	44689	44744	0	0	0	0	Filler	0	0
Filler	44745	44800	0	0	0	0	Filler	0	0
Filler	44801	44856	0	0	0	0	Filler	0	0
Filler	44857	44912	0	0	0	0	Filler	0	0
Filler	44913	44968	0	0	0	0	Filler	0	0
Filler	44969	45024	0	0	0	0	Filler	0	0
Filler	45025	45080	0	0	0	0	Filler	0	0
Filler	45081	45136	0	0	0	0	Filler	0	0
Filler	45137	45192	0	0	0	0	Filler	0	0
Filler	45193	45248	0	0	0	0	Filler	0	0
Filler	45249	45304	0	0	0	0	Filler	0	0
Filler	45305	45360	0	0	0	0	Filler	0	0
Filler	45361	45416	0	0	0	0	Filler	0	0
Filler	45417	45472	0	0	0	0	Filler	0	0
Filler	45473	45528	0	0	0	0	Filler	0	0
Filler	45529	45584	0	0	0	0	Filler	0	0
Filler	45585	45640	0	0	0	0	Filler	0	0
Filler	45641	45696	0	0	0	0	Filler	0	0
Filler	45697	45752	0	0	0	0	Filler	0	0
Filler	45753	45808	0	0	0	0	Filler	0	0
Filler	45809	45864	0	0	0	0	Filler	0	0
Filler	45865	45920	0	0	0	0	Filler	0	0
Filler	45921	45976	0	0	0	0	Filler	0	0
Filler	45977	46032	0	0	0	0	Filler	0	0
Filler	46033	46088	0	0	0	0	Filler	0	0
Filler	46089	46144	0	0	0	0	Filler	0	0
Filler	46145	46200	0	0	0	0	Filler	0	0
Filler	46201	46256	0	0	0	0	Filler	0	0
Filler	46257	46312	0	0	0	0	Filler	0	0
Filler	46313	46368	0	0	0	0	Filler	0	0
Filler	46369	46424	0	0	0	0	Filler	0	0
Filler	46425	46480	0	0	0	0	Filler	0	0
Filler	46481	46536	0	0	0	0	Filler	0	0
Filler	46537	46592	0	0	0	0	Filler	0	0
Filler	46593	46648	0	0	0	0	Filler	0	0
Filler	46649	46704	0	0	0	0	Filler	0	0
Filler	46705	46760	0	0	0	0	Filler	0	0
Filler	46761	46816	0	0	0	0	Filler	0	0
Filler	46817	46872	0	0	0	0	Filler	0	0
Filler	46873	46928	0	0	0	0	Filler	0	0
Filler	46929	46984	0	0	0	0	Filler	0	0
Filler	46985	47040	0	0	0	0	Filler	0	0
Filler	47041	47096	0	0	0	0	Filler	0	0
Filler	47097	47152	0	0	0	0	Filler	0	0
Filler	47153	47208	0	0	0	0	Filler	0	0
Filler	47209	47264	0	0	0	0	Filler	0	0
Filler	47265	47320	0	0	0	0	Filler	0	0
Filler	47321	47376	0	0	0	0	Filler	0	0
Filler	47377	47432	0	0	0	0	Filler	0	0
Filler	47433	47488	0	0	0	0	Filler	0	0
Filler	47489	47544	0	0	0	0	Filler	0	0
Filler	47545	47600	0	0	0	0	Filler	0	0
Filler	47601	47656	0	0	0	0	Filler	0	0
Filler	47657	47712	0	0	0	0	Filler	0	0
Filler	47713	47768	0	0	0	0	Filler	0	0
Filler	47769	47824	0	0	0	0	Filler	0	0
Filler	47825	47880	0	0	0	0	Filler	0	0
Filler	47881	47936	0	0	0	0	Filler	0	0
Filler	47937	47992	0	0	0	0	Filler	0	0
Filler	47993	48048	0	0	0	0	Filler	0	0
Filler	48049	48104	0	0	0	0	Filler	0	0
Filler	48105	48160	0	0	0	0	Filler	0	0
Filler	48161	48216	0	0	0	0	Filler	0	0
Filler	48217	48272	0	0	0	0	Filler	0	0
Filler	48273	48328	0	0	0	0	Filler	0	0
Filler	48329	48384	0	0	0	0	Filler	0	0
Filler	48385	48440	0	0	0	0	Filler	0	0
Filler	48441	48496	0	0	0	0	Filler	0	0
Filler	48497	48552	0	0	0	0	Filler	0	0
Filler	48553	48608	0	0	0	0	Filler	0	0
Filler	48609	48664	0	0	0	0	Filler	0	0
Filler	48665	48720	0	0	0	0	Filler	0	0
Filler	48721	48776	0	0	0	0	Filler	0	0
Filler	48777	48832	0	0	0	0	Filler	0	0
Filler	48833	48888	0	0	0	0	Filler	0	0
Filler	48889	48944	0	0	0	0	Filler	0	0
Filler	48945	49000	0	0	0	0	Filler	0	0
Filler	49001	49056	0	0	0	0	Filler	0	0
Filler	49057	49112	0	0	0	0	Filler	0	0
Filler	49113	49168	0	0	0	0	Filler	0	0
Filler	49169	49224	0	0	0	0	Filler	0	0
Filler	49225	49280	0	0	0	0	Filler	0	0
Filler	49281	49336	0	0	0	0	Filler	0	0
Filler	49337	49392	0	0	0	0	Filler	0	0
Filler	49393	49448	0	0	0	0	Filler	0	0
Filler	49449	49504	0	0	0	0	Filler	0	0
Filler	49505	49560	0	0	0	0	Filler	0	0
Filler	49561	49616	0	0	0	0	Filler	0	0
Filler	49617	49672	0	0	0	0	Filler	0	0
Filler	49673	49728	0	0	0	0	Filler	0	0
Filler	49729	49784	0	0	0	0	Filler	0	0
Filler	49785	49840	0	0	0	0	Filler	0	0
Filler	49841	49896	0	0	0	0	Filler	0	0
Filler	49897	49952	0	0	0	0	Filler	0	0
Filler	49953	50008	0	0	0	0	Filler	0	0
Filler	50009	50064	0	0	0	0	Filler	0	0
Filler	50065	50120	0	0	0	0	Filler	0	0
Filler	50121	50176	0	0	0	0	Filler	0	0
Filler	50177	50232	0	0	0	0	Filler	0	0
Filler	50233	50288	0	0	0	0	Filler	0	0
Filler	50289	50344	0	0	0	0	Filler	0	0
Filler	50345	50400	0	0	0	0	Filler	0	0
Filler	50401	50456	0	0	0	0	Filler	0	0
Filler	50457	50512	0	0	0	0	Filler	0	0
Filler	50513	50568	0	0	0	0	Filler	0	0
Filler	50569	50624	0	0	0	0	Filler	0	0
Filler	50625	50680	0	0	0	0	Filler	0	0
Filler	50681	50736	0	0	0	0	Filler	0	0
Filler	50737	50792	0	0	0	0	Filler	0	0
Filler	50793	50848	0	0	0	0	Filler	0	0
Filler	50849	50904	0	0	0	0	Filler	0	0
Filler	50905	50960	0	0	0	0	Filler	0	0
Filler	50961	51016	0	0	0	0	Filler	0	0
Filler	51017	51072	0	0	0	0	Filler	0	0
Filler	51073	51128	0	0	0	0	Filler	0	0
Filler	51129	51184	0	0	0	0	Filler	0	0
Filler	51185	51240	0	0	0	0	Filler	0	0
Filler	51241	51296	0	0	0	0	Filler	0	0
Filler	51297	51352	0	0	0	0	Filler	0	0
Filler	51353	51408	0	0	0	0	Filler	0	0
Filler	51409	51464	0	0	0	0	Filler	0	0
Filler	51465	51520	0	0	0	0	Filler	0	0
Filler	51521	51576	0	0	0	0	Filler	0	0
Filler	51577	51632	0	0	0	0	Filler	0	0
Filler	51633	51688	0	0	0	0	Filler	0	0
Filler	51689	51744	0	0	0	0	Filler	0	0
Filler	51745	51800	0	0	0	0	Filler	0	0
Filler	51801	51856	0	0	0	0	Filler	0	0
Filler	51857	51912	0	0	0	0	Filler	0	0
Filler	51913	51968	0	0	0	0	Filler	0	0
Filler	51969	52024	0	0	0	0	Filler	0	0
Filler	52025	52080	0	0	0	0	Filler	0	0
Filler	52081	52136	0	0	0	0	Filler	0	0
Filler	52137	52192	0	0	0	0	Filler	0	0
Filler	52193	52248	0	0	0	0	Filler	0	0
Filler	52249	52304	0	0	0	0	Filler	0	0
Filler	52305	52360	0	0	0	0	Filler	0	0
Filler	52361	52416	0	0	0	0	Filler	0	0
Filler	52417	52472	0	0	0	0	Filler	0	0
Filler	52473	52528	0	0	0	0	Filler	0	0
Filler	52529	52584	0	0	0	0	Filler	0	0
Filler	52585	52640	0	0	0	0	Filler	0	0
Filler	52641	52696	0	0	0	0	Filler	0	0
Filler	52697	52752	0	0	0	0	Filler	0	0
Filler	52753	52808	0	0	0	0	Filler	0	0
Filler	52809	52864	0	0	0	0	Filler	0	0
Filler	52865	52920	0	0	0	0	Filler	0	0
Filler	52921	52976	0	0	0	0	Filler	0	0
Filler	52977	53032	0	0	0	0	Filler	0	0
Filler	53033	53088	0	0	0	0	Filler	0	0
Filler	53089	53144	0	0	0	0	Filler	0	0
Filler	53145	53200	0	0	0	0	Filler	0	0
Filler	53201	53256	0	0	0	0	Filler	0	0
Filler	53257	53312	0	0	0	0	Filler	0	0
Filler	53313	53368	0	0	0	0	Filler	0	0
Filler	53369	53424	0	0	0	0	Filler	0	0
Filler	53425	53480	0	0	0	0	Filler	0	0
Filler	53481	53536	0	0	0	0	Filler	0	0
Filler	53537	53592	0	0	0	0	Filler	0	0
Filler	53593	53648	0	0	0	0	Filler	0	0
Filler	53649	53704	0	0	0	0	Filler	0	0
Filler	53705	53760	0	0	0	0	Filler	0	0
Filler	53761	53816	0	0	0	0	Filler	0	0
Filler	53817	53872	0	0	0	0	Filler	0	0
Filler	53873	53928	0	0	0	0	Filler	0	0
Filler	53929	53984	0	0	0	0	Filler	0	0
Filler	53985	54040	0	0	0	0	Filler	0	0
Filler	54041	54096	0	0	0	0	Filler	0	0
Filler	54097	54152	0	0	0	0	Filler	0	0
Filler	54153	54208	0	0	0	0	Filler	0	0
Filler	54209	54264	0	0	0	0	Filler	0	0
Filler	54265	54320	0	0	0	0	Filler	0	0
Filler	54321	54376	0	0	0	0	Filler	0	0
Filler	54377	54432	0	0	0	0	Filler	0	0
Filler	54433	54488	0	0	0	0	Filler	0	0
Filler	54489	54544	0	0	0	0	Filler	0	0
Filler	54545	54600	0	0	0	0	Filler	0	0
Filler	54601	54656	0	0	0	0	Filler	0	0
Filler	54657	54712	0	0	0	0	Filler	0	0
Filler	54713	54768	0	0	0	0	Filler	0	0
Filler	54769	54824	0	0	0	0	Filler	0	0
Filler	54825	54880	0	0	0	0	Filler	0	0
Filler	54881	54936	0	0	0	0	Filler	0	0
Filler	54937	54992	0	0	0	0	Filler	0	0
Filler	54993	55048	0	0	0	0	Filler	0	0
Filler	55049	55104	0	0	0	0	Filler	0	0
Filler	55105	55160	0	0	0	0	Filler	0	0
Filler	55161	55216	0	0	0	0	Filler	0	0
Filler	55217	55272	0	0	0	0	Filler	0	0
Filler	55273	55328	0	0	0	0	Filler	0	0
Filler	55329	55384	0	0	0	0	Filler	0	0
Filler	55385	55440	0	0	0	0	Filler	0	0
Filler	55441	55496	0	0	0	0	Filler	0	0
Filler	55497	55552	0	0	0	0	Filler	0	0
Filler	55553	55608	0	0	0	0	Filler	0	0
Filler	55609	55664	0	0	0	0	Filler	0	0
Filler	55665	55720	0	0	0	0	Filler	0	0
Filler	55721	55776	0	0	0	0	Filler	0	0
Filler	55777	55832	0	0	0	0	Filler	0	0
Filler	55833	55888	0	0	0	0	Filler	0	0
Filler	55889	55944	0	0	0	0	Filler	0	0
Filler	55945	56000	0	0	0	0	Filler	0	0
Filler	56001	56056	0	0	0	0	Filler	0	0
Filler	56057	56112	0	0	0	0	Filler	0	0
Filler	56113	56168	0	0	0	0	Filler	0	0
Filler	56169	56224	0	0	0	0	Filler	0	0
Filler	56225	56280	0	0	0	0	Filler	0	0
Filler	56281	56336	0	0	0	0	Filler	0	0
Filler	56337	56392	0	0	0	0	Filler	0	0
Filler	56393	56448	0	0	0	0	Filler	0	0
Filler	56449	56504	0	0	0	0	Filler	0	0
Filler	56505	56560	0	0	0	0	Filler	0	0
Filler	56561	56616	0	0	0	0	Filler	0	0
Filler	56617	56672	0	0	0	0	Filler	0	0
Filler	56673	56728	0	0	0	0	Filler	0	0
Filler	56729	56784	0	0	0	0	Filler	0	0
Filler	56785	56840	0	0	0	0	Filler	0	0
Filler	56841	56896	0	0	0	0	Filler	0	0
Filler	56897	56952	0	0	0	0	Filler	0	0
Filler	56953	57008	0	0	0	0	Filler	0	0
Filler	57009	57064	0	0	0	0	Filler	0	0
Filler	57065	57120	0	0	0	0	Filler	0	0
Filler	57121	57176	0	0	0	0	Filler	0	0
Filler	57177	57232	0	0	0	0	Filler	0	0
Filler	57233	57288	0	0	0	0	Filler	0	0
Filler	57289	57344	0	0	0	0	Filler	0	0
Filler	57345	57400	0	0	0	0	Filler	0	0
Filler	57401	57456	0	0	0	0	Filler	0	0
Filler	57457	57512	0	0	0	0	Filler	0	0
Filler	57513	57568	0	0	0	0	Filler	0	0
Filler	57569	57624	0	0	0	0	Filler	0	0
Filler	57625	57680	0	0	0	0	Filler	0	0
Filler	57681	57736	0	0	0	0	Filler	0	0
Filler	57737	57792	0	0	0	0	Filler	0	0
Filler	57793	57848	0	0	0	0	Filler	0	0
Filler	57849	57904	0	0	0	0	Filler	0	0
Filler	57905	57960	0	0	0	0	Filler	0	0
Filler	57961	58016	0	0	0	0	Filler	0	0
Filler	58017	58072	0	0	0	0	Filler	0	0
Filler	58073	58128	0	0	0	0	Filler	0	0
Filler	58129	58184	0	0	0	0	Filler	0	0
Filler	58185	58240	0	0	0	0	Filler	0	0
Filler	58241	58296	0	0	0	0	Filler	0	0
Filler	58297	58352	0	0	0	0	Filler	0	0
Filler	58353	58408	0	0	0	0	Filler	0	0
Filler	58409	58464	0	0	0	0	Filler	0	0
Filler	58465	58520	0	0	0	0	Filler	0	0
Filler	58521	58576	0	0	0	0	Filler	0	0
Filler	58577	58632	0	0	0	0	Filler	0	0
Filler	58633	58688	0	0	0	0	Filler	0	0
Filler	58689	58744	0	0	0	0	Filler	0	0
Filler	58745	58800	0	0	0	0	Filler	0	0
Filler	58801	58856	0	0	0	0	Filler	0	0
Filler	58857	58912	0	0	0	0	Filler	0	0
Filler	58913	58968	0	0	0	0	Filler	0	0
Filler	58969	59024	0	0	0	0	Filler	0	0
Filler	59025	59080	0	0	0	0	Filler	0	0
Filler	59081	59136	0	0	0	0	Filler	0	0
Filler	59137	59192	0	0	0	0	Filler	0	0
Filler	59193	59248	0	0	0	0	Filler	0	0
Filler	59249	59304	0	0	0	0	Filler	0	0
Filler	59305	59360	0	0	0	0	Filler	0	0
Filler	59361	59416	0	0	0	0	Filler	0	0
Filler	59417	59472	0	0	0	0	Filler	0	0
10237	59469	59528	0.62	0.66	0.04	0.07	CONTIG19_10237FS000015688	0.585	0.00544106
Filler	59473	59528	0	0	0	0	Filler	0	0
Filler	59529	59584	0	0	0	0	Filler	0	0
Filler	59529	59584	0	0	0	0	Filler	0	0
Filler	59585	59640	0	0	0	0	Filler	0	0
Filler	59585	59640	0	0	0	0	Filler	0	0
Filler	59641	59696	0	0	0	0	Filler	0	0
Filler	59641	59696	0	0	0	0	Filler	0	0
Filler	59697	59752	0	0	0	0	Filler	0	0
Filler	59697	59752	0	0	0	0	Filler	0	0
Filler	59753	59808	0	0	0	0	Filler	0	0
Filler	59753	59808	0	0	0	0	Filler	0	0
Filler	59809	59864	0	0	0	0	Filler	0	0
Filler	59809	59864	0	0	0	0	Filler	0	0
Filler	59865	59920	0	0	0	0	Filler	0	0
Filler	59865	59920	0	0	0	0	Filler	0	0
Filler	59921	59976	0	0	0	0	Filler	0	0
Filler	59921	59976	0	0	0	0	Filler	0	0
Filler	59977	60032	0	0	0	0	Filler	0	0
Filler	59977	60032	0	0	0	0	Filler	0	0
Filler	60033	60088	0	0	0	0	Filler	0	0
Filler	60033	60088	0	0	0	0	Filler	0	0
Filler	60089	60144	0	0	0	0	Filler	0	0
Filler	60089	60144	0	0	0	0	Filler	0	0
Filler	60145	60200	0	0	0	0	Filler	0	0
Filler	60145	60200	0	0	0	0	Filler	0	0
Filler	60201	60256	0	0	0	0	Filler	0	0
Filler	60201	60256	0	0	0	0	Filler	0	0
Filler	60257	60312	0	0	0	0	Filler	0	0
Filler	60257	60312	0	0	0	0	Filler	0	0
Filler	60313	60368	0	0	0	0	Filler	0	0
Filler	60313	60368	0	0	0	0	Filler	0	0
Filler	60369	60424	0	0	0	0	Filler	0	0
Filler	60369	60424	0	0	0	0	Filler	0	0
Filler	60425	60480	0	0	0	0	Filler	0	0
Filler	60425	60480	0	0	0	0	Filler	0	0
Filler	60481	60536	0	0	0	0	Filler	0	0
Filler	60481	60536	0	0	0	0	Filler	0	0
Filler	60537	60592	0	0	0	0	Filler	0	0
Filler	60593	60648	0	0	0	0	Filler	0	0
Filler	60649	60704	0	0	0	0	Filler	0	0
Filler	60705	60760	0	0	0	0	Filler	0	0
Filler	60761	60816	0	0	0	0	Filler	0	0
Filler	60817	60872	0	0	0	0	Filler	0	0
Filler	60873	60928	0	0	0	0	Filler	0	0
Filler	60929	60984	0	0	0	0	Filler	0	0
Filler	60985	61040	0	0	0	0	Filler	0	0
Filler	61041	61096	0	0	0	0	Filler	0	0
Filler	61097	61152	0	0	0	0	Filler	0	0
Filler	61153	61208	0	0	0	0	Filler	0	0
Filler	61209	61264	0	0	0	0	Filler	0	0
Filler	61265	61320	0	0	0	0	Filler	0	0
Filler	61321	61376	0	0	0	0	Filler	0	0
Filler	61377	61432	0	0	0	0	Filler	0	0
Filler	61433	61488	0	0	0	0	Filler	0	0
Filler	61489	61544	0	0	0	0	Filler	0	0
Filler	61545	61600	0	0	0	0	Filler	0	0
Filler	61601	61656	0	0	0	0	Filler	0	0
Filler	61657	61712	0	0	0	0	Filler	0	0
Filler	61713	61768	0	0	0	0	Filler	0	0
Filler	61769	61824	0	0	0	0	Filler	0	0
Filler	61825	61880	0	0	0	0	Filler	0	0
Filler	61881	61936	0	0	0	0	Filler	0	0
Filler	61937	61992	0	0	0	0	Filler	0	0
Filler	61993	62048	0	0	0	0	Filler	0	0
Filler	62049	62104	0	0	0	0	Filler	0	0
Filler	62105	62160	0	0	0	0	Filler	0	0
Filler	62161	62216	0	0	0	0	Filler	0	0
Filler	62217	62272	0	0	0	0	Filler	0	0
Filler	62273	62328	0	0	0	0	Filler	0	0
Filler	62329	62384	0	0	0	0	Filler	0	0
Filler	62385	62440	0	0	0	0	Filler	0	0
Filler	62441	62496	0	0	0	0	Filler	0	0
Filler	62497	62552	0	0	0	0	Filler	0	0
Filler	62553	62608	0	0	0	0	Filler	0	0
Filler	62609	62664	0	0	0	0	Filler	0	0
Filler	62665	62720	0	0	0	0	Filler	0	0
Filler	62721	62776	0	0	0	0	Filler	0	0
Filler	62777	62832	0	0	0	0	Filler	0	0
Filler	62833	62888	0	0	0	0	Filler	0	0
Filler	62889	62944	0	0	0	0	Filler	0	0
Filler	62945	63000	0	0	0	0	Filler	0	0
Filler	63001	63056	0	0	0	0	Filler	0	0
Filler	63057	63112	0	0	0	0	Filler	0	0
Filler	63113	63168	0	0	0	0	Filler	0	0
Filler	63169	63224	0	0	0	0	Filler	0	0
Filler	63225	63280	0	0	0	0	Filler	0	0
Filler	63281	63336	0	0	0	0	Filler	0	0
Filler	63337	63392	0	0	0	0	Filler	0	0
Filler	63393	63448	0	0	0	0	Filler	0	0
Filler	63449	63504	0	0	0	0	Filler	0	0
Filler	63505	63560	0	0	0	0	Filler	0	0
Filler	63561	63616	0	0	0	0	Filler	0	0
Filler	63617	63672	0	0	0	0	Filler	0	0
Filler	63673	63728	0	0	0	0	Filler	0	0
Filler	63729	63784	0	0	0	0	Filler	0	0
Filler	63785	63840	0	0	0	0	Filler	0	0
Filler	63841	63896	0	0	0	0	Filler	0	0
Filler	63897	63952	0	0	0	0	Filler	0	0
Filler	63953	64008	0	0	0	0	Filler	0	0
Filler	64009	64064	0	0	0	0	Filler	0	0
Filler	64065	64120	0	0	0	0	Filler	0	0
Filler	64121	64176	0	0	0	0	Filler	0	0
Filler	64177	64232	0	0	0	0	Filler	0	0
Filler	64233	64288	0	0	0	0	Filler	0	0
Filler	64289	64344	0	0	0	0	Filler	0	0
Filler	64345	64400	0	0	0	0	Filler	0	0
Filler	64401	64456	0	0	0	0	Filler	0	0
Filler	64457	64512	0	0	0	0	Filler	0	0
Filler	64513	64568	0	0	0	0	Filler	0	0
Filler	64569	64624	0	0	0	0	Filler	0	0
Filler	64625	64680	0	0	0	0	Filler	0	0
Filler	64681	64736	0	0	0	0	Filler	0	0
Filler	64737	64792	0	0	0	0	Filler	0	0
Filler	64793	64848	0	0	0	0	Filler	0	0
Filler	64849	64904	0	0	0	0	Filler	0	0
Filler	64905	64960	0	0	0	0	Filler	0	0
Filler	64961	65016	0	0	0	0	Filler	0	0
Filler	65017	65072	0	0	0	0	Filler	0	0
Filler	65073	65128	0	0	0	0	Filler	0	0
Filler	65129	65184	0	0	0	0	Filler	0	0
Filler	65185	65240	0	0	0	0	Filler	0	0
Filler	65241	65296	0	0	0	0	Filler	0	0
Filler	65297	65352	0	0	0	0	Filler	0	0
Filler	65353	65408	0	0	0	0	Filler	0	0
Filler	65409	65464	0	0	0	0	Filler	0	0
Filler	65465	65520	0	0	0	0	Filler	0	0
Filler	65521	65576	0	0	0	0	Filler	0	0
Filler	65577	65632	0	0	0	0	Filler	0	0
Filler	65633	65688	0	0	0	0	Filler	0	0
Filler	65689	65744	0	0	0	0	Filler	0	0
Filler	65745	65800	0	0	0	0	Filler	0	0
Filler	65801	65856	0	0	0	0	Filler	0	0
Filler	65857	65912	0	0	0	0	Filler	0	0
Filler	65913	65968	0	0	0	0	Filler	0	0
Filler	65969	66024	0	0	0	0	Filler	0	0
Filler	66025	66080	0	0	0	0	Filler	0	0
Filler	66081	66136	0	0	0	0	Filler	0	0
Filler	66137	66192	0	0	0	0	Filler	0	0
Filler	66193	66248	0	0	0	0	Filler	0	0
Filler	66249	66304	0	0	0	0	Filler	0	0
Filler	66305	66360	0	0	0	0	Filler	0	0
Filler	66361	66416	0	0	0	0	Filler	0	0
Filler	66417	66472	0	0	0	0	Filler	0	0
Filler	66473	66528	0	0	0	0	Filler	0	0
Filler	66529	66584	0	0	0	0	Filler	0	0
Filler	66585	66640	0	0	0	0	Filler	0	0
Filler	66641	66696	0	0	0	0	Filler	0	0
Filler	66697	66752	0	0	0	0	Filler	0	0
Filler	66753	66808	0	0	0	0	Filler	0	0
Filler	66809	66864	0	0	0	0	Filler	0	0
Filler	66865	66920	0	0	0	0	Filler	0	0
Filler	66921	66976	0	0	0	0	Filler	0	0
Filler	66977	67032	0	0	0	0	Filler	0	0
Filler	67033	67088	0	0	0	0	Filler	0	0
Filler	67089	67144	0	0	0	0	Filler	0	0
Filler	67145	67200	0	0	0	0	Filler	0	0
Filler	67201	67256	0	0	0	0	Filler	0	0
Filler	67257	67312	0	0	0	0	Filler	0	0
Filler	67313	67368	0	0	0	0	Filler	0	0
Filler	67369	67424	0	0	0	0	Filler	0	0
Filler	67425	67480	0	0	0	0	Filler	0	0
Filler	67481	67536	0	0	0	0	Filler	0	0
Filler	67537	67592	0	0	0	0	Filler	0	0
Filler	67593	67648	0	0	0	0	Filler	0	0
Filler	67649	67704	0	0	0	0	Filler	0	0
Filler	67705	67760	0	0	0	0	Filler	0	0
Filler	67761	67816	0	0	0	0	Filler	0	0
Filler	67817	67872	0	0	0	0	Filler	0	0
Filler	67873	67928	0	0	0	0	Filler	0	0
Filler	67929	67984	0	0	0	0	Filler	0	0
Filler	67985	68040	0	0	0	0	Filler	0	0
Filler	68041	68096	0	0	0	0	Filler	0	0
Filler	68097	68152	0	0	0	0	Filler	0	0
Filler	68153	68208	0	0	0	0	Filler	0	0
Filler	68209	68264	0	0	0	0	Filler	0	0
Filler	68265	68320	0	0	0	0	Filler	0	0
Filler	68321	68376	0	0	0	0	Filler	0	0
Filler	68377	68432	0	0	0	0	Filler	0	0
Filler	68433	68488	0	0	0	0	Filler	0	0
Filler	68489	68544	0	0	0	0	Filler	0	0
Filler	68545	68600	0	0	0	0	Filler	0	0
Filler	68601	68656	0	0	0	0	Filler	0	0
Filler	68657	68712	0	0	0	0	Filler	0	0
Filler	68713	68768	0	0	0	0	Filler	0	0
Filler	68769	68824	0	0	0	0	Filler	0	0
Filler	68825	68880	0	0	0	0	Filler	0	0
Filler	68881	68936	0	0	0	0	Filler	0	0
Filler	68937	68992	0	0	0	0	Filler	0	0
Filler	68993	69048	0	0	0	0	Filler	0	0
Filler	69049	69104	0	0	0	0	Filler	0	0
Filler	69105	69160	0	0	0	0	Filler	0	0
Filler	69161	69216	0	0	0	0	Filler	0	0
Filler	69217	69272	0	0	0	0	Filler	0	0
Filler	69273	69328	0	0	0	0	Filler	0	0
Filler	69329	69384	0	0	0	0	Filler	0	0
Filler	69385	69440	0	0	0	0	Filler	0	0
Filler	69441	69496	0	0	0	0	Filler	0	0
Filler	69497	69552	0	0	0	0	Filler	0	0
Filler	69553	69608	0	0	0	0	Filler	0	0
Filler	69609	69664	0	0	0	0	Filler	0	0
Filler	69665	69720	0	0	0	0	Filler	0	0
Filler	69721	69776	0	0	0	0	Filler	0	0
Filler	69777	69832	0	0	0	0	Filler	0	0
Filler	69833	69888	0	0	0	0	Filler	0	0
Filler	69889	69944	0	0	0	0	Filler	0	0
Filler	69945	70000	0	0	0	0	Filler	0	0
Filler	70001	70056	0	0	0	0	Filler	0	0
Filler	70057	70112	0	0	0	0	Filler	0	0
Filler	70113	70168	0	0	0	0	Filler	0	0
Filler	70169	70224	0	0	0	0	Filler	0	0
Filler	70225	70280	0	0	0	0	Filler	0	0
Filler	70281	70336	0	0	0	0	Filler	0	0
Filler	70337	70392	0	0	0	0	Filler	0	0
Filler	70393	70448	0	0	0	0	Filler	0	0
Filler	70449	70504	0	0	0	0	Filler	0	0
Filler	70505	70560	0	0	0	0	Filler	0	0
Filler	70561	70616	0	0	0	0	Filler	0	0
Filler	70617	70672	0	0	0	0	Filler	0	0
Filler	70673	70728	0	0	0	0	Filler	0	0
Filler	70729	70784	0	0	0	0	Filler	0	0
Filler	70785	70840	0	0	0	0	Filler	0	0
Filler	70841	70896	0	0	0	0	Filler	0	0
Filler	70897	70952	0	0	0	0	Filler	0	0
Filler	70953	71008	0	0	0	0	Filler	0	0
Filler	71009	71064	0	0	0	0	Filler	0	0
Filler	71065	71120	0	0	0	0	Filler	0	0
Filler	71121	71176	0	0	0	0	Filler	0	0
Filler	71177	71232	0	0	0	0	Filler	0	0
Filler	71233	71288	0	0	0	0	Filler	0	0
Filler	71289	71344	0	0	0	0	Filler	0	0
Filler	71345	71400	0	0	0	0	Filler	0	0
Filler	71401	71456	0	0	0	0	Filler	0	0
Filler	71457	71512	0	0	0	0	Filler	0	0
Filler	71513	71568	0	0	0	0	Filler	0	0
Filler	71569	71624	0	0	0	0	Filler	0	0
Filler	71625	71680	0	0	0	0	Filler	0	0
Filler	71681	71736	0	0	0	0	Filler	0	0
Filler	71737	71792	0	0	0	0	Filler	0	0
Filler	71793	71848	0	0	0	0	Filler	0	0
Filler	71849	71904	0	0	0	0	Filler	0	0
Filler	71905	71960	0	0	0	0	Filler	0	0
Filler	71961	72016	0	0	0	0	Filler	0	0
Filler	72017	72072	0	0	0	0	Filler	0	0
Filler	72073	72128	0	0	0	0	Filler	0	0
Filler	72129	72184	0	0	0	0	Filler	0	0
Filler	72185	72240	0	0	0	0	Filler	0	0
Filler	72241	72296	0	0	0	0	Filler	0	0
Filler	72297	72352	0	0	0	0	Filler	0	0
Filler	72353	72408	0	0	0	0	Filler	0	0
Filler	72409	72464	0	0	0	0	Filler	0	0
Filler	72465	72520	0	0	0	0	Filler	0	0
Filler	72521	72576	0	0	0	0	Filler	0	0
Filler	72577	72632	0	0	0	0	Filler	0	0
Filler	72633	72688	0	0	0	0	Filler	0	0
Filler	72689	72744	0	0	0	0	Filler	0	0
Filler	72745	72800	0	0	0	0	Filler	0	0
Filler	72801	72856	0	0	0	0	Filler	0	0
Filler	72857	72912	0	0	0	0	Filler	0	0
Filler	72913	72968	0	0	0	0	Filler	0	0
Filler	72969	73024	0	0	0	0	Filler	0	0
Filler	73025	73080	0	0	0	0	Filler	0	0
Filler	73081	73136	0	0	0	0	Filler	0	0
Filler	73137	73192	0	0	0	0	Filler	0	0
Filler	73193	73248	0	0	0	0	Filler	0	0
Filler	73249	73304	0	0	0	0	Filler	0	0
Filler	73305	73360	0	0	0	0	Filler	0	0
Filler	73361	73416	0	0	0	0	Filler	0	0
Filler	73417	73472	0	0	0	0	Filler	0	0
Filler	73473	73528	0	0	0	0	Filler	0	0
Filler	73529	73584	0	0	0	0	Filler	0	0
Filler	73585	73640	0	0	0	0	Filler	0	0
Filler	73641	73696	0	0	0	0	Filler	0	0
Filler	73697	73752	0	0	0	0	Filler	0	0
Filler	73753	73808	0	0	0	0	Filler	0	0
Filler	73809	73864	0	0	0	0	Filler	0	0
Filler	73865	73920	0	0	0	0	Filler	0	0
Filler	73921	73976	0	0	0	0	Filler	0	0
Filler	73977	74032	0	0	0	0	Filler	0	0
Filler	74033	74088	0	0	0	0	Filler	0	0
Filler	74089	74144	0	0	0	0	Filler	0	0
Filler	74145	74200	0	0	0	0	Filler	0	0
Filler	74201	74256	0	0	0	0	Filler	0	0
Filler	74257	74312	0	0	0	0	Filler	0	0
Filler	74313	74368	0	0	0	0	Filler	0	0
Filler	74369	74424	0	0	0	0	Filler	0	0
Filler	74425	74480	0	0	0	0	Filler	0	0
Filler	74481	74536	0	0	0	0	Filler	0	0
Filler	74537	74592	0	0	0	0	Filler	0	0
Filler	74593	74648	0	0	0	0	Filler	0	0
Filler	74649	74704	0	0	0	0	Filler	0	0
Filler	74705	74760	0	0	0	0	Filler	0	0
Filler	74761	74816	0	0	0	0	Filler	0	0
Filler	74817	74872	0	0	0	0	Filler	0	0
Filler	74873	74928	0	0	0	0	Filler	0	0
Filler	74929	74984	0	0	0	0	Filler	0	0
Filler	74985	75040	0	0	0	0	Filler	0	0
Filler	75041	75096	0	0	0	0	Filler	0	0
Filler	75097	75152	0	0	0	0	Filler	0	0
Filler	75153	75208	0	0	0	0	Filler	0	0
Filler	75209	75264	0	0	0	0	Filler	0	0
Filler	75265	75320	0	0	0	0	Filler	0	0
Filler	75321	75376	0	0	0	0	Filler	0	0
Filler	75377	75432	0	0	0	0	Filler	0	0
Filler	75433	75488	0	0	0	0	Filler	0	0
Filler	75489	75544	0	0	0	0	Filler	0	0
Filler	75545	75600	0	0	0	0	Filler	0	0
Filler	75601	75656	0	0	0	0	Filler	0	0
Filler	75657	75712	0	0	0	0	Filler	0	0
Filler	75713	75768	0	0	0	0	Filler	0	0
Filler	75769	75824	0	0	0	0	Filler	0	0
Filler	75825	75880	0	0	0	0	Filler	0	0
Filler	75881	75936	0	0	0	0	Filler	0	0
Filler	75937	75992	0	0	0	0	Filler	0	0
Filler	75993	76048	0	0	0	0	Filler	0	0
Filler	76049	76104	0	0	0	0	Filler	0	0
Filler	76105	76160	0	0	0	0	Filler	0	0
Filler	76161	76216	0	0	0	0	Filler	0	0
Filler	76217	76272	0	0	0	0	Filler	0	0
Filler	76273	76328	0	0	0	0	Filler	0	0
Filler	76329	76384	0	0	0	0	Filler	0	0
Filler	76385	76440	0	0	0	0	Filler	0	0
Filler	76441	76496	0	0	0	0	Filler	0	0
Filler	76497	76552	0	0	0	0	Filler	0	0
Filler	76553	76608	0	0	0	0	Filler	0	0
Filler	76609	76664	0	0	0	0	Filler	0	0
Filler	76665	76720	0	0	0	0	Filler	0	0
Filler	76721	76776	0	0	0	0	Filler	0	0
Filler	76777	76832	0	0	0	0	Filler	0	0
Filler	76833	76888	0	0	0	0	Filler	0	0
Filler	76889	76944	0	0	0	0	Filler	0	0
Filler	76945	77000	0	0	0	0	Filler	0	0
Filler	77001	77056	0	0	0	0	Filler	0	0
Filler	77057	77112	0	0	0	0	Filler	0	0
Filler	77113	77168	0	0	0	0	Filler	0	0
Filler	77169	77224	0	0	0	0	Filler	0	0
Filler	77225	77280	0	0	0	0	Filler	0	0
Filler	77281	77336	0	0	0	0	Filler	0	0
Filler	77337	77392	0	0	0	0	Filler	0	0
Filler	77393	77448	0	0	0	0	Filler	0	0
Filler	77449	77504	0	0	0	0	Filler	0	0
Filler	77505	77560	0	0	0	0	Filler	0	0
Filler	77561	77616	0	0	0	0	Filler	0	0
Filler	77617	77672	0	0	0	0	Filler	0	0
Filler	77673	77728	0	0	0	0	Filler	0	0
Filler	77729	77784	0	0	0	0	Filler	0	0
Filler	77785	77840	0	0	0	0	Filler	0	0
Filler	77841	77896	0	0	0	0	Filler	0	0
Filler	77897	77952	0	0	0	0	Filler	0	0
Filler	77953	78008	0	0	0	0	Filler	0	0
Filler	78009	78064	0	0	0	0	Filler	0	0
Filler	78065	78120	0	0	0	0	Filler	0	0
Filler	78121	78176	0	0	0	0	Filler	0	0
Filler	78177	78232	0	0	0	0	Filler	0	0
Filler	78233	78288	0	0	0	0	Filler	0	0
Filler	78289	78344	0	0	0	0	Filler	0	0
Filler	78345	78400	0	0	0	0	Filler	0	0
Filler	78401	78456	0	0	0	0	Filler	0	0
Filler	78457	78512	0	0	0	0	Filler	0	0
Filler	78513	78568	0	0	0	0	Filler	0	0
Filler	78569	78624	0	0	0	0	Filler	0	0
Filler	78625	78680	0	0	0	0	Filler	0	0
Filler	78681	78736	0	0	0	0	Filler	0	0
Filler	78737	78792	0	0	0	0	Filler	0	0
Filler	78793	78848	0	0	0	0	Filler	0	0
Filler	78849	78904	0	0	0	0	Filler	0	0
Filler	78905	78960	0	0	0	0	Filler	0	0
Filler	78961	79016	0	0	0	0	Filler	0	0
Filler	79017	79072	0	0	0	0	Filler	0	0
Filler	79073	79128	0	0	0	0	Filler	0	0
Filler	79129	79184	0	0	0	0	Filler	0	0
Filler	79185	79240	0	0	0	0	Filler	0	0
Filler	79241	79296	0	0	0	0	Filler	0	0
Filler	79297	79352	0	0	0	0	Filler	0	0
Filler	79353	79408	0	0	0	0	Filler	0	0
Filler	79409	79464	0	0	0	0	Filler	0	0
Filler	79465	79520	0	0	0	0	Filler	0	0
Filler	79521	79576	0	0	0	0	Filler	0	0
Filler	79577	79632	0	0	0	0	Filler	0	0
Filler	79633	79688	0	0	0	0	Filler	0	0
Filler	79689	79744	0	0	0	0	Filler	0	0
Filler	79745	79800	0	0	0	0	Filler	0	0
Filler	79801	79856	0	0	0	0	Filler	0	0
Filler	79857	79912	0	0	0	0	Filler	0	0
Filler	79913	79968	0	0	0	0	Filler	0	0
Filler	79969	80024	0	0	0	0	Filler	0	0
Filler	80025	80080	0	0	0	0	Filler	0	0
Filler	80081	80136	0	0	0	0	Filler	0	0
Filler	80137	80192	0	0	0	0	Filler	0	0
Filler	80193	80248	0	0	0	0	Filler	0	0
Filler	80249	80304	0	0	0	0	Filler	0	0
Filler	80305	80360	0	0	0	0	Filler	0	0
Filler	80361	80416	0	0	0	0	Filler	0	0
Filler	80417	80472	0	0	0	0	Filler	0	0
Filler	80473	80528	0	0	0	0	Filler	0	0
Filler	80529	80584	0	0	0	0	Filler	0	0
Filler	80585	80640	0	0	0	0	Filler	0	0
Filler	80641	80696	0	0	0	0	Filler	0	0
Filler	80697	80752	0	0	0	0	Filler	0	0
Filler	80753	80808	0	0	0	0	Filler	0	0
Filler	80809	80864	0	0	0	0	Filler	0	0
Filler	80865	80920	0	0	0	0	Filler	0	0
Filler	80921	80976	0	0	0	0	Filler	0	0
Filler	80977	81032	0	0	0	0	Filler	0	0
Filler	81033	81088	0	0	0	0	Filler	0	0
Filler	81089	81144	0	0	0	0	Filler	0	0
Filler	81145	81200	0	0	0	0	Filler	0	0
Filler	81201	81256	0	0	0	0	Filler	0	0
Filler	81257	81312	0	0	0	0	Filler	0	0
Filler	81313	81368	0	0	0	0	Filler	0	0
Filler	81369	81424	0	0	0	0	Filler	0	0
Filler	81425	81480	0	0	0	0	Filler	0	0
Filler	81481	81536	0	0	0	0	Filler	0	0
Filler	81537	81592	0	0	0	0	Filler	0	0
Filler	81593	81648	0	0	0	0	Filler	0	0
Filler	81649	81704	0	0	0	0	Filler	0	0
Filler	81705	81760	0	0	0	0	Filler	0	0
Filler	81761	81816	0	0	0	0	Filler	0	0
Filler	81817	81872	0	0	0	0	Filler	0	0
Filler	81873	81928	0	0	0	0	Filler	0	0
Filler	81929	81984	0	0	0	0	Filler	0	0
Filler	81985	82040	0	0	0	0	Filler	0	0
Filler	82041	82096	0	0	0	0	Filler	0	0
Filler	82097	82152	0	0	0	0	Filler	0	0
Filler	82153	82208	0	0	0	0	Filler	0	0
Filler	82209	82264	0	0	0	0	Filler	0	0
Filler	82265	82320	0	0	0	0	Filler	0	0
Filler	82321	82376	0	0	0	0	Filler	0	0
Filler	82377	82432	0	0	0	0	Filler	0	0
Filler	82433	82488	0	0	0	0	Filler	0	0
Filler	82489	82544	0	0	0	0	Filler	0	0
Filler	82545	82600	0	0	0	0	Filler	0	0
Filler	82601	82656	0	0	0	0	Filler	0	0
Filler	82657	82712	0	0	0	0	Filler	0	0
Filler	82713	82768	0	0	0	0	Filler	0	0
Filler	82769	82824	0	0	0	0	Filler	0	0
Filler	82825	82880	0	0	0	0	Filler	0	0
Filler	82881	82936	0	0	0	0	Filler	0	0
Filler	82937	82992	0	0	0	0	Filler	0	0
Filler	82993	83048	0	0	0	0	Filler	0	0
Filler	83049	83104	0	0	0	0	Filler	0	0
Filler	83105	83160	0	0	0	0	Filler	0	0
Filler	83161	83216	0	0	0	0	Filler	0	0
Filler	83217	83272	0	0	0	0	Filler	0	0
Filler	83273	83328	0	0	0	0	Filler	0	0
Filler	83329	83384	0	0	0	0	Filler	0	0
Filler	83385	83440	0	0	0	0	Filler	0	0
Filler	83441	83496	0	0	0	0	Filler	0	0
Filler	83497	83552	0	0	0	0	Filler	0	0
Filler	83553	83608	0	0	0	0	Filler	0	0
Filler	83609	83664	0	0	0	0	Filler	0	0
Filler	83665	83720	0	0	0	0	Filler	0	0
Filler	83721	83776	0	0	0	0	Filler	0	0
Filler	83777	83832	0	0	0	0	Filler	0	0
Filler	83833	83888	0	0	0	0	Filler	0	0
Filler	83889	83944	0	0	0	0	Filler	0	0
Filler	83945	84000	0	0	0	0	Filler	0	0
Filler	84001	84056	0	0	0	0	Filler	0	0
Filler	84057	84112	0	0	0	0	Filler	0	0
Filler	84113	84168	0	0	0	0	Filler	0	0
Filler	84169	84224	0	0	0	0	Filler	0	0
Filler	84225	84280	0	0	0	0	Filler	0	0
Filler	84281	84336	0	0	0	0	Filler	0	0
Filler	84337	84392	0	0	0	0	Filler	0	0
Filler	84393	84448	0	0	0	0	Filler	0	0
Filler	84449	84504	0	0	0	0	Filler	0	0
Filler	84505	84560	0	0	0	0	Filler	0	0
Filler	84561	84616	0	0	0	0	Filler	0	0
Filler	84617	84672	0	0	0	0	Filler	0	0
Filler	84673	84728	0	0	0	0	Filler	0	0
Filler	84729	84784	0	0	0	0	Filler	0	0
Filler	84785	84840	0	0	0	0	Filler	0	0
Filler	84841	84896	0	0	0	0	Filler	0	0
Filler	84897	84952	0	0	0	0	Filler	0	0
Filler	84953	85008	0	0	0	0	Filler	0	0
Filler	85009	85064	0	0	0	0	Filler	0	0
Filler	85065	85120	0	0	0	0	Filler	0	0
Filler	85121	85176	0	0	0	0	Filler	0	0
Filler	85177	85232	0	0	0	0	Filler	0	0
Filler	85233	85288	0	0	0	0	Filler	0	0
Filler	85289	85344	0	0	0	0	Filler	0	0
Filler	85345	85400	0	0	0	0	Filler	0	0
Filler	85401	85456	0	0	0	0	Filler	0	0
Filler	85457	85512	0	0	0	0	Filler	0	0
Filler	85513	85568	0	0	0	0	Filler	0	0
Filler	85569	85624	0	0	0	0	Filler	0	0
Filler	85625	85680	0	0	0	0	Filler	0	0
Filler	85681	85736	0	0	0	0	Filler	0	0
Filler	85737	85792	0	0	0	0	Filler	0	0
Filler	85793	85848	0	0	0	0	Filler	0	0
Filler	85849	85904	0	0	0	0	Filler	0	0
Filler	85905	85960	0	0	0	0	Filler	0	0
Filler	85961	86016	0	0	0	0	Filler	0	0
Filler	86017	86072	0	0	0	0	Filler	0	0
Filler	86073	86128	0	0	0	0	Filler	0	0
Filler	86129	86184	0	0	0	0	Filler	0	0
Filler	86185	86240	0	0	0	0	Filler	0	0
Filler	86241	86296	0	0	0	0	Filler	0	0
Filler	86297	86352	0	0	0	0	Filler	0	0
Filler	86353	86408	0	0	0	0	Filler	0	0
Filler	86409	86464	0	0	0	0	Filler	0	0
Filler	86465	86520	0	0	0	0	Filler	0	0
Filler	86521	86576	0	0	0	0	Filler	0	0
Filler	86577	86632	0	0	0	0	Filler	0	0
Filler	86633	86688	0	0	0	0	Filler	0	0
Filler	86689	86744	0	0	0	0	Filler	0	0
Filler	86745	86800	0	0	0	0	Filler	0	0
Filler	86801	86856	0	0	0	0	Filler	0	0
Filler	86857	86912	0	0	0	0	Filler	0	0
Filler	86913	86968	0	0	0	0	Filler	0	0
Filler	86969	87024	0	0	0	0	Filler	0	0
Filler	87025	87080	0	0	0	0	Filler	0	0
Filler	87081	87136	0	0	0	0	Filler	0	0
Filler	87137	87192	0	0	0	0	Filler	0	0
Filler	87193	87248	0	0	0	0	Filler	0	0
Filler	87249	87304	0	0	0	0	Filler	0	0
Filler	87305	87360	0	0	0	0	Filler	0	0
Filler	87361	87416	0	0	0	0	Filler	0	0
Filler	87417	87472	0	0	0	0	Filler	0	0
Filler	87473	87528	0	0	0	0	Filler	0	0
Filler	87529	87584	0	0	0	0	Filler	0	0
Filler	87585	87640	0	0	0	0	Filler	0	0
Filler	87641	87696	0	0	0	0	Filler	0	0
Filler	87697	87752	0	0	0	0	Filler	0	0
Filler	87753	87808	0	0	0	0	Filler	0	0
Filler	87809	87864	0	0	0	0	Filler	0	0
Filler	87865	87920	0	0	0	0	Filler	0	0
Filler	87921	87976	0	0	0	0	Filler	0	0
Filler	87977	88032	0	0	0	0	Filler	0	0
Filler	88033	88088	0	0	0	0	Filler	0	0
Filler	88089	88144	0	0	0	0	Filler	0	0
Filler	88145	88200	0	0	0	0	Filler	0	0
Filler	88201	88256	0	0	0	0	Filler	0	0
Filler	88257	88312	0	0	0	0	Filler	0	0
Filler	88313	88368	0	0	0	0	Filler	0	0
Filler	88369	88424	0	0	0	0	Filler	0	0
Filler	88425	88480	0	0	0	0	Filler	0	0
Filler	88481	88536	0	0	0	0	Filler	0	0
Filler	88537	88592	0	0	0	0	Filler	0	0
Filler	88593	88648	0	0	0	0	Filler	0	0
Filler	88649	88704	0	0	0	0	Filler	0	0
Filler	88705	88760	0	0	0	0	Filler	0	0
Filler	88761	88816	0	0	0	0	Filler	0	0
Filler	88817	88872	0	0	0	0	Filler	0	0
Filler	88873	88928	0	0	0	0	Filler	0	0
Filler	88929	88984	0	0	0	0	Filler	0	0
Filler	88985	89040	0	0	0	0	Filler	0	0
Filler	89041	89096	0	0	0	0	Filler	0	0
Filler	89097	89152	0	0	0	0	Filler	0	0
Filler	89153	89208	0	0	0	0	Filler	0	0
Filler	89209	89264	0	0	0	0	Filler	0	0
Filler	89265	89320	0	0	0	0	Filler	0	0
Filler	89321	89376	0	0	0	0	Filler	0	0
Filler	89377	89432	0	0	0	0	Filler	0	0
Filler	89433	89488	0	0	0	0	Filler	0	0
Filler	89489	89544	0	0	0	0	Filler	0	0
Filler	89545	89600	0	0	0	0	Filler	0	0
Filler	89601	89656	0	0	0	0	Filler	0	0
Filler	89657	89712	0	0	0	0	Filler	0	0
Filler	89713	89768	0	0	0	0	Filler	0	0
Filler	89769	89824	0	0	0	0	Filler	0	0
Filler	89825	89880	0	0	0	0	Filler	0	0
Filler	89881	89936	0	0	0	0	Filler	0	0
Filler	89937	89992	0	0	0	0	Filler	0	0
Filler	89993	90048	0	0	0	0	Filler	0	0
Filler	90049	90104	0	0	0	0	Filler	0	0
Filler	90105	90160	0	0	0	0	Filler	0	0
Filler	90161	90216	0	0	0	0	Filler	0	0
Filler	90217	90272	0	0	0	0	Filler	0	0
Filler	90273	90328	0	0	0	0	Filler	0	0
Filler	90329	90384	0	0	0	0	Filler	0	0
Filler	90385	90440	0	0	0	0	Filler	0	0
Filler	90441	90496	0	0	0	0	Filler	0	0
Filler	90497	90552	0	0	0	0	Filler	0	0
Filler	90553	90608	0	0	0	0	Filler	0	0
Filler	90609	90664	0	0	0	0	Filler	0	0
Filler	90665	90720	0	0	0	0	Filler	0	0
Filler	90721	90776	0	0	0	0	Filler	0	0
Filler	90777	90832	0	0	0	0	Filler	0	0
Filler	90833	90888	0	0	0	0	Filler	0	0
Filler	90889	90944	0	0	0	0	Filler	0	0
Filler	90945	91000	0	0	0	0	Filler	0	0
Filler	91001	91056	0	0	0	0	Filler	0	0
Filler	91057	91112	0	0	0	0	Filler	0	0
Filler	91113	91168	0	0	0	0	Filler	0	0
Filler	91169	91224	0	0	0	0	Filler	0	0
Filler	91225	91280	0	0	0	0	Filler	0	0
Filler	91281	91336	0	0	0	0	Filler	0	0
Filler	91337	91392	0	0	0	0	Filler	0	0
Filler	91393	91448	0	0	0	0	Filler	0	0
Filler	91449	91504	0	0	0	0	Filler	0	0
Filler	91505	91560	0	0	0	0	Filler	0	0
Filler	91561	91616	0	0	0	0	Filler	0	0
Filler	91617	91672	0	0	0	0	Filler	0	0
Filler	91673	91728	0	0	0	0	Filler	0	0
Filler	91729	91784	0	0	0	0	Filler	0	0
Filler	91785	91840	0	0	0	0	Filler	0	0
Filler	91841	91896	0	0	0	0	Filler	0	0
Filler	91897	91952	0	0	0	0	Filler	0	0
Filler	91953	92008	0	0	0	0	Filler	0	0
Filler	92009	92064	0	0	0	0	Filler	0	0
Filler	92065	92120	0	0	0	0	Filler	0	0
Filler	92121	92176	0	0	0	0	Filler	0	0
Filler	92177	92232	0	0	0	0	Filler	0	0
Filler	92233	92288	0	0	0	0	Filler	0	0
Filler	92289	92344	0	0	0	0	Filler	0	0
Filler	92345	92400	0	0	0	0	Filler	0	0
Filler	92401	92456	0	0	0	0	Filler	0	0
Filler	92457	92512	0	0	0	0	Filler	0	0
Filler	92513	92568	0	0	0	0	Filler	0	0
Filler	92569	92624	0	0	0	0	Filler	0	0
Filler	92625	92680	0	0	0	0	Filler	0	0
Filler	92681	92736	0	0	0	0	Filler	0	0
Filler	92737	92792	0	0	0	0	Filler	0	0
Filler	92793	92848	0	0	0	0	Filler	0	0
Filler	92849	92904	0	0	0	0	Filler	0	0
Filler	92905	92960	0	0	0	0	Filler	0	0
Filler	92961	93016	0	0	0	0	Filler	0	0
Filler	93017	93072	0	0	0	0	Filler	0	0
Filler	93073	93128	0	0	0	0	Filler	0	0
Filler	93129	93184	0	0	0	0	Filler	0	0
Filler	93185	93240	0	0	0	0	Filler	0	0
Filler	93241	93296	0	0	0	0	Filler	0	0
Filler	93297	93352	0	0	0	0	Filler	0	0
Filler	93353	93408	0	0	0	0	Filler	0	0
Filler	93409	93464	0	0	0	0	Filler	0	0
Filler	93465	93520	0	0	0	0	Filler	0	0
Filler	93521	93576	0	0	0	0	Filler	0	0
Filler	93577	93632	0	0	0	0	Filler	0	0
Filler	93633	93688	0	0	0	0	Filler	0	0
Filler	93689	93744	0	0	0	0	Filler	0	0
Filler	93745	93800	0	0	0	0	Filler	0	0
Filler	93801	93856	0	0	0	0	Filler	0	0
Filler	93857	93912	0	0	0	0	Filler	0	0
Filler	93913	93968	0	0	0	0	Filler	0	0
Filler	93969	94024	0	0	0	0	Filler	0	0
Filler	94025	94080	0	0	0	0	Filler	0	0
Filler	94081	94136	0	0	0	0	Filler	0	0
Filler	94137	94192	0	0	0	0	Filler	0	0
Filler	94193	94248	0	0	0	0	Filler	0	0
Filler	94249	94304	0	0	0	0	Filler	0	0
Filler	94305	94360	0	0	0	0	Filler	0	0
Filler	94361	94416	0	0	0	0	Filler	0	0
Filler	94417	94472	0	0	0	0	Filler	0	0
Filler	94473	94528	0	0	0	0	Filler	0	0
Filler	94529	94584	0	0	0	0	Filler	0	0
Filler	94585	94640	0	0	0	0	Filler	0	0
Filler	94641	94696	0	0	0	0	Filler	0	0
Filler	94697	94752	0	0	0	0	Filler	0	0
Filler	94753	94808	0	0	0	0	Filler	0	0
Filler	94809	94864	0	0	0	0	Filler	0	0
Filler	94865	94920	0	0	0	0	Filler	0	0
Filler	94921	94976	0	0	0	0	Filler	0	0
Filler	94977	95032	0	0	0	0	Filler	0	0
Filler	95033	95088	0	0	0	0	Filler	0	0
Filler	95089	95144	0	0	0	0	Filler	0	0
Filler	95145	95200	0	0	0	0	Filler	0	0
Filler	95201	95256	0	0	0	0	Filler	0	0
Filler	95257	95312	0	0	0	0	Filler	0	0
Filler	95313	95368	0	0	0	0	Filler	0	0
Filler	95369	95424	0	0	0	0	Filler	0	0
Filler	95425	95480	0	0	0	0	Filler	0	0
Filler	95481	95536	0	0	0	0	Filler	0	0
Filler	95537	95592	0	0	0	0	Filler	0	0
Filler	95593	95648	0	0	0	0	Filler	0	0
Filler	95649	95704	0	0	0	0	Filler	0	0
Filler	95705	95760	0	0	0	0	Filler	0	0
Filler	95761	95816	0	0	0	0	Filler	0	0
Filler	95817	95872	0	0	0	0	Filler	0	0
Filler	95873	95928	0	0	0	0	Filler	0	0
Filler	95929	95984	0	0	0	0	Filler	0	0
Filler	95985	96040	0	0	0	0	Filler	0	0
Filler	96041	96096	0	0	0	0	Filler	0	0
Filler	96097	96152	0	0	0	0	Filler	0	0
Filler	96153	96208	0	0	0	0	Filler	0	0
Filler	96209	96264	0	0	0	0	Filler	0	0
Filler	96265	96320	0	0	0	0	Filler	0	0
Filler	96321	96376	0	0	0	0	Filler	0	0
Filler	96377	96432	0	0	0	0	Filler	0	0
Filler	96433	96488	0	0	0	0	Filler	0	0
Filler	96489	96544	0	0	0	0	Filler	0	0
Filler	96545	96600	0	0	0	0	Filler	0	0
Filler	96601	96656	0	0	0	0	Filler	0	0
Filler	96657	96712	0	0	0	0	Filler	0	0
Filler	96713	96768	0	0	0	0	Filler	0	0
Filler	96769	96824	0	0	0	0	Filler	0	0
Filler	96825	96880	0	0	0	0	Filler	0	0
Filler	96881	96936	0	0	0	0	Filler	0	0
Filler	96937	96992	0	0	0	0	Filler	0	0
Filler	96993	97048	0	0	0	0	Filler	0	0
Filler	97049	97104	0	0	0	0	Filler	0	0
Filler	97105	97160	0	0	0	0	Filler	0	0
Filler	97161	97216	0	0	0	0	Filler	0	0
Filler	97217	97272	0	0	0	0	Filler	0	0
Filler	97273	97328	0	0	0	0	Filler	0	0
Filler	97329	97384	0	0	0	0	Filler	0	0
Filler	97385	97440	0	0	0	0	Filler	0	0
Filler	97441	97496	0	0	0	0	Filler	0	0
Filler	97497	97552	0	0	0	0	Filler	0	0
Filler	97553	97608	0	0	0	0	Filler	0	0
Filler	97609	97664	0	0	0	0	Filler	0	0
Filler	97665	97720	0	0	0	0	Filler	0	0
Filler	97721	97776	0	0	0	0	Filler	0	0
Filler	97777	97832	0	0	0	0	Filler	0	0
Filler	97833	97888	0	0	0	0	Filler	0	0
Filler	97889	97944	0	0	0	0	Filler	0	0
Filler	97945	98000	0	0	0	0	Filler	0	0
Filler	98001	98056	0	0	0	0	Filler	0	0
Filler	98057	98112	0	0	0	0	Filler	0	0
Filler	98113	98168	0	0	0	0	Filler	0	0
Filler	98169	98224	0	0	0	0	Filler	0	0
Filler	98225	98280	0	0	0	0	Filler	0	0
Filler	98281	98336	0	0	0	0	Filler	0	0
Filler	98337	98392	0	0	0	0	Filler	0	0
Filler	98393	98448	0	0	0	0	Filler	0	0
Filler	98449	98504	0	0	0	0	Filler	0	0
Filler	98505	98560	0	0	0	0	Filler	0	0
Filler	98561	98616	0	0	0	0	Filler	0	0
Filler	98617	98672	0	0	0	0	Filler	0	0
Filler	98673	98728	0	0	0	0	Filler	0	0
Filler	98729	98784	0	0	0	0	Filler	0	0
Filler	98785	98840	0	0	0	0	Filler	0	0
Filler	98841	98896	0	0	0	0	Filler	0	0
Filler	98897	98952	0	0	0	0	Filler	0	0
Filler	98953	99008	0	0	0	0	Filler	0	0
Filler	99009	99064	0	0	0	0	Filler	0	0
Filler	99065	99120	0	0	0	0	Filler	0	0
Filler	99121	99176	0	0	0	0	Filler	0	0
Filler	99177	99232	0	0	0	0	Filler	0	0
Filler	99233	99288	0	0	0	0	Filler	0	0
Filler	99289	99344	0	0	0	0	Filler	0	0
Filler	99345	99400	0	0	0	0	Filler	0	0
Filler	99401	99456	0	0	0	0	Filler	0	0
Filler	99457	99512	0	0	0	0	Filler	0	0
Filler	99513	99568	0	0	0	0	Filler	0	0
Filler	99569	99624	0	0	0	0	Filler	0	0
Filler	99625	99680	0	0	0	0	Filler	0	0
Filler	99681	99736	0	0	0	0	Filler	0	0
Filler	99737	99792	0	0	0	0	Filler	0	0
Filler	99793	99848	0	0	0	0	Filler	0	0
Filler	99849	99904	0	0	0	0	Filler	0	0
Filler	99905	99960	0	0	0	0	Filler	0	0
Filler	99961	100016	0	0	0	0	Filler	0	0
Filler	100017	100072	0	0	0	0	Filler	0	0
Filler	100073	100128	0	0	0	0	Filler	0	0
Filler	100129	100184	0	0	0	0	Filler	0	0
Filler	100185	100240	0	0	0	0	Filler	0	0
Filler	100241	100296	0	0	0	0	Filler	0	0
Filler	100297	100352	0	0	0	0	Filler	0	0
Filler	100353	100408	0	0	0	0	Filler	0	0
Filler	100409	100464	0	0	0	0	Filler	0	0
Filler	100465	100520	0	0	0	0	Filler	0	0
Filler	100521	100576	0	0	0	0	Filler	0	0
Filler	100577	100632	0	0	0	0	Filler	0	0
Filler	100633	100688	0	0	0	0	Filler	0	0
Filler	100689	100744	0	0	0	0	Filler	0	0
Filler	100745	100800	0	0	0	0	Filler	0	0
Filler	100801	100856	0	0	0	0	Filler	0	0
Filler	100857	100912	0	0	0	0	Filler	0	0
Filler	100913	100968	0	0	0	0	Filler	0	0
Filler	100969	101024	0	0	0	0	Filler	0	0
Filler	101025	101080	0	0	0	0	Filler	0	0
Filler	101081	101136	0	0	0	0	Filler	0	0
Filler	101137	101192	0	0	0	0	Filler	0	0
Filler	101193	101248	0	0	0	0	Filler	0	0
Filler	101249	101304	0	0	0	0	Filler	0	0
Filler	101305	101360	0	0	0	0	Filler	0	0
Filler	101361	101416	0	0	0	0	Filler	0	0
Filler	101417	101472	0	0	0	0	Filler	0	0
Filler	101473	101528	0	0	0	0	Filler	0	0
Filler	101529	101584	0	0	0	0	Filler	0	0
Filler	101585	101640	0	0	0	0	Filler	0	0
Filler	101641	101696	0	0	0	0	Filler	0	0
Filler	101697	101752	0	0	0	0	Filler	0	0
Filler	101753	101808	0	0	0	0	Filler	0	0
Filler	101809	101864	0	0	0	0	Filler	0	0
Filler	101865	101920	0	0	0	0	Filler	0	0
Filler	101921	101976	0	0	0	0	Filler	0	0
Filler	101977	102032	0	0	0	0	Filler	0	0
Filler	102033	102088	0	0	0	0	Filler	0	0
Filler	102089	102144	0	0	0	0	Filler	0	0
Filler	102145	102200	0	0	0	0	Filler	0	0
Filler	102201	102256	0	0	0	0	Filler	0	0
Filler	102257	102312	0	0	0	0	Filler	0	0
Filler	102313	102368	0	0	0	0	Filler	0	0
Filler	102369	102424	0	0	0	0	Filler	0	0
Filler	102425	102480	0	0	0	0	Filler	0	0
Filler	102481	102536	0	0	0	0	Filler	0	0
Filler	102537	102592	0	0	0	0	Filler	0	0
Filler	102593	102648	0	0	0	0	Filler	0	0
Filler	102649	102704	0	0	0	0	Filler	0	0
Filler	102705	102760	0	0	0	0	Filler	0	0
Filler	102761	102816	0	0	0	0	Filler	0	0
Filler	102817	102872	0	0	0	0	Filler	0	0
Filler	102873	102928	0	0	0	0	Filler	0	0
Filler	102929	102984	0	0	0	0	Filler	0	0
Filler	102985	103040	0	0	0	0	Filler	0	0
Filler	103041	103096	0	0	0	0	Filler	0	0
Filler	103097	103152	0	0	0	0	Filler	0	0
Filler	103153	103208	0	0	0	0	Filler	0	0
Filler	103209	103264	0	0	0	0	Filler	0	0
Filler	103265	103320	0	0	0	0	Filler	0	0
Filler	103321	103376	0	0	0	0	Filler	0	0
Filler	103377	103432	0	0	0	0	Filler	0	0
Filler	103433	103488	0	0	0	0	Filler	0	0
Filler	103489	103544	0	0	0	0	Filler	0	0
Filler	103545	103600	0	0	0	0	Filler	0	0
Filler	103601	103656	0	0	0	0	Filler	0	0
Filler	103657	103712	0	0	0	0	Filler	0	0
Filler	103713	103768	0	0	0	0	Filler	0	0
Filler	103769	103824	0	0	0	0	Filler	0	0
Filler	103825	103880	0	0	0	0	Filler	0	0
Filler	103881	103936	0	0	0	0	Filler	0	0
Filler	103937	103992	0	0	0	0	Filler	0	0
Filler	103993	104048	0	0	0	0	Filler	0	0
Filler	104049	104104	0	0	0	0	Filler	0	0
Filler	104105	104160	0	0	0	0	Filler	0	0
Filler	104161	104216	0	0	0	0	Filler	0	0
Filler	104217	104272	0	0	0	0	Filler	0	0
Filler	104273	104328	0	0	0	0	Filler	0	0
Filler	104329	104384	0	0	0	0	Filler	0	0
Filler	104385	104440	0	0	0	0	Filler	0	0
Filler	104441	104496	0	0	0	0	Filler	0	0
Filler	104497	104552	0	0	0	0	Filler	0	0
Filler	104553	104608	0	0	0	0	Filler	0	0
Filler	104609	104664	0	0	0	0	Filler	0	0
Filler	104665	104720	0	0	0	0	Filler	0	0
Filler	104721	104776	0	0	0	0	Filler	0	0
Filler	104777	104832	0	0	0	0	Filler	0	0
Filler	104833	104888	0	0	0	0	Filler	0	0
Filler	104889	104944	0	0	0	0	Filler	0	0
Filler	104945	105000	0	0	0	0	Filler	0	0
Filler	105001	105056	0	0	0	0	Filler	0	0
Filler	105057	105112	0	0	0	0	Filler	0	0
Filler	105113	105168	0	0	0	0	Filler	0	0
Filler	105169	105224	0	0	0	0	Filler	0	0
Filler	105225	105280	0	0	0	0	Filler	0	0
Filler	105281	105336	0	0	0	0	Filler	0	0
Filler	105337	105392	0	0	0	0	Filler	0	0
Filler	105393	105448	0	0	0	0	Filler	0	0
Filler	105449	105504	0	0	0	0	Filler	0	0
Filler	105505	105560	0	0	0	0	Filler	0	0
Filler	105561	105616	0	0	0	0	Filler	0	0
Filler	105617	105672	0	0	0	0	Filler	0	0
Filler	105673	105728	0	0	0	0	Filler	0	0
Filler	105729	105784	0	0	0	0	Filler	0	0
Filler	105785	105840	0	0	0	0	Filler	0	0
Filler	105841	105896	0	0	0	0	Filler	0	0
Filler	105897	105952	0	0	0	0	Filler	0	0
Filler	105953	106008	0	0	0	0	Filler	0	0
Filler	106009	106064	0	0	0	0	Filler	0	0
Filler	106065	106120	0	0	0	0	Filler	0	0
Filler	106121	106176	0	0	0	0	Filler	0	0
Filler	106177	106232	0	0	0	0	Filler	0	0
Filler	106233	106288	0	0	0	0	Filler	0	0
Filler	106289	106344	0	0	0	0	Filler	0	0
Filler	106345	106400	0	0	0	0	Filler	0	0
Filler	106401	106456	0	0	0	0	Filler	0	0
Filler	106457	106512	0	0	0	0	Filler	0	0
Filler	106513	106568	0	0	0	0	Filler	0	0
Filler	106569	106624	0	0	0	0	Filler	0	0
Filler	106625	106680	0	0	0	0	Filler	0	0
Filler	106681	106736	0	0	0	0	Filler	0	0
Filler	106737	106792	0	0	0	0	Filler	0	0
Filler	106793	106848	0	0	0	0	Filler	0	0
Filler	106849	106904	0	0	0	0	Filler	0	0
Filler	106905	106960	0	0	0	0	Filler	0	0
Filler	106961	107016	0	0	0	0	Filler	0	0
Filler	107017	107072	0	0	0	0	Filler	0	0
Filler	107073	107128	0	0	0	0	Filler	0	0
Filler	107129	107184	0	0	0	0	Filler	0	0
Filler	107185	107240	0	0	0	0	Filler	0	0
Filler	107241	107296	0	0	0	0	Filler	0	0
Filler	107297	107352	0	0	0	0	Filler	0	0
Filler	107353	107408	0	0	0	0	Filler	0	0
Filler	107409	107464	0	0	0	0	Filler	0	0
Filler	107465	107520	0	0	0	0	Filler	0	0
Filler	107521	107576	0	0	0	0	Filler	0	0
Filler	107577	107632	0	0	0	0	Filler	0	0
Filler	107633	107688	0	0	0	0	Filler	0	0
Filler	107689	107744	0	0	0	0	Filler	0	0
Filler	107745	107800	0	0	0	0	Filler	0	0
Filler	107801	107856	0	0	0	0	Filler	0	0
Filler	107857	107912	0	0	0	0	Filler	0	0
Filler	107913	107968	0	0	0	0	Filler	0	0
Filler	107969	108024	0	0	0	0	Filler	0	0
Filler	108025	108080	0	0	0	0	Filler	0	0
Filler	108081	108136	0	0	0	0	Filler	0	0
Filler	108137	108192	0	0	0	0	Filler	0	0
Filler	108193	108248	0	0	0	0	Filler	0	0
Filler	108249	108304	0	0	0	0	Filler	0	0
Filler	108305	108360	0	0	0	0	Filler	0	0
Filler	108361	108416	0	0	0	0	Filler	0	0
Filler	108417	108472	0	0	0	0	Filler	0	0
Filler	108473	108528	0	0	0	0	Filler	0	0
Filler	108529	108584	0	0	0	0	Filler	0	0
Filler	108585	108640	0	0	0	0	Filler	0	0
Filler	108641	108696	0	0	0	0	Filler	0	0
Filler	108697	108752	0	0	0	0	Filler	0	0
Filler	108753	108808	0	0	0	0	Filler	0	0
Filler	108809	108864	0	0	0	0	Filler	0	0
Filler	108865	108920	0	0	0	0	Filler	0	0
Filler	108921	108976	0	0	0	0	Filler	0	0
Filler	108977	109032	0	0	0	0	Filler	0	0
Filler	109033	109088	0	0	0	0	Filler	0	0
Filler	109089	109144	0	0	0	0	Filler	0	0
Filler	109145	109200	0	0	0	0	Filler	0	0
Filler	109201	109256	0	0	0	0	Filler	0	0
Filler	109257	109312	0	0	0	0	Filler	0	0
Filler	109313	109368	0	0	0	0	Filler	0	0
Filler	109369	109424	0	0	0	0	Filler	0	0
Filler	109425	109480	0	0	0	0	Filler	0	0
Filler	109481	109536	0	0	0	0	Filler	0	0
Filler	109537	109592	0	0	0	0	Filler	0	0
Filler	109593	109648	0	0	0	0	Filler	0	0
Filler	109649	109704	0	0	0	0	Filler	0	0
Filler	109705	109760	0	0	0	0	Filler	0	0
Filler	109761	109816	0	0	0	0	Filler	0	0
Filler	109817	109872	0	0	0	0	Filler	0	0
Filler	109873	109928	0	0	0	0	Filler	0	0
Filler	109929	109984	0	0	0	0	Filler	0	0
Filler	109985	110040	0	0	0	0	Filler	0	0
Filler	110041	110096	0	0	0	0	Filler	0	0
Filler	110097	110152	0	0	0	0	Filler	0	0
Filler	110153	110208	0	0	0	0	Filler	0	0
Filler	110209	110264	0	0	0	0	Filler	0	0
Filler	110265	110320	0	0	0	0	Filler	0	0
Filler	110321	110376	0	0	0	0	Filler	0	0
Filler	110377	110432	0	0	0	0	Filler	0	0
Filler	110433	110488	0	0	0	0	Filler	0	0
Filler	110489	110544	0	0	0	0	Filler	0	0
Filler	110545	110600	0	0	0	0	Filler	0	0
Filler	110601	110656	0	0	0	0	Filler	0	0
Filler	110657	110712	0	0	0	0	Filler	0	0
Filler	110713	110768	0	0	0	0	Filler	0	0
Filler	110769	110824	0	0	0	0	Filler	0	0
Filler	110825	110880	0	0	0	0	Filler	0	0
[truncated: 54,641 more rows]
