# Supplementary material for: NuA4 histone acetyltransferase activity is required for H4 acetylation on a dosage-compensated monosomic chromosome that confers resistance to fungal toxins
Source: Epigenetics Chromatin. 2017 Oct 23;10:49. doi: 10.1186/s13072-017-0156-y (PMC5653997; doi:10.1186/s13072-017-0156-y)
Supplement: Supplementary file 6 — Additional file 6: Table S2. ChIP data (http://www.ncbi.nlm.nih.gov/geo/query/acc.cgi?acc=GSE81684). [file 13072_2017_156_MOESM6_ESM.zip › H3_Chr2.xlsx]

## Sheet: Chr2
Contig	Probe sequence start	Probe sequence end	Log2 value of Sor125(55) mutant 1	Log2 value of Sor125(55) mutant 2	Log2 value of 3153A parent 1	Log2 value of 3153A parent 2	Probe Name	Mean difference	p value
Filler	1	56	0	0	0	0	Filler	0	0
Filler	57	112	0	0	0	0	Filler	0	0
Filler	113	168	0	0	0	0	Filler	0	0
Filler	169	224	0	0	0	0	Filler	0	0
Filler	225	280	0	0	0	0	Filler	0	0
Filler	281	336	0	0	0	0	Filler	0	0
Filler	337	392	0	0	0	0	Filler	0	0
Filler	393	448	0	0	0	0	Filler	0	0
Filler	449	504	0	0	0	0	Filler	0	0
Filler	505	560	0	0	0	0	Filler	0	0
Filler	561	616	0	0	0	0	Filler	0	0
Filler	617	672	0	0	0	0	Filler	0	0
Filler	673	728	0	0	0	0	Filler	0	0
Filler	729	784	0	0	0	0	Filler	0	0
Filler	785	840	0	0	0	0	Filler	0	0
Filler	841	896	0	0	0	0	Filler	0	0
Filler	897	952	0	0	0	0	Filler	0	0
Filler	953	1008	0	0	0	0	Filler	0	0
Filler	1009	1064	0	0	0	0	Filler	0	0
Filler	1065	1120	0	0	0	0	Filler	0	0
Filler	1121	1176	0	0	0	0	Filler	0	0
Filler	1177	1232	0	0	0	0	Filler	0	0
Filler	1233	1288	0	0	0	0	Filler	0	0
Filler	1289	1344	0	0	0	0	Filler	0	0
Filler	1345	1400	0	0	0	0	Filler	0	0
Filler	1401	1456	0	0	0	0	Filler	0	0
Filler	1457	1512	0	0	0	0	Filler	0	0
Filler	1513	1568	0	0	0	0	Filler	0	0
Filler	1569	1624	0	0	0	0	Filler	0	0
Filler	1625	1680	0	0	0	0	Filler	0	0
Filler	1681	1736	0	0	0	0	Filler	0	0
Filler	1737	1792	0	0	0	0	Filler	0	0
Filler	1793	1848	0	0	0	0	Filler	0	0
Filler	1849	1904	0	0	0	0	Filler	0	0
Filler	1905	1960	0	0	0	0	Filler	0	0
Filler	1961	2016	0	0	0	0	Filler	0	0
Filler	2017	2072	0	0	0	0	Filler	0	0
Filler	2073	2128	0	0	0	0	Filler	0	0
Filler	2129	2184	0	0	0	0	Filler	0	0
Filler	2185	2240	0	0	0	0	Filler	0	0
Filler	2241	2296	0	0	0	0	Filler	0	0
Filler	2297	2352	0	0	0	0	Filler	0	0
Filler	2353	2408	0	0	0	0	Filler	0	0
Filler	2409	2464	0	0	0	0	Filler	0	0
Filler	2465	2520	0	0	0	0	Filler	0	0
Filler	2521	2576	0	0	0	0	Filler	0	0
Filler	2577	2632	0	0	0	0	Filler	0	0
Filler	2633	2688	0	0	0	0	Filler	0	0
Filler	2689	2744	0	0	0	0	Filler	0	0
Filler	2745	2800	0	0	0	0	Filler	0	0
Filler	2801	2856	0	0	0	0	Filler	0	0
Filler	2857	2912	0	0	0	0	Filler	0	0
Filler	2913	2968	0	0	0	0	Filler	0	0
Filler	2969	3024	0	0	0	0	Filler	0	0
Filler	3025	3080	0	0	0	0	Filler	0	0
Filler	3081	3136	0	0	0	0	Filler	0	0
Filler	3137	3192	0	0	0	0	Filler	0	0
Filler	3193	3248	0	0	0	0	Filler	0	0
Filler	3249	3304	0	0	0	0	Filler	0	0
Filler	3305	3360	0	0	0	0	Filler	0	0
Filler	3361	3416	0	0	0	0	Filler	0	0
Filler	3417	3472	0	0	0	0	Filler	0	0
Filler	3473	3528	0	0	0	0	Filler	0	0
Filler	3529	3584	0	0	0	0	Filler	0	0
Filler	3585	3640	0	0	0	0	Filler	0	0
Filler	3641	3696	0	0	0	0	Filler	0	0
Filler	3697	3752	0	0	0	0	Filler	0	0
Filler	3753	3808	0	0	0	0	Filler	0	0
Filler	3809	3864	0	0	0	0	Filler	0	0
Filler	3865	3920	0	0	0	0	Filler	0	0
Filler	3921	3976	0	0	0	0	Filler	0	0
Filler	3977	4032	0	0	0	0	Filler	0	0
Filler	4033	4088	0	0	0	0	Filler	0	0
Filler	4089	4144	0	0	0	0	Filler	0	0
Filler	4145	4200	0	0	0	0	Filler	0	0
Filler	4201	4256	0	0	0	0	Filler	0	0
Filler	4257	4312	0	0	0	0	Filler	0	0
Filler	4313	4368	0	0	0	0	Filler	0	0
Filler	4369	4424	0	0	0	0	Filler	0	0
Filler	4425	4480	0	0	0	0	Filler	0	0
Filler	4481	4536	0	0	0	0	Filler	0	0
Filler	4537	4592	0	0	0	0	Filler	0	0
Filler	4593	4648	0	0	0	0	Filler	0	0
Filler	4649	4704	0	0	0	0	Filler	0	0
Filler	4705	4760	0	0	0	0	Filler	0	0
Filler	4761	4816	0	0	0	0	Filler	0	0
Filler	4817	4872	0	0	0	0	Filler	0	0
Filler	4873	4928	0	0	0	0	Filler	0	0
Filler	4929	4984	0	0	0	0	Filler	0	0
Filler	4985	5040	0	0	0	0	Filler	0	0
Filler	5041	5096	0	0	0	0	Filler	0	0
Filler	5097	5152	0	0	0	0	Filler	0	0
Filler	5153	5208	0	0	0	0	Filler	0	0
Filler	5209	5264	0	0	0	0	Filler	0	0
Filler	5265	5320	0	0	0	0	Filler	0	0
Filler	5321	5376	0	0	0	0	Filler	0	0
Filler	5377	5432	0	0	0	0	Filler	0	0
Filler	5433	5488	0	0	0	0	Filler	0	0
Filler	5489	5544	0	0	0	0	Filler	0	0
Filler	5545	5600	0	0	0	0	Filler	0	0
Filler	5601	5656	0	0	0	0	Filler	0	0
Filler	5657	5712	0	0	0	0	Filler	0	0
Filler	5713	5768	0	0	0	0	Filler	0	0
Filler	5769	5824	0	0	0	0	Filler	0	0
Filler	5825	5880	0	0	0	0	Filler	0	0
Filler	5881	5936	0	0	0	0	Filler	0	0
Filler	5937	5992	0	0	0	0	Filler	0	0
Filler	5993	6048	0	0	0	0	Filler	0	0
Filler	6049	6104	0	0	0	0	Filler	0	0
Filler	6105	6160	0	0	0	0	Filler	0	0
Filler	6161	6216	0	0	0	0	Filler	0	0
Filler	6217	6272	0	0	0	0	Filler	0	0
Filler	6273	6328	0	0	0	0	Filler	0	0
Filler	6329	6384	0	0	0	0	Filler	0	0
Filler	6385	6440	0	0	0	0	Filler	0	0
Filler	6441	6496	0	0	0	0	Filler	0	0
Filler	6497	6552	0	0	0	0	Filler	0	0
Filler	6553	6608	0	0	0	0	Filler	0	0
Filler	6609	6664	0	0	0	0	Filler	0	0
Filler	6665	6720	0	0	0	0	Filler	0	0
Filler	6721	6776	0	0	0	0	Filler	0	0
Filler	6777	6832	0	0	0	0	Filler	0	0
Filler	6833	6888	0	0	0	0	Filler	0	0
Filler	6889	6944	0	0	0	0	Filler	0	0
Filler	6945	7000	0	0	0	0	Filler	0	0
Filler	7001	7056	0	0	0	0	Filler	0	0
Filler	7057	7112	0	0	0	0	Filler	0	0
Filler	7113	7168	0	0	0	0	Filler	0	0
Filler	7169	7224	0	0	0	0	Filler	0	0
Filler	7225	7280	0	0	0	0	Filler	0	0
Filler	7281	7336	0	0	0	0	Filler	0	0
Filler	7337	7392	0	0	0	0	Filler	0	0
Filler	7393	7448	0	0	0	0	Filler	0	0
Filler	7449	7504	0	0	0	0	Filler	0	0
Filler	7505	7560	0	0	0	0	Filler	0	0
Filler	7561	7616	0	0	0	0	Filler	0	0
Filler	7617	7672	0	0	0	0	Filler	0	0
Filler	7673	7728	0	0	0	0	Filler	0	0
Filler	7729	7784	0	0	0	0	Filler	0	0
Filler	7785	7840	0	0	0	0	Filler	0	0
Filler	7841	7896	0	0	0	0	Filler	0	0
Filler	7897	7952	0	0	0	0	Filler	0	0
Filler	7953	8008	0	0	0	0	Filler	0	0
Filler	8009	8064	0	0	0	0	Filler	0	0
Filler	8065	8120	0	0	0	0	Filler	0	0
Filler	8121	8176	0	0	0	0	Filler	0	0
Filler	8177	8232	0	0	0	0	Filler	0	0
Filler	8233	8288	0	0	0	0	Filler	0	0
Filler	8289	8344	0	0	0	0	Filler	0	0
Filler	8345	8400	0	0	0	0	Filler	0	0
Filler	8401	8456	0	0	0	0	Filler	0	0
Filler	8457	8512	0	0	0	0	Filler	0	0
Filler	8513	8568	0	0	0	0	Filler	0	0
Filler	8569	8624	0	0	0	0	Filler	0	0
Filler	8625	8680	0	0	0	0	Filler	0	0
Filler	8681	8736	0	0	0	0	Filler	0	0
Filler	8737	8792	0	0	0	0	Filler	0	0
Filler	8793	8848	0	0	0	0	Filler	0	0
Filler	8849	8904	0	0	0	0	Filler	0	0
Filler	8905	8960	0	0	0	0	Filler	0	0
Filler	8961	9016	0	0	0	0	Filler	0	0
Filler	9017	9072	0	0	0	0	Filler	0	0
Filler	9073	9128	0	0	0	0	Filler	0	0
Filler	9129	9184	0	0	0	0	Filler	0	0
Filler	9185	9240	0	0	0	0	Filler	0	0
Filler	9241	9296	0	0	0	0	Filler	0	0
Filler	9297	9352	0	0	0	0	Filler	0	0
Filler	9353	9408	0	0	0	0	Filler	0	0
Filler	9409	9464	0	0	0	0	Filler	0	0
Filler	9465	9520	0	0	0	0	Filler	0	0
Filler	9521	9576	0	0	0	0	Filler	0	0
Filler	9577	9632	0	0	0	0	Filler	0	0
Filler	9633	9688	0	0	0	0	Filler	0	0
Filler	9689	9744	0	0	0	0	Filler	0	0
Filler	9745	9800	0	0	0	0	Filler	0	0
Filler	9801	9856	0	0	0	0	Filler	0	0
Filler	9857	9912	0	0	0	0	Filler	0	0
Filler	9913	9968	0	0	0	0	Filler	0	0
Filler	9969	10024	0	0	0	0	Filler	0	0
Filler	10025	10080	0	0	0	0	Filler	0	0
Filler	10081	10136	0	0	0	0	Filler	0	0
Filler	10137	10192	0	0	0	0	Filler	0	0
Filler	10193	10248	0	0	0	0	Filler	0	0
Filler	10249	10304	0	0	0	0	Filler	0	0
Filler	10305	10360	0	0	0	0	Filler	0	0
Filler	10361	10416	0	0	0	0	Filler	0	0
Filler	10417	10472	0	0	0	0	Filler	0	0
Filler	10473	10528	0	0	0	0	Filler	0	0
Filler	10529	10584	0	0	0	0	Filler	0	0
Filler	10585	10640	0	0	0	0	Filler	0	0
Filler	10641	10696	0	0	0	0	Filler	0	0
Filler	10697	10752	0	0	0	0	Filler	0	0
Filler	10753	10808	0	0	0	0	Filler	0	0
Filler	10809	10864	0	0	0	0	Filler	0	0
Filler	10865	10920	0	0	0	0	Filler	0	0
Filler	10921	10976	0	0	0	0	Filler	0	0
Filler	10977	11032	0	0	0	0	Filler	0	0
Filler	11033	11088	0	0	0	0	Filler	0	0
Filler	11089	11144	0	0	0	0	Filler	0	0
Filler	11145	11200	0	0	0	0	Filler	0	0
Filler	11201	11256	0	0	0	0	Filler	0	0
Filler	11257	11312	0	0	0	0	Filler	0	0
Filler	11313	11368	0	0	0	0	Filler	0	0
Filler	11369	11424	0	0	0	0	Filler	0	0
Filler	11425	11480	0	0	0	0	Filler	0	0
Filler	11481	11536	0	0	0	0	Filler	0	0
Filler	11537	11592	0	0	0	0	Filler	0	0
Filler	11593	11648	0	0	0	0	Filler	0	0
Filler	11649	11704	0	0	0	0	Filler	0	0
Filler	11705	11760	0	0	0	0	Filler	0	0
Filler	11761	11816	0	0	0	0	Filler	0	0
Filler	11817	11872	0	0	0	0	Filler	0	0
10136	11856	11905	0.11	0.26	-0.14	0.01	CONTIG19_10136FS000011855	0.25	0
Filler	11873	11928	0	0	0	0	Filler	0	0
Filler	11906	11961	0	0	0	0	Filler	0	0
Filler	11929	11984	0	0	0	0	Filler	0	0
Filler	11962	12017	0	0	0	0	Filler	0	0
Filler	11985	12040	0	0	0	0	Filler	0	0
Filler	12018	12073	0	0	0	0	Filler	0	0
Filler	12074	12129	0	0	0	0	Filler	0	0
Filler	12130	12185	0	0	0	0	Filler	0	0
Filler	12186	12241	0	0	0	0	Filler	0	0
Filler	12242	12297	0	0	0	0	Filler	0	0
Filler	12298	12353	0	0	0	0	Filler	0	0
Filler	12354	12409	0	0	0	0	Filler	0	0
Filler	12410	12465	0	0	0	0	Filler	0	0
Filler	12466	12521	0	0	0	0	Filler	0	0
Filler	12522	12577	0	0	0	0	Filler	0	0
Filler	12578	12633	0	0	0	0	Filler	0	0
Filler	12634	12689	0	0	0	0	Filler	0	0
Filler	12690	12745	0	0	0	0	Filler	0	0
Filler	12746	12801	0	0	0	0	Filler	0	0
Filler	12802	12857	0	0	0	0	Filler	0	0
Filler	12858	12913	0	0	0	0	Filler	0	0
Filler	12914	12969	0	0	0	0	Filler	0	0
Filler	12970	13025	0	0	0	0	Filler	0	0
Filler	13026	13081	0	0	0	0	Filler	0	0
Filler	13082	13137	0	0	0	0	Filler	0	0
Filler	13138	13193	0	0	0	0	Filler	0	0
Filler	13194	13249	0	0	0	0	Filler	0	0
Filler	13250	13305	0	0	0	0	Filler	0	0
Filler	13306	13361	0	0	0	0	Filler	0	0
Filler	13362	13417	0	0	0	0	Filler	0	0
Filler	13418	13473	0	0	0	0	Filler	0	0
Filler	13474	13529	0	0	0	0	Filler	0	0
Filler	13530	13585	0	0	0	0	Filler	0	0
Filler	13586	13641	0	0	0	0	Filler	0	0
Filler	13642	13697	0	0	0	0	Filler	0	0
Filler	13698	13753	0	0	0	0	Filler	0	0
Filler	13754	13809	0	0	0	0	Filler	0	0
Filler	13810	13865	0	0	0	0	Filler	0	0
Filler	13866	13921	0	0	0	0	Filler	0	0
Filler	13922	13977	0	0	0	0	Filler	0	0
Filler	13978	14033	0	0	0	0	Filler	0	0
Filler	14034	14089	0	0	0	0	Filler	0	0
Filler	14090	14145	0	0	0	0	Filler	0	0
Filler	14146	14201	0	0	0	0	Filler	0	0
Filler	14202	14257	0	0	0	0	Filler	0	0
Filler	14258	14313	0	0	0	0	Filler	0	0
Filler	14314	14369	0	0	0	0	Filler	0	0
Filler	14370	14425	0	0	0	0	Filler	0	0
Filler	14426	14481	0	0	0	0	Filler	0	0
Filler	14482	14537	0	0	0	0	Filler	0	0
Filler	14538	14593	0	0	0	0	Filler	0	0
Filler	14594	14649	0	0	0	0	Filler	0	0
Filler	14650	14705	0	0	0	0	Filler	0	0
Filler	14706	14761	0	0	0	0	Filler	0	0
Filler	14762	14817	0	0	0	0	Filler	0	0
Filler	14818	14873	0	0	0	0	Filler	0	0
Filler	14874	14929	0	0	0	0	Filler	0	0
Filler	14930	14985	0	0	0	0	Filler	0	0
Filler	14986	15041	0	0	0	0	Filler	0	0
Filler	15042	15097	0	0	0	0	Filler	0	0
Filler	15098	15153	0	0	0	0	Filler	0	0
Filler	15154	15209	0	0	0	0	Filler	0	0
Filler	15210	15265	0	0	0	0	Filler	0	0
Filler	15266	15321	0	0	0	0	Filler	0	0
Filler	15322	15377	0	0	0	0	Filler	0	0
Filler	15378	15433	0	0	0	0	Filler	0	0
Filler	15434	15489	0	0	0	0	Filler	0	0
Filler	15490	15545	0	0	0	0	Filler	0	0
Filler	15546	15601	0	0	0	0	Filler	0	0
Filler	15602	15657	0	0	0	0	Filler	0	0
Filler	15658	15713	0	0	0	0	Filler	0	0
Filler	15714	15769	0	0	0	0	Filler	0	0
Filler	15770	15825	0	0	0	0	Filler	0	0
Filler	15826	15881	0	0	0	0	Filler	0	0
Filler	15882	15937	0	0	0	0	Filler	0	0
Filler	15938	15993	0	0	0	0	Filler	0	0
Filler	15994	16049	0	0	0	0	Filler	0	0
Filler	16050	16105	0	0	0	0	Filler	0	0
Filler	16106	16161	0	0	0	0	Filler	0	0
Filler	16162	16217	0	0	0	0	Filler	0	0
Filler	16218	16273	0	0	0	0	Filler	0	0
Filler	16274	16329	0	0	0	0	Filler	0	0
Filler	16330	16385	0	0	0	0	Filler	0	0
Filler	16386	16441	0	0	0	0	Filler	0	0
Filler	16442	16497	0	0	0	0	Filler	0	0
Filler	16498	16553	0	0	0	0	Filler	0	0
Filler	16554	16609	0	0	0	0	Filler	0	0
Filler	16610	16665	0	0	0	0	Filler	0	0
Filler	16666	16721	0	0	0	0	Filler	0	0
Filler	16722	16777	0	0	0	0	Filler	0	0
Filler	16778	16833	0	0	0	0	Filler	0	0
Filler	16834	16889	0	0	0	0	Filler	0	0
Filler	16890	16945	0	0	0	0	Filler	0	0
Filler	16946	17001	0	0	0	0	Filler	0	0
Filler	17002	17057	0	0	0	0	Filler	0	0
Filler	17058	17113	0	0	0	0	Filler	0	0
Filler	17114	17169	0	0	0	0	Filler	0	0
Filler	17170	17225	0	0	0	0	Filler	0	0
Filler	17226	17281	0	0	0	0	Filler	0	0
Filler	17282	17337	0	0	0	0	Filler	0	0
Filler	17338	17393	0	0	0	0	Filler	0	0
Filler	17394	17449	0	0	0	0	Filler	0	0
Filler	17450	17505	0	0	0	0	Filler	0	0
Filler	17506	17561	0	0	0	0	Filler	0	0
Filler	17562	17617	0	0	0	0	Filler	0	0
Filler	17618	17673	0	0	0	0	Filler	0	0
Filler	17674	17729	0	0	0	0	Filler	0	0
Filler	17730	17785	0	0	0	0	Filler	0	0
Filler	17786	17841	0	0	0	0	Filler	0	0
Filler	17842	17897	0	0	0	0	Filler	0	0
Filler	17898	17953	0	0	0	0	Filler	0	0
Filler	17954	18009	0	0	0	0	Filler	0	0
Filler	18010	18065	0	0	0	0	Filler	0	0
Filler	18066	18121	0	0	0	0	Filler	0	0
Filler	18122	18177	0	0	0	0	Filler	0	0
Filler	18178	18233	0	0	0	0	Filler	0	0
Filler	18234	18289	0	0	0	0	Filler	0	0
Filler	18290	18345	0	0	0	0	Filler	0	0
Filler	18346	18401	0	0	0	0	Filler	0	0
Filler	18402	18457	0	0	0	0	Filler	0	0
Filler	18458	18513	0	0	0	0	Filler	0	0
Filler	18514	18569	0	0	0	0	Filler	0	0
Filler	18570	18625	0	0	0	0	Filler	0	0
Filler	18626	18681	0	0	0	0	Filler	0	0
Filler	18682	18737	0	0	0	0	Filler	0	0
Filler	18738	18793	0	0	0	0	Filler	0	0
Filler	18794	18849	0	0	0	0	Filler	0	0
Filler	18850	18905	0	0	0	0	Filler	0	0
Filler	18906	18961	0	0	0	0	Filler	0	0
Filler	18962	19017	0	0	0	0	Filler	0	0
Filler	19018	19073	0	0	0	0	Filler	0	0
Filler	19074	19129	0	0	0	0	Filler	0	0
Filler	19130	19185	0	0	0	0	Filler	0	0
Filler	19186	19241	0	0	0	0	Filler	0	0
Filler	19242	19297	0	0	0	0	Filler	0	0
Filler	19298	19353	0	0	0	0	Filler	0	0
Filler	19354	19409	0	0	0	0	Filler	0	0
Filler	19410	19465	0	0	0	0	Filler	0	0
Filler	19466	19521	0	0	0	0	Filler	0	0
Filler	19522	19577	0	0	0	0	Filler	0	0
Filler	19578	19633	0	0	0	0	Filler	0	0
Filler	19634	19689	0	0	0	0	Filler	0	0
Filler	19690	19745	0	0	0	0	Filler	0	0
Filler	19746	19801	0	0	0	0	Filler	0	0
Filler	19802	19857	0	0	0	0	Filler	0	0
Filler	19858	19913	0	0	0	0	Filler	0	0
Filler	19914	19969	0	0	0	0	Filler	0	0
Filler	19970	20025	0	0	0	0	Filler	0	0
Filler	20026	20081	0	0	0	0	Filler	0	0
Filler	20082	20137	0	0	0	0	Filler	0	0
Filler	20138	20193	0	0	0	0	Filler	0	0
Filler	20194	20249	0	0	0	0	Filler	0	0
Filler	20250	20305	0	0	0	0	Filler	0	0
Filler	20306	20361	0	0	0	0	Filler	0	0
Filler	20362	20417	0	0	0	0	Filler	0	0
Filler	20418	20473	0	0	0	0	Filler	0	0
Filler	20474	20529	0	0	0	0	Filler	0	0
Filler	20530	20585	0	0	0	0	Filler	0	0
Filler	20586	20641	0	0	0	0	Filler	0	0
Filler	20642	20697	0	0	0	0	Filler	0	0
Filler	20698	20753	0	0	0	0	Filler	0	0
Filler	20754	20809	0	0	0	0	Filler	0	0
Filler	20810	20865	0	0	0	0	Filler	0	0
Filler	20866	20921	0	0	0	0	Filler	0	0
Filler	20922	20977	0	0	0	0	Filler	0	0
Filler	20978	21033	0	0	0	0	Filler	0	0
Filler	21034	21089	0	0	0	0	Filler	0	0
Filler	21090	21145	0	0	0	0	Filler	0	0
Filler	21146	21201	0	0	0	0	Filler	0	0
Filler	21202	21257	0	0	0	0	Filler	0	0
Filler	21258	21313	0	0	0	0	Filler	0	0
Filler	21314	21369	0	0	0	0	Filler	0	0
Filler	21370	21425	0	0	0	0	Filler	0	0
Filler	21426	21481	0	0	0	0	Filler	0	0
Filler	21482	21537	0	0	0	0	Filler	0	0
Filler	21538	21593	0	0	0	0	Filler	0	0
Filler	21594	21649	0	0	0	0	Filler	0	0
Filler	21650	21705	0	0	0	0	Filler	0	0
Filler	21706	21761	0	0	0	0	Filler	0	0
Filler	21762	21817	0	0	0	0	Filler	0	0
Filler	21818	21873	0	0	0	0	Filler	0	0
Filler	21874	21929	0	0	0	0	Filler	0	0
Filler	21930	21985	0	0	0	0	Filler	0	0
Filler	21986	22041	0	0	0	0	Filler	0	0
Filler	22042	22097	0	0	0	0	Filler	0	0
Filler	22098	22153	0	0	0	0	Filler	0	0
Filler	22154	22209	0	0	0	0	Filler	0	0
Filler	22210	22265	0	0	0	0	Filler	0	0
Filler	22266	22321	0	0	0	0	Filler	0	0
Filler	22322	22377	0	0	0	0	Filler	0	0
Filler	22378	22433	0	0	0	0	Filler	0	0
Filler	22434	22489	0	0	0	0	Filler	0	0
Filler	22490	22545	0	0	0	0	Filler	0	0
Filler	22546	22601	0	0	0	0	Filler	0	0
Filler	22602	22657	0	0	0	0	Filler	0	0
Filler	22658	22713	0	0	0	0	Filler	0	0
Filler	22714	22769	0	0	0	0	Filler	0	0
Filler	22770	22825	0	0	0	0	Filler	0	0
Filler	22826	22881	0	0	0	0	Filler	0	0
Filler	22882	22937	0	0	0	0	Filler	0	0
Filler	22938	22993	0	0	0	0	Filler	0	0
Filler	22994	23049	0	0	0	0	Filler	0	0
Filler	23050	23105	0	0	0	0	Filler	0	0
Filler	23106	23161	0	0	0	0	Filler	0	0
Filler	23162	23217	0	0	0	0	Filler	0	0
Filler	23218	23273	0	0	0	0	Filler	0	0
Filler	23274	23329	0	0	0	0	Filler	0	0
Filler	23330	23385	0	0	0	0	Filler	0	0
Filler	23386	23441	0	0	0	0	Filler	0	0
Filler	23442	23497	0	0	0	0	Filler	0	0
Filler	23498	23553	0	0	0	0	Filler	0	0
Filler	23554	23609	0	0	0	0	Filler	0	0
Filler	23610	23665	0	0	0	0	Filler	0	0
Filler	23666	23721	0	0	0	0	Filler	0	0
Filler	23722	23777	0	0	0	0	Filler	0	0
Filler	23778	23833	0	0	0	0	Filler	0	0
Filler	23834	23889	0	0	0	0	Filler	0	0
Filler	23890	23945	0	0	0	0	Filler	0	0
Filler	23946	24001	0	0	0	0	Filler	0	0
Filler	24002	24057	0	0	0	0	Filler	0	0
Filler	24058	24113	0	0	0	0	Filler	0	0
Filler	24114	24169	0	0	0	0	Filler	0	0
Filler	24170	24225	0	0	0	0	Filler	0	0
Filler	24226	24281	0	0	0	0	Filler	0	0
Filler	24282	24337	0	0	0	0	Filler	0	0
Filler	24338	24393	0	0	0	0	Filler	0	0
Filler	24394	24449	0	0	0	0	Filler	0	0
Filler	24450	24505	0	0	0	0	Filler	0	0
Filler	24506	24561	0	0	0	0	Filler	0	0
Filler	24562	24617	0	0	0	0	Filler	0	0
Filler	24618	24673	0	0	0	0	Filler	0	0
Filler	24674	24729	0	0	0	0	Filler	0	0
Filler	24730	24785	0	0	0	0	Filler	0	0
Filler	24786	24841	0	0	0	0	Filler	0	0
Filler	24842	24897	0	0	0	0	Filler	0	0
Filler	24898	24953	0	0	0	0	Filler	0	0
Filler	24954	25009	0	0	0	0	Filler	0	0
Filler	25010	25065	0	0	0	0	Filler	0	0
Filler	25066	25121	0	0	0	0	Filler	0	0
Filler	25122	25177	0	0	0	0	Filler	0	0
Filler	25178	25233	0	0	0	0	Filler	0	0
Filler	25234	25289	0	0	0	0	Filler	0	0
Filler	25290	25345	0	0	0	0	Filler	0	0
Filler	25346	25401	0	0	0	0	Filler	0	0
Filler	25402	25457	0	0	0	0	Filler	0	0
Filler	25458	25513	0	0	0	0	Filler	0	0
Filler	25514	25569	0	0	0	0	Filler	0	0
Filler	25570	25625	0	0	0	0	Filler	0	0
Filler	25626	25681	0	0	0	0	Filler	0	0
Filler	25682	25737	0	0	0	0	Filler	0	0
Filler	25738	25793	0	0	0	0	Filler	0	0
Filler	25794	25849	0	0	0	0	Filler	0	0
Filler	25850	25905	0	0	0	0	Filler	0	0
Filler	25906	25961	0	0	0	0	Filler	0	0
Filler	25962	26017	0	0	0	0	Filler	0	0
Filler	26018	26073	0	0	0	0	Filler	0	0
Filler	26074	26129	0	0	0	0	Filler	0	0
Filler	26130	26185	0	0	0	0	Filler	0	0
Filler	26186	26241	0	0	0	0	Filler	0	0
Filler	26242	26297	0	0	0	0	Filler	0	0
Filler	26298	26353	0	0	0	0	Filler	0	0
Filler	26354	26409	0	0	0	0	Filler	0	0
Filler	26410	26465	0	0	0	0	Filler	0	0
Filler	26466	26521	0	0	0	0	Filler	0	0
Filler	26522	26577	0	0	0	0	Filler	0	0
Filler	26578	26633	0	0	0	0	Filler	0	0
Filler	26634	26689	0	0	0	0	Filler	0	0
Filler	26690	26745	0	0	0	0	Filler	0	0
Filler	26746	26801	0	0	0	0	Filler	0	0
Filler	26802	26857	0	0	0	0	Filler	0	0
Filler	26858	26913	0	0	0	0	Filler	0	0
Filler	26914	26969	0	0	0	0	Filler	0	0
Filler	26970	27025	0	0	0	0	Filler	0	0
Filler	27026	27081	0	0	0	0	Filler	0	0
Filler	27082	27137	0	0	0	0	Filler	0	0
Filler	27138	27193	0	0	0	0	Filler	0	0
Filler	27194	27249	0	0	0	0	Filler	0	0
Filler	27250	27305	0	0	0	0	Filler	0	0
Filler	27306	27361	0	0	0	0	Filler	0	0
Filler	27362	27417	0	0	0	0	Filler	0	0
Filler	27418	27473	0	0	0	0	Filler	0	0
Filler	27474	27529	0	0	0	0	Filler	0	0
Filler	27530	27585	0	0	0	0	Filler	0	0
Filler	27586	27641	0	0	0	0	Filler	0	0
Filler	27642	27697	0	0	0	0	Filler	0	0
Filler	27698	27753	0	0	0	0	Filler	0	0
Filler	27754	27809	0	0	0	0	Filler	0	0
Filler	27810	27865	0	0	0	0	Filler	0	0
Filler	27866	27921	0	0	0	0	Filler	0	0
Filler	27922	27977	0	0	0	0	Filler	0	0
Filler	27978	28033	0	0	0	0	Filler	0	0
Filler	28034	28089	0	0	0	0	Filler	0	0
Filler	28090	28145	0	0	0	0	Filler	0	0
Filler	28146	28201	0	0	0	0	Filler	0	0
Filler	28202	28257	0	0	0	0	Filler	0	0
Filler	28258	28313	0	0	0	0	Filler	0	0
Filler	28314	28369	0	0	0	0	Filler	0	0
Filler	28370	28425	0	0	0	0	Filler	0	0
Filler	28426	28481	0	0	0	0	Filler	0	0
Filler	28482	28537	0	0	0	0	Filler	0	0
Filler	28538	28593	0	0	0	0	Filler	0	0
Filler	28594	28649	0	0	0	0	Filler	0	0
Filler	28650	28705	0	0	0	0	Filler	0	0
Filler	28706	28761	0	0	0	0	Filler	0	0
Filler	28762	28817	0	0	0	0	Filler	0	0
Filler	28818	28873	0	0	0	0	Filler	0	0
Filler	28874	28929	0	0	0	0	Filler	0	0
Filler	28930	28985	0	0	0	0	Filler	0	0
Filler	28986	29041	0	0	0	0	Filler	0	0
Filler	29042	29097	0	0	0	0	Filler	0	0
Filler	29098	29153	0	0	0	0	Filler	0	0
Filler	29154	29209	0	0	0	0	Filler	0	0
Filler	29210	29265	0	0	0	0	Filler	0	0
Filler	29266	29321	0	0	0	0	Filler	0	0
Filler	29322	29377	0	0	0	0	Filler	0	0
Filler	29378	29433	0	0	0	0	Filler	0	0
Filler	29434	29489	0	0	0	0	Filler	0	0
Filler	29490	29545	0	0	0	0	Filler	0	0
Filler	29546	29601	0	0	0	0	Filler	0	0
Filler	29602	29657	0	0	0	0	Filler	0	0
Filler	29658	29713	0	0	0	0	Filler	0	0
Filler	29714	29769	0	0	0	0	Filler	0	0
Filler	29770	29825	0	0	0	0	Filler	0	0
Filler	29826	29881	0	0	0	0	Filler	0	0
Filler	29882	29937	0	0	0	0	Filler	0	0
Filler	29938	29993	0	0	0	0	Filler	0	0
Filler	29994	30049	0	0	0	0	Filler	0	0
Filler	30050	30105	0	0	0	0	Filler	0	0
Filler	30106	30161	0	0	0	0	Filler	0	0
Filler	30162	30217	0	0	0	0	Filler	0	0
Filler	30218	30273	0	0	0	0	Filler	0	0
Filler	30274	30329	0	0	0	0	Filler	0	0
Filler	30330	30385	0	0	0	0	Filler	0	0
Filler	30386	30441	0	0	0	0	Filler	0	0
Filler	30442	30497	0	0	0	0	Filler	0	0
Filler	30498	30553	0	0	0	0	Filler	0	0
Filler	30554	30609	0	0	0	0	Filler	0	0
Filler	30610	30665	0	0	0	0	Filler	0	0
Filler	30666	30721	0	0	0	0	Filler	0	0
Filler	30722	30777	0	0	0	0	Filler	0	0
Filler	30778	30833	0	0	0	0	Filler	0	0
Filler	30834	30889	0	0	0	0	Filler	0	0
Filler	30890	30945	0	0	0	0	Filler	0	0
Filler	30946	31001	0	0	0	0	Filler	0	0
Filler	31002	31057	0	0	0	0	Filler	0	0
Filler	31058	31113	0	0	0	0	Filler	0	0
Filler	31114	31169	0	0	0	0	Filler	0	0
Filler	31170	31225	0	0	0	0	Filler	0	0
Filler	31226	31281	0	0	0	0	Filler	0	0
Filler	31282	31337	0	0	0	0	Filler	0	0
Filler	31338	31393	0	0	0	0	Filler	0	0
Filler	31394	31449	0	0	0	0	Filler	0	0
Filler	31450	31505	0	0	0	0	Filler	0	0
Filler	31506	31561	0	0	0	0	Filler	0	0
Filler	31562	31617	0	0	0	0	Filler	0	0
Filler	31618	31673	0	0	0	0	Filler	0	0
Filler	31674	31729	0	0	0	0	Filler	0	0
Filler	31730	31785	0	0	0	0	Filler	0	0
Filler	31786	31841	0	0	0	0	Filler	0	0
Filler	31842	31897	0	0	0	0	Filler	0	0
Filler	31898	31953	0	0	0	0	Filler	0	0
Filler	31954	32009	0	0	0	0	Filler	0	0
Filler	32010	32065	0	0	0	0	Filler	0	0
Filler	32066	32121	0	0	0	0	Filler	0	0
Filler	32122	32177	0	0	0	0	Filler	0	0
Filler	32178	32233	0	0	0	0	Filler	0	0
Filler	32234	32289	0	0	0	0	Filler	0	0
Filler	32290	32345	0	0	0	0	Filler	0	0
Filler	32346	32401	0	0	0	0	Filler	0	0
Filler	32402	32457	0	0	0	0	Filler	0	0
Filler	32458	32513	0	0	0	0	Filler	0	0
Filler	32514	32569	0	0	0	0	Filler	0	0
Filler	32570	32625	0	0	0	0	Filler	0	0
Filler	32626	32681	0	0	0	0	Filler	0	0
Filler	32682	32737	0	0	0	0	Filler	0	0
Filler	32738	32793	0	0	0	0	Filler	0	0
Filler	32794	32849	0	0	0	0	Filler	0	0
Filler	32850	32905	0	0	0	0	Filler	0	0
Filler	32906	32961	0	0	0	0	Filler	0	0
Filler	32962	33017	0	0	0	0	Filler	0	0
Filler	33018	33073	0	0	0	0	Filler	0	0
Filler	33074	33129	0	0	0	0	Filler	0	0
Filler	33130	33185	0	0	0	0	Filler	0	0
Filler	33186	33241	0	0	0	0	Filler	0	0
Filler	33242	33297	0	0	0	0	Filler	0	0
Filler	33298	33353	0	0	0	0	Filler	0	0
Filler	33354	33409	0	0	0	0	Filler	0	0
Filler	33410	33465	0	0	0	0	Filler	0	0
Filler	33466	33521	0	0	0	0	Filler	0	0
Filler	33522	33577	0	0	0	0	Filler	0	0
Filler	33578	33633	0	0	0	0	Filler	0	0
Filler	33634	33689	0	0	0	0	Filler	0	0
Filler	33690	33745	0	0	0	0	Filler	0	0
Filler	33746	33801	0	0	0	0	Filler	0	0
Filler	33802	33857	0	0	0	0	Filler	0	0
Filler	33858	33913	0	0	0	0	Filler	0	0
Filler	33914	33969	0	0	0	0	Filler	0	0
Filler	33970	34025	0	0	0	0	Filler	0	0
Filler	34026	34081	0	0	0	0	Filler	0	0
Filler	34082	34137	0	0	0	0	Filler	0	0
Filler	34138	34193	0	0	0	0	Filler	0	0
Filler	34194	34249	0	0	0	0	Filler	0	0
Filler	34250	34305	0	0	0	0	Filler	0	0
Filler	34306	34361	0	0	0	0	Filler	0	0
Filler	34362	34417	0	0	0	0	Filler	0	0
Filler	34418	34473	0	0	0	0	Filler	0	0
Filler	34474	34529	0	0	0	0	Filler	0	0
Filler	34530	34585	0	0	0	0	Filler	0	0
Filler	34586	34641	0	0	0	0	Filler	0	0
Filler	34642	34697	0	0	0	0	Filler	0	0
Filler	34698	34753	0	0	0	0	Filler	0	0
Filler	34754	34809	0	0	0	0	Filler	0	0
Filler	34810	34865	0	0	0	0	Filler	0	0
Filler	34866	34921	0	0	0	0	Filler	0	0
Filler	34922	34977	0	0	0	0	Filler	0	0
Filler	34978	35033	0	0	0	0	Filler	0	0
Filler	35034	35089	0	0	0	0	Filler	0	0
Filler	35090	35145	0	0	0	0	Filler	0	0
Filler	35146	35201	0	0	0	0	Filler	0	0
Filler	35202	35257	0	0	0	0	Filler	0	0
Filler	35258	35313	0	0	0	0	Filler	0	0
Filler	35314	35369	0	0	0	0	Filler	0	0
Filler	35370	35425	0	0	0	0	Filler	0	0
Filler	35426	35481	0	0	0	0	Filler	0	0
Filler	35482	35537	0	0	0	0	Filler	0	0
Filler	35538	35593	0	0	0	0	Filler	0	0
Filler	35594	35649	0	0	0	0	Filler	0	0
Filler	35650	35705	0	0	0	0	Filler	0	0
Filler	35706	35761	0	0	0	0	Filler	0	0
Filler	35762	35817	0	0	0	0	Filler	0	0
Filler	35818	35873	0	0	0	0	Filler	0	0
Filler	35874	35929	0	0	0	0	Filler	0	0
Filler	35930	35985	0	0	0	0	Filler	0	0
Filler	35986	36041	0	0	0	0	Filler	0	0
Filler	36042	36097	0	0	0	0	Filler	0	0
Filler	36098	36153	0	0	0	0	Filler	0	0
Filler	36154	36209	0	0	0	0	Filler	0	0
Filler	36210	36265	0	0	0	0	Filler	0	0
Filler	36266	36321	0	0	0	0	Filler	0	0
Filler	36322	36377	0	0	0	0	Filler	0	0
Filler	36378	36433	0	0	0	0	Filler	0	0
Filler	36434	36489	0	0	0	0	Filler	0	0
Filler	36490	36545	0	0	0	0	Filler	0	0
Filler	36546	36601	0	0	0	0	Filler	0	0
Filler	36602	36657	0	0	0	0	Filler	0	0
Filler	36658	36713	0	0	0	0	Filler	0	0
Filler	36714	36769	0	0	0	0	Filler	0	0
Filler	36770	36825	0	0	0	0	Filler	0	0
Filler	36826	36881	0	0	0	0	Filler	0	0
Filler	36882	36937	0	0	0	0	Filler	0	0
Filler	36938	36993	0	0	0	0	Filler	0	0
Filler	36994	37049	0	0	0	0	Filler	0	0
Filler	37050	37105	0	0	0	0	Filler	0	0
Filler	37106	37161	0	0	0	0	Filler	0	0
Filler	37162	37217	0	0	0	0	Filler	0	0
Filler	37218	37273	0	0	0	0	Filler	0	0
Filler	37274	37329	0	0	0	0	Filler	0	0
Filler	37330	37385	0	0	0	0	Filler	0	0
Filler	37386	37441	0	0	0	0	Filler	0	0
Filler	37442	37497	0	0	0	0	Filler	0	0
Filler	37498	37553	0	0	0	0	Filler	0	0
Filler	37554	37609	0	0	0	0	Filler	0	0
Filler	37610	37665	0	0	0	0	Filler	0	0
Filler	37666	37721	0	0	0	0	Filler	0	0
Filler	37722	37777	0	0	0	0	Filler	0	0
Filler	37778	37833	0	0	0	0	Filler	0	0
Filler	37834	37889	0	0	0	0	Filler	0	0
Filler	37890	37945	0	0	0	0	Filler	0	0
Filler	37946	38001	0	0	0	0	Filler	0	0
Filler	38002	38057	0	0	0	0	Filler	0	0
Filler	38058	38113	0	0	0	0	Filler	0	0
Filler	38114	38169	0	0	0	0	Filler	0	0
Filler	38170	38225	0	0	0	0	Filler	0	0
Filler	38226	38281	0	0	0	0	Filler	0	0
Filler	38282	38337	0	0	0	0	Filler	0	0
Filler	38338	38393	0	0	0	0	Filler	0	0
Filler	38394	38449	0	0	0	0	Filler	0	0
Filler	38450	38505	0	0	0	0	Filler	0	0
Filler	38506	38561	0	0	0	0	Filler	0	0
Filler	38562	38617	0	0	0	0	Filler	0	0
Filler	38618	38673	0	0	0	0	Filler	0	0
Filler	38674	38729	0	0	0	0	Filler	0	0
Filler	38730	38785	0	0	0	0	Filler	0	0
Filler	38786	38841	0	0	0	0	Filler	0	0
Filler	38842	38897	0	0	0	0	Filler	0	0
Filler	38898	38953	0	0	0	0	Filler	0	0
Filler	38954	39009	0	0	0	0	Filler	0	0
Filler	39010	39065	0	0	0	0	Filler	0	0
Filler	39066	39121	0	0	0	0	Filler	0	0
Filler	39122	39177	0	0	0	0	Filler	0	0
Filler	39178	39233	0	0	0	0	Filler	0	0
Filler	39234	39289	0	0	0	0	Filler	0	0
Filler	39290	39345	0	0	0	0	Filler	0	0
Filler	39346	39401	0	0	0	0	Filler	0	0
Filler	39402	39457	0	0	0	0	Filler	0	0
Filler	39458	39513	0	0	0	0	Filler	0	0
Filler	39514	39569	0	0	0	0	Filler	0	0
Filler	39570	39625	0	0	0	0	Filler	0	0
Filler	39626	39681	0	0	0	0	Filler	0	0
Filler	39682	39737	0	0	0	0	Filler	0	0
Filler	39738	39793	0	0	0	0	Filler	0	0
Filler	39794	39849	0	0	0	0	Filler	0	0
Filler	39850	39905	0	0	0	0	Filler	0	0
Filler	39906	39961	0	0	0	0	Filler	0	0
Filler	39962	40017	0	0	0	0	Filler	0	0
Filler	40018	40073	0	0	0	0	Filler	0	0
Filler	40074	40129	0	0	0	0	Filler	0	0
Filler	40130	40185	0	0	0	0	Filler	0	0
Filler	40186	40241	0	0	0	0	Filler	0	0
Filler	40242	40297	0	0	0	0	Filler	0	0
Filler	40298	40353	0	0	0	0	Filler	0	0
Filler	40354	40409	0	0	0	0	Filler	0	0
Filler	40410	40465	0	0	0	0	Filler	0	0
Filler	40466	40521	0	0	0	0	Filler	0	0
Filler	40522	40577	0	0	0	0	Filler	0	0
Filler	40578	40633	0	0	0	0	Filler	0	0
Filler	40634	40689	0	0	0	0	Filler	0	0
Filler	40690	40745	0	0	0	0	Filler	0	0
Filler	40746	40801	0	0	0	0	Filler	0	0
Filler	40802	40857	0	0	0	0	Filler	0	0
Filler	40858	40913	0	0	0	0	Filler	0	0
Filler	40914	40969	0	0	0	0	Filler	0	0
Filler	40970	41025	0	0	0	0	Filler	0	0
Filler	41026	41081	0	0	0	0	Filler	0	0
Filler	41082	41137	0	0	0	0	Filler	0	0
Filler	41138	41193	0	0	0	0	Filler	0	0
Filler	41194	41249	0	0	0	0	Filler	0	0
Filler	41250	41305	0	0	0	0	Filler	0	0
Filler	41306	41361	0	0	0	0	Filler	0	0
Filler	41362	41417	0	0	0	0	Filler	0	0
Filler	41418	41473	0	0	0	0	Filler	0	0
Filler	41474	41529	0	0	0	0	Filler	0	0
Filler	41530	41585	0	0	0	0	Filler	0	0
Filler	41586	41641	0	0	0	0	Filler	0	0
Filler	41642	41697	0	0	0	0	Filler	0	0
Filler	41698	41753	0	0	0	0	Filler	0	0
Filler	41754	41809	0	0	0	0	Filler	0	0
Filler	41810	41865	0	0	0	0	Filler	0	0
Filler	41866	41921	0	0	0	0	Filler	0	0
Filler	41922	41977	0	0	0	0	Filler	0	0
Filler	41978	42033	0	0	0	0	Filler	0	0
Filler	42034	42089	0	0	0	0	Filler	0	0
Filler	42090	42145	0	0	0	0	Filler	0	0
Filler	42146	42201	0	0	0	0	Filler	0	0
Filler	42202	42257	0	0	0	0	Filler	0	0
Filler	42258	42313	0	0	0	0	Filler	0	0
Filler	42314	42369	0	0	0	0	Filler	0	0
Filler	42370	42425	0	0	0	0	Filler	0	0
Filler	42426	42481	0	0	0	0	Filler	0	0
Filler	42482	42537	0	0	0	0	Filler	0	0
Filler	42538	42593	0	0	0	0	Filler	0	0
Filler	42594	42649	0	0	0	0	Filler	0	0
Filler	42650	42705	0	0	0	0	Filler	0	0
Filler	42706	42761	0	0	0	0	Filler	0	0
Filler	42762	42817	0	0	0	0	Filler	0	0
Filler	42818	42873	0	0	0	0	Filler	0	0
Filler	42874	42929	0	0	0	0	Filler	0	0
Filler	42930	42985	0	0	0	0	Filler	0	0
Filler	42986	43041	0	0	0	0	Filler	0	0
Filler	43042	43097	0	0	0	0	Filler	0	0
Filler	43098	43153	0	0	0	0	Filler	0	0
Filler	43154	43209	0	0	0	0	Filler	0	0
Filler	43210	43265	0	0	0	0	Filler	0	0
Filler	43266	43321	0	0	0	0	Filler	0	0
Filler	43322	43377	0	0	0	0	Filler	0	0
Filler	43378	43433	0	0	0	0	Filler	0	0
Filler	43434	43489	0	0	0	0	Filler	0	0
Filler	43490	43545	0	0	0	0	Filler	0	0
Filler	43546	43601	0	0	0	0	Filler	0	0
Filler	43602	43657	0	0	0	0	Filler	0	0
Filler	43658	43713	0	0	0	0	Filler	0	0
Filler	43714	43769	0	0	0	0	Filler	0	0
Filler	43770	43825	0	0	0	0	Filler	0	0
Filler	43826	43881	0	0	0	0	Filler	0	0
Filler	43882	43937	0	0	0	0	Filler	0	0
Filler	43938	43993	0	0	0	0	Filler	0	0
Filler	43994	44049	0	0	0	0	Filler	0	0
Filler	44050	44105	0	0	0	0	Filler	0	0
Filler	44106	44161	0	0	0	0	Filler	0	0
Filler	44162	44217	0	0	0	0	Filler	0	0
Filler	44218	44273	0	0	0	0	Filler	0	0
Filler	44274	44329	0	0	0	0	Filler	0	0
Filler	44330	44385	0	0	0	0	Filler	0	0
Filler	44386	44441	0	0	0	0	Filler	0	0
Filler	44442	44497	0	0	0	0	Filler	0	0
Filler	44498	44553	0	0	0	0	Filler	0	0
Filler	44554	44609	0	0	0	0	Filler	0	0
Filler	44610	44665	0	0	0	0	Filler	0	0
Filler	44666	44721	0	0	0	0	Filler	0	0
Filler	44722	44777	0	0	0	0	Filler	0	0
Filler	44778	44833	0	0	0	0	Filler	0	0
Filler	44834	44889	0	0	0	0	Filler	0	0
Filler	44890	44945	0	0	0	0	Filler	0	0
Filler	44946	45001	0	0	0	0	Filler	0	0
Filler	45002	45057	0	0	0	0	Filler	0	0
Filler	45058	45113	0	0	0	0	Filler	0	0
Filler	45114	45169	0	0	0	0	Filler	0	0
Filler	45170	45225	0	0	0	0	Filler	0	0
Filler	45226	45281	0	0	0	0	Filler	0	0
Filler	45282	45337	0	0	0	0	Filler	0	0
Filler	45338	45393	0	0	0	0	Filler	0	0
Filler	45394	45449	0	0	0	0	Filler	0	0
Filler	45450	45505	0	0	0	0	Filler	0	0
Filler	45506	45561	0	0	0	0	Filler	0	0
Filler	45562	45617	0	0	0	0	Filler	0	0
Filler	45618	45673	0	0	0	0	Filler	0	0
Filler	45674	45729	0	0	0	0	Filler	0	0
Filler	45730	45785	0	0	0	0	Filler	0	0
Filler	45786	45841	0	0	0	0	Filler	0	0
Filler	45842	45897	0	0	0	0	Filler	0	0
Filler	45898	45953	0	0	0	0	Filler	0	0
Filler	45954	46009	0	0	0	0	Filler	0	0
Filler	46010	46065	0	0	0	0	Filler	0	0
Filler	46066	46121	0	0	0	0	Filler	0	0
Filler	46122	46177	0	0	0	0	Filler	0	0
Filler	46178	46233	0	0	0	0	Filler	0	0
Filler	46234	46289	0	0	0	0	Filler	0	0
Filler	46290	46345	0	0	0	0	Filler	0	0
Filler	46346	46401	0	0	0	0	Filler	0	0
Filler	46402	46457	0	0	0	0	Filler	0	0
Filler	46458	46513	0	0	0	0	Filler	0	0
Filler	46514	46569	0	0	0	0	Filler	0	0
Filler	46570	46625	0	0	0	0	Filler	0	0
Filler	46626	46681	0	0	0	0	Filler	0	0
Filler	46682	46737	0	0	0	0	Filler	0	0
Filler	46738	46793	0	0	0	0	Filler	0	0
Filler	46794	46849	0	0	0	0	Filler	0	0
Filler	46850	46905	0	0	0	0	Filler	0	0
Filler	46906	46961	0	0	0	0	Filler	0	0
Filler	46962	47017	0	0	0	0	Filler	0	0
Filler	47018	47073	0	0	0	0	Filler	0	0
Filler	47074	47129	0	0	0	0	Filler	0	0
Filler	47130	47185	0	0	0	0	Filler	0	0
Filler	47186	47241	0	0	0	0	Filler	0	0
Filler	47242	47297	0	0	0	0	Filler	0	0
Filler	47298	47353	0	0	0	0	Filler	0	0
Filler	47354	47409	0	0	0	0	Filler	0	0
Filler	47410	47465	0	0	0	0	Filler	0	0
Filler	47466	47521	0	0	0	0	Filler	0	0
Filler	47522	47577	0	0	0	0	Filler	0	0
Filler	47578	47633	0	0	0	0	Filler	0	0
Filler	47634	47689	0	0	0	0	Filler	0	0
Filler	47690	47745	0	0	0	0	Filler	0	0
Filler	47746	47801	0	0	0	0	Filler	0	0
Filler	47802	47857	0	0	0	0	Filler	0	0
Filler	47858	47913	0	0	0	0	Filler	0	0
Filler	47914	47969	0	0	0	0	Filler	0	0
Filler	47970	48025	0	0	0	0	Filler	0	0
Filler	48026	48081	0	0	0	0	Filler	0	0
Filler	48082	48137	0	0	0	0	Filler	0	0
Filler	48138	48193	0	0	0	0	Filler	0	0
Filler	48194	48249	0	0	0	0	Filler	0	0
Filler	48250	48305	0	0	0	0	Filler	0	0
Filler	48306	48361	0	0	0	0	Filler	0	0
Filler	48362	48417	0	0	0	0	Filler	0	0
Filler	48418	48473	0	0	0	0	Filler	0	0
Filler	48474	48529	0	0	0	0	Filler	0	0
Filler	48530	48585	0	0	0	0	Filler	0	0
Filler	48586	48641	0	0	0	0	Filler	0	0
Filler	48642	48697	0	0	0	0	Filler	0	0
Filler	48698	48753	0	0	0	0	Filler	0	0
Filler	48754	48809	0	0	0	0	Filler	0	0
Filler	48810	48865	0	0	0	0	Filler	0	0
Filler	48866	48921	0	0	0	0	Filler	0	0
Filler	48922	48977	0	0	0	0	Filler	0	0
Filler	48978	49033	0	0	0	0	Filler	0	0
Filler	49034	49089	0	0	0	0	Filler	0	0
Filler	49090	49145	0	0	0	0	Filler	0	0
Filler	49146	49201	0	0	0	0	Filler	0	0
Filler	49202	49257	0	0	0	0	Filler	0	0
Filler	49258	49313	0	0	0	0	Filler	0	0
Filler	49314	49369	0	0	0	0	Filler	0	0
Filler	49370	49425	0	0	0	0	Filler	0	0
Filler	49426	49481	0	0	0	0	Filler	0	0
Filler	49482	49537	0	0	0	0	Filler	0	0
Filler	49538	49593	0	0	0	0	Filler	0	0
Filler	49594	49649	0	0	0	0	Filler	0	0
Filler	49650	49705	0	0	0	0	Filler	0	0
Filler	49706	49761	0	0	0	0	Filler	0	0
Filler	49762	49817	0	0	0	0	Filler	0	0
Filler	49818	49873	0	0	0	0	Filler	0	0
Filler	49874	49929	0	0	0	0	Filler	0	0
Filler	49930	49985	0	0	0	0	Filler	0	0
Filler	49986	50041	0	0	0	0	Filler	0	0
Filler	50042	50097	0	0	0	0	Filler	0	0
Filler	50098	50153	0	0	0	0	Filler	0	0
Filler	50154	50209	0	0	0	0	Filler	0	0
Filler	50210	50265	0	0	0	0	Filler	0	0
Filler	50266	50321	0	0	0	0	Filler	0	0
Filler	50322	50377	0	0	0	0	Filler	0	0
Filler	50378	50433	0	0	0	0	Filler	0	0
Filler	50434	50489	0	0	0	0	Filler	0	0
Filler	50490	50545	0	0	0	0	Filler	0	0
Filler	50546	50601	0	0	0	0	Filler	0	0
Filler	50602	50657	0	0	0	0	Filler	0	0
Filler	50658	50713	0	0	0	0	Filler	0	0
Filler	50714	50769	0	0	0	0	Filler	0	0
Filler	50770	50825	0	0	0	0	Filler	0	0
Filler	50826	50881	0	0	0	0	Filler	0	0
Filler	50882	50937	0	0	0	0	Filler	0	0
Filler	50938	50993	0	0	0	0	Filler	0	0
Filler	50994	51049	0	0	0	0	Filler	0	0
Filler	51050	51105	0	0	0	0	Filler	0	0
Filler	51106	51161	0	0	0	0	Filler	0	0
Filler	51162	51217	0	0	0	0	Filler	0	0
Filler	51218	51273	0	0	0	0	Filler	0	0
Filler	51274	51329	0	0	0	0	Filler	0	0
Filler	51330	51385	0	0	0	0	Filler	0	0
Filler	51386	51441	0	0	0	0	Filler	0	0
Filler	51442	51497	0	0	0	0	Filler	0	0
Filler	51498	51553	0	0	0	0	Filler	0	0
Filler	51554	51609	0	0	0	0	Filler	0	0
Filler	51610	51665	0	0	0	0	Filler	0	0
Filler	51666	51721	0	0	0	0	Filler	0	0
Filler	51722	51777	0	0	0	0	Filler	0	0
Filler	51778	51833	0	0	0	0	Filler	0	0
Filler	51834	51889	0	0	0	0	Filler	0	0
Filler	51890	51945	0	0	0	0	Filler	0	0
Filler	51946	52001	0	0	0	0	Filler	0	0
Filler	52002	52057	0	0	0	0	Filler	0	0
Filler	52058	52113	0	0	0	0	Filler	0	0
Filler	52114	52169	0	0	0	0	Filler	0	0
Filler	52170	52225	0	0	0	0	Filler	0	0
Filler	52226	52281	0	0	0	0	Filler	0	0
Filler	52282	52337	0	0	0	0	Filler	0	0
Filler	52338	52393	0	0	0	0	Filler	0	0
Filler	52394	52449	0	0	0	0	Filler	0	0
Filler	52450	52505	0	0	0	0	Filler	0	0
Filler	52506	52561	0	0	0	0	Filler	0	0
Filler	52562	52617	0	0	0	0	Filler	0	0
Filler	52618	52673	0	0	0	0	Filler	0	0
Filler	52674	52729	0	0	0	0	Filler	0	0
Filler	52730	52785	0	0	0	0	Filler	0	0
Filler	52786	52841	0	0	0	0	Filler	0	0
Filler	52842	52897	0	0	0	0	Filler	0	0
Filler	52898	52953	0	0	0	0	Filler	0	0
Filler	52954	53009	0	0	0	0	Filler	0	0
Filler	53010	53065	0	0	0	0	Filler	0	0
Filler	53066	53121	0	0	0	0	Filler	0	0
Filler	53122	53177	0	0	0	0	Filler	0	0
Filler	53178	53233	0	0	0	0	Filler	0	0
Filler	53234	53289	0	0	0	0	Filler	0	0
Filler	53290	53345	0	0	0	0	Filler	0	0
Filler	53346	53401	0	0	0	0	Filler	0	0
Filler	53402	53457	0	0	0	0	Filler	0	0
Filler	53458	53513	0	0	0	0	Filler	0	0
Filler	53514	53569	0	0	0	0	Filler	0	0
Filler	53570	53625	0	0	0	0	Filler	0	0
Filler	53626	53681	0	0	0	0	Filler	0	0
Filler	53682	53737	0	0	0	0	Filler	0	0
Filler	53738	53793	0	0	0	0	Filler	0	0
Filler	53794	53849	0	0	0	0	Filler	0	0
Filler	53850	53905	0	0	0	0	Filler	0	0
Filler	53906	53961	0	0	0	0	Filler	0	0
Filler	53962	54017	0	0	0	0	Filler	0	0
Filler	54018	54073	0	0	0	0	Filler	0	0
Filler	54074	54129	0	0	0	0	Filler	0	0
Filler	54130	54185	0	0	0	0	Filler	0	0
Filler	54186	54241	0	0	0	0	Filler	0	0
Filler	54242	54297	0	0	0	0	Filler	0	0
Filler	54298	54353	0	0	0	0	Filler	0	0
Filler	54354	54409	0	0	0	0	Filler	0	0
Filler	54410	54465	0	0	0	0	Filler	0	0
Filler	54466	54521	0	0	0	0	Filler	0	0
Filler	54522	54577	0	0	0	0	Filler	0	0
Filler	54578	54633	0	0	0	0	Filler	0	0
Filler	54634	54689	0	0	0	0	Filler	0	0
Filler	54690	54745	0	0	0	0	Filler	0	0
Filler	54746	54801	0	0	0	0	Filler	0	0
Filler	54802	54857	0	0	0	0	Filler	0	0
Filler	54858	54913	0	0	0	0	Filler	0	0
Filler	54914	54969	0	0	0	0	Filler	0	0
Filler	54970	55025	0	0	0	0	Filler	0	0
Filler	55026	55081	0	0	0	0	Filler	0	0
Filler	55082	55137	0	0	0	0	Filler	0	0
Filler	55138	55193	0	0	0	0	Filler	0	0
Filler	55194	55249	0	0	0	0	Filler	0	0
Filler	55250	55305	0	0	0	0	Filler	0	0
Filler	55306	55361	0	0	0	0	Filler	0	0
Filler	55362	55417	0	0	0	0	Filler	0	0
Filler	55418	55473	0	0	0	0	Filler	0	0
Filler	55474	55529	0	0	0	0	Filler	0	0
Filler	55530	55585	0	0	0	0	Filler	0	0
Filler	55586	55641	0	0	0	0	Filler	0	0
Filler	55642	55697	0	0	0	0	Filler	0	0
Filler	55698	55753	0	0	0	0	Filler	0	0
Filler	55754	55809	0	0	0	0	Filler	0	0
Filler	55810	55865	0	0	0	0	Filler	0	0
Filler	55866	55921	0	0	0	0	Filler	0	0
Filler	55922	55977	0	0	0	0	Filler	0	0
Filler	55978	56033	0	0	0	0	Filler	0	0
Filler	56034	56089	0	0	0	0	Filler	0	0
Filler	56090	56145	0	0	0	0	Filler	0	0
Filler	56146	56201	0	0	0	0	Filler	0	0
Filler	56202	56257	0	0	0	0	Filler	0	0
Filler	56258	56313	0	0	0	0	Filler	0	0
Filler	56314	56369	0	0	0	0	Filler	0	0
Filler	56370	56425	0	0	0	0	Filler	0	0
Filler	56426	56481	0	0	0	0	Filler	0	0
Filler	56482	56537	0	0	0	0	Filler	0	0
Filler	56538	56593	0	0	0	0	Filler	0	0
Filler	56594	56649	0	0	0	0	Filler	0	0
Filler	56650	56705	0	0	0	0	Filler	0	0
Filler	56706	56761	0	0	0	0	Filler	0	0
Filler	56762	56817	0	0	0	0	Filler	0	0
Filler	56818	56873	0	0	0	0	Filler	0	0
Filler	56874	56929	0	0	0	0	Filler	0	0
Filler	56930	56985	0	0	0	0	Filler	0	0
Filler	56986	57041	0	0	0	0	Filler	0	0
Filler	57042	57097	0	0	0	0	Filler	0	0
Filler	57098	57153	0	0	0	0	Filler	0	0
Filler	57154	57209	0	0	0	0	Filler	0	0
Filler	57210	57265	0	0	0	0	Filler	0	0
Filler	57266	57321	0	0	0	0	Filler	0	0
Filler	57322	57377	0	0	0	0	Filler	0	0
Filler	57378	57433	0	0	0	0	Filler	0	0
Filler	57434	57489	0	0	0	0	Filler	0	0
Filler	57490	57545	0	0	0	0	Filler	0	0
Filler	57546	57601	0	0	0	0	Filler	0	0
Filler	57602	57657	0	0	0	0	Filler	0	0
Filler	57658	57713	0	0	0	0	Filler	0	0
Filler	57714	57769	0	0	0	0	Filler	0	0
Filler	57770	57825	0	0	0	0	Filler	0	0
Filler	57826	57881	0	0	0	0	Filler	0	0
Filler	57882	57937	0	0	0	0	Filler	0	0
Filler	57938	57993	0	0	0	0	Filler	0	0
Filler	57994	58049	0	0	0	0	Filler	0	0
Filler	58050	58105	0	0	0	0	Filler	0	0
Filler	58106	58161	0	0	0	0	Filler	0	0
Filler	58162	58217	0	0	0	0	Filler	0	0
Filler	58218	58273	0	0	0	0	Filler	0	0
Filler	58274	58329	0	0	0	0	Filler	0	0
Filler	58330	58385	0	0	0	0	Filler	0	0
Filler	58386	58441	0	0	0	0	Filler	0	0
Filler	58442	58497	0	0	0	0	Filler	0	0
Filler	58498	58553	0	0	0	0	Filler	0	0
Filler	58554	58609	0	0	0	0	Filler	0	0
Filler	58610	58665	0	0	0	0	Filler	0	0
Filler	58666	58721	0	0	0	0	Filler	0	0
Filler	58722	58777	0	0	0	0	Filler	0	0
Filler	58778	58833	0	0	0	0	Filler	0	0
Filler	58834	58889	0	0	0	0	Filler	0	0
Filler	58890	58945	0	0	0	0	Filler	0	0
Filler	58946	59001	0	0	0	0	Filler	0	0
Filler	59002	59057	0	0	0	0	Filler	0	0
Filler	59058	59113	0	0	0	0	Filler	0	0
Filler	59114	59169	0	0	0	0	Filler	0	0
Filler	59170	59225	0	0	0	0	Filler	0	0
Filler	59226	59281	0	0	0	0	Filler	0	0
Filler	59282	59337	0	0	0	0	Filler	0	0
Filler	59338	59393	0	0	0	0	Filler	0	0
Filler	59394	59449	0	0	0	0	Filler	0	0
Filler	59450	59505	0	0	0	0	Filler	0	0
Filler	59506	59561	0	0	0	0	Filler	0	0
Filler	59562	59617	0	0	0	0	Filler	0	0
Filler	59618	59673	0	0	0	0	Filler	0	0
Filler	59674	59729	0	0	0	0	Filler	0	0
Filler	59730	59785	0	0	0	0	Filler	0	0
Filler	59786	59841	0	0	0	0	Filler	0	0
Filler	59842	59897	0	0	0	0	Filler	0	0
Filler	59898	59953	0	0	0	0	Filler	0	0
10139	59923	59987	-0.03	0.03	-0.36	-0.38	CONTIG19_10139FS000040374	0.37	0.0685575
Filler	59954	60009	0	0	0	0	Filler	0	0
10139	59960	60021	-0.01	0.2	-0.52	-0.45	CONTIG19_10139RS000040411	0.58	0.0764636
Filler	60010	60065	0	0	0	0	Filler	0	0
Filler	60022	60077	0	0	0	0	Filler	0	0
Filler	60066	60121	0	0	0	0	Filler	0	0
Filler	60078	60133	0	0	0	0	Filler	0	0
Filler	60122	60177	0	0	0	0	Filler	0	0
Filler	60134	60189	0	0	0	0	Filler	0	0
Filler	60178	60233	0	0	0	0	Filler	0	0
Filler	60190	60245	0	0	0	0	Filler	0	0
Filler	60234	60289	0	0	0	0	Filler	0	0
Filler	60246	60301	0	0	0	0	Filler	0	0
Filler	60290	60345	0	0	0	0	Filler	0	0
Filler	60302	60357	0	0	0	0	Filler	0	0
Filler	60346	60401	0	0	0	0	Filler	0	0
Filler	60358	60413	0	0	0	0	Filler	0	0
Filler	60402	60457	0	0	0	0	Filler	0	0
Filler	60414	60469	0	0	0	0	Filler	0	0
Filler	60458	60513	0	0	0	0	Filler	0	0
Filler	60470	60525	0	0	0	0	Filler	0	0
Filler	60514	60569	0	0	0	0	Filler	0	0
Filler	60526	60581	0	0	0	0	Filler	0	0
Filler	60570	60625	0	0	0	0	Filler	0	0
Filler	60582	60637	0	0	0	0	Filler	0	0
Filler	60626	60681	0	0	0	0	Filler	0	0
Filler	60638	60693	0	0	0	0	Filler	0	0
Filler	60682	60737	0	0	0	0	Filler	0	0
Filler	60694	60749	0	0	0	0	Filler	0	0
Filler	60738	60793	0	0	0	0	Filler	0	0
Filler	60750	60805	0	0	0	0	Filler	0	0
Filler	60806	60861	0	0	0	0	Filler	0	0
Filler	60862	60917	0	0	0	0	Filler	0	0
Filler	60918	60973	0	0	0	0	Filler	0	0
Filler	60974	61029	0	0	0	0	Filler	0	0
Filler	61030	61085	0	0	0	0	Filler	0	0
Filler	61086	61141	0	0	0	0	Filler	0	0
Filler	61142	61197	0	0	0	0	Filler	0	0
Filler	61198	61253	0	0	0	0	Filler	0	0
Filler	61254	61309	0	0	0	0	Filler	0	0
Filler	61310	61365	0	0	0	0	Filler	0	0
Filler	61366	61421	0	0	0	0	Filler	0	0
Filler	61422	61477	0	0	0	0	Filler	0	0
Filler	61478	61533	0	0	0	0	Filler	0	0
Filler	61534	61589	0	0	0	0	Filler	0	0
Filler	61590	61645	0	0	0	0	Filler	0	0
Filler	61646	61701	0	0	0	0	Filler	0	0
Filler	61702	61757	0	0	0	0	Filler	0	0
Filler	61758	61813	0	0	0	0	Filler	0	0
Filler	61814	61869	0	0	0	0	Filler	0	0
Filler	61870	61925	0	0	0	0	Filler	0	0
Filler	61926	61981	0	0	0	0	Filler	0	0
Filler	61982	62037	0	0	0	0	Filler	0	0
Filler	62038	62093	0	0	0	0	Filler	0	0
Filler	62094	62149	0	0	0	0	Filler	0	0
Filler	62150	62205	0	0	0	0	Filler	0	0
Filler	62206	62261	0	0	0	0	Filler	0	0
Filler	62262	62317	0	0	0	0	Filler	0	0
Filler	62318	62373	0	0	0	0	Filler	0	0
Filler	62374	62429	0	0	0	0	Filler	0	0
Filler	62430	62485	0	0	0	0	Filler	0	0
Filler	62486	62541	0	0	0	0	Filler	0	0
Filler	62542	62597	0	0	0	0	Filler	0	0
Filler	62598	62653	0	0	0	0	Filler	0	0
Filler	62654	62709	0	0	0	0	Filler	0	0
Filler	62710	62765	0	0	0	0	Filler	0	0
Filler	62766	62821	0	0	0	0	Filler	0	0
Filler	62822	62877	0	0	0	0	Filler	0	0
Filler	62878	62933	0	0	0	0	Filler	0	0
Filler	62934	62989	0	0	0	0	Filler	0	0
Filler	62990	63045	0	0	0	0	Filler	0	0
Filler	63046	63101	0	0	0	0	Filler	0	0
Filler	63102	63157	0	0	0	0	Filler	0	0
Filler	63158	63213	0	0	0	0	Filler	0	0
Filler	63214	63269	0	0	0	0	Filler	0	0
Filler	63270	63325	0	0	0	0	Filler	0	0
Filler	63326	63381	0	0	0	0	Filler	0	0
Filler	63382	63437	0	0	0	0	Filler	0	0
Filler	63438	63493	0	0	0	0	Filler	0	0
Filler	63494	63549	0	0	0	0	Filler	0	0
Filler	63550	63605	0	0	0	0	Filler	0	0
Filler	63606	63661	0	0	0	0	Filler	0	0
Filler	63662	63717	0	0	0	0	Filler	0	0
Filler	63718	63773	0	0	0	0	Filler	0	0
Filler	63774	63829	0	0	0	0	Filler	0	0
Filler	63830	63885	0	0	0	0	Filler	0	0
Filler	63886	63941	0	0	0	0	Filler	0	0
Filler	63942	63997	0	0	0	0	Filler	0	0
Filler	63998	64053	0	0	0	0	Filler	0	0
Filler	64054	64109	0	0	0	0	Filler	0	0
Filler	64110	64165	0	0	0	0	Filler	0	0
Filler	64166	64221	0	0	0	0	Filler	0	0
Filler	64222	64277	0	0	0	0	Filler	0	0
Filler	64278	64333	0	0	0	0	Filler	0	0
Filler	64334	64389	0	0	0	0	Filler	0	0
Filler	64390	64445	0	0	0	0	Filler	0	0
Filler	64446	64501	0	0	0	0	Filler	0	0
Filler	64502	64557	0	0	0	0	Filler	0	0
Filler	64558	64613	0	0	0	0	Filler	0	0
Filler	64614	64669	0	0	0	0	Filler	0	0
Filler	64670	64725	0	0	0	0	Filler	0	0
Filler	64726	64781	0	0	0	0	Filler	0	0
Filler	64782	64837	0	0	0	0	Filler	0	0
Filler	64838	64893	0	0	0	0	Filler	0	0
Filler	64894	64949	0	0	0	0	Filler	0	0
Filler	64950	65005	0	0	0	0	Filler	0	0
Filler	65006	65061	0	0	0	0	Filler	0	0
Filler	65062	65117	0	0	0	0	Filler	0	0
Filler	65118	65173	0	0	0	0	Filler	0	0
Filler	65174	65229	0	0	0	0	Filler	0	0
Filler	65230	65285	0	0	0	0	Filler	0	0
Filler	65286	65341	0	0	0	0	Filler	0	0
Filler	65342	65397	0	0	0	0	Filler	0	0
Filler	65398	65453	0	0	0	0	Filler	0	0
Filler	65454	65509	0	0	0	0	Filler	0	0
Filler	65510	65565	0	0	0	0	Filler	0	0
Filler	65566	65621	0	0	0	0	Filler	0	0
Filler	65622	65677	0	0	0	0	Filler	0	0
Filler	65678	65733	0	0	0	0	Filler	0	0
Filler	65734	65789	0	0	0	0	Filler	0	0
Filler	65790	65845	0	0	0	0	Filler	0	0
Filler	65846	65901	0	0	0	0	Filler	0	0
Filler	65902	65957	0	0	0	0	Filler	0	0
Filler	65958	66013	0	0	0	0	Filler	0	0
Filler	66014	66069	0	0	0	0	Filler	0	0
Filler	66070	66125	0	0	0	0	Filler	0	0
Filler	66126	66181	0	0	0	0	Filler	0	0
Filler	66182	66237	0	0	0	0	Filler	0	0
Filler	66238	66293	0	0	0	0	Filler	0	0
Filler	66294	66349	0	0	0	0	Filler	0	0
Filler	66350	66405	0	0	0	0	Filler	0	0
Filler	66406	66461	0	0	0	0	Filler	0	0
Filler	66462	66517	0	0	0	0	Filler	0	0
Filler	66518	66573	0	0	0	0	Filler	0	0
Filler	66574	66629	0	0	0	0	Filler	0	0
Filler	66630	66685	0	0	0	0	Filler	0	0
Filler	66686	66741	0	0	0	0	Filler	0	0
Filler	66742	66797	0	0	0	0	Filler	0	0
Filler	66798	66853	0	0	0	0	Filler	0	0
Filler	66854	66909	0	0	0	0	Filler	0	0
Filler	66910	66965	0	0	0	0	Filler	0	0
Filler	66966	67021	0	0	0	0	Filler	0	0
Filler	67022	67077	0	0	0	0	Filler	0	0
Filler	67078	67133	0	0	0	0	Filler	0	0
Filler	67134	67189	0	0	0	0	Filler	0	0
Filler	67190	67245	0	0	0	0	Filler	0	0
Filler	67246	67301	0	0	0	0	Filler	0	0
Filler	67302	67357	0	0	0	0	Filler	0	0
Filler	67358	67413	0	0	0	0	Filler	0	0
Filler	67414	67469	0	0	0	0	Filler	0	0
Filler	67470	67525	0	0	0	0	Filler	0	0
Filler	67526	67581	0	0	0	0	Filler	0	0
Filler	67582	67637	0	0	0	0	Filler	0	0
Filler	67638	67693	0	0	0	0	Filler	0	0
Filler	67694	67749	0	0	0	0	Filler	0	0
Filler	67750	67805	0	0	0	0	Filler	0	0
Filler	67806	67861	0	0	0	0	Filler	0	0
Filler	67862	67917	0	0	0	0	Filler	0	0
Filler	67918	67973	0	0	0	0	Filler	0	0
Filler	67974	68029	0	0	0	0	Filler	0	0
Filler	68030	68085	0	0	0	0	Filler	0	0
Filler	68086	68141	0	0	0	0	Filler	0	0
Filler	68142	68197	0	0	0	0	Filler	0	0
Filler	68198	68253	0	0	0	0	Filler	0	0
Filler	68254	68309	0	0	0	0	Filler	0	0
Filler	68310	68365	0	0	0	0	Filler	0	0
Filler	68366	68421	0	0	0	0	Filler	0	0
Filler	68422	68477	0	0	0	0	Filler	0	0
Filler	68478	68533	0	0	0	0	Filler	0	0
Filler	68534	68589	0	0	0	0	Filler	0	0
Filler	68590	68645	0	0	0	0	Filler	0	0
Filler	68646	68701	0	0	0	0	Filler	0	0
Filler	68702	68757	0	0	0	0	Filler	0	0
Filler	68758	68813	0	0	0	0	Filler	0	0
Filler	68814	68869	0	0	0	0	Filler	0	0
Filler	68870	68925	0	0	0	0	Filler	0	0
Filler	68926	68981	0	0	0	0	Filler	0	0
Filler	68982	69037	0	0	0	0	Filler	0	0
Filler	69038	69093	0	0	0	0	Filler	0	0
Filler	69094	69149	0	0	0	0	Filler	0	0
Filler	69150	69205	0	0	0	0	Filler	0	0
Filler	69206	69261	0	0	0	0	Filler	0	0
Filler	69262	69317	0	0	0	0	Filler	0	0
Filler	69318	69373	0	0	0	0	Filler	0	0
Filler	69374	69429	0	0	0	0	Filler	0	0
Filler	69430	69485	0	0	0	0	Filler	0	0
Filler	69486	69541	0	0	0	0	Filler	0	0
Filler	69542	69597	0	0	0	0	Filler	0	0
Filler	69598	69653	0	0	0	0	Filler	0	0
Filler	69654	69709	0	0	0	0	Filler	0	0
Filler	69710	69765	0	0	0	0	Filler	0	0
Filler	69766	69821	0	0	0	0	Filler	0	0
Filler	69822	69877	0	0	0	0	Filler	0	0
Filler	69878	69933	0	0	0	0	Filler	0	0
Filler	69934	69989	0	0	0	0	Filler	0	0
Filler	69990	70045	0	0	0	0	Filler	0	0
Filler	70046	70101	0	0	0	0	Filler	0	0
Filler	70102	70157	0	0	0	0	Filler	0	0
Filler	70158	70213	0	0	0	0	Filler	0	0
Filler	70214	70269	0	0	0	0	Filler	0	0
Filler	70270	70325	0	0	0	0	Filler	0	0
Filler	70326	70381	0	0	0	0	Filler	0	0
Filler	70382	70437	0	0	0	0	Filler	0	0
Filler	70438	70493	0	0	0	0	Filler	0	0
Filler	70494	70549	0	0	0	0	Filler	0	0
Filler	70550	70605	0	0	0	0	Filler	0	0
Filler	70606	70661	0	0	0	0	Filler	0	0
Filler	70662	70717	0	0	0	0	Filler	0	0
Filler	70718	70773	0	0	0	0	Filler	0	0
Filler	70774	70829	0	0	0	0	Filler	0	0
Filler	70830	70885	0	0	0	0	Filler	0	0
Filler	70886	70941	0	0	0	0	Filler	0	0
Filler	70942	70997	0	0	0	0	Filler	0	0
Filler	70998	71053	0	0	0	0	Filler	0	0
Filler	71054	71109	0	0	0	0	Filler	0	0
Filler	71110	71165	0	0	0	0	Filler	0	0
Filler	71166	71221	0	0	0	0	Filler	0	0
Filler	71222	71277	0	0	0	0	Filler	0	0
Filler	71278	71333	0	0	0	0	Filler	0	0
Filler	71334	71389	0	0	0	0	Filler	0	0
Filler	71390	71445	0	0	0	0	Filler	0	0
Filler	71446	71501	0	0	0	0	Filler	0	0
Filler	71502	71557	0	0	0	0	Filler	0	0
Filler	71558	71613	0	0	0	0	Filler	0	0
Filler	71614	71669	0	0	0	0	Filler	0	0
Filler	71670	71725	0	0	0	0	Filler	0	0
Filler	71726	71781	0	0	0	0	Filler	0	0
Filler	71782	71837	0	0	0	0	Filler	0	0
Filler	71838	71893	0	0	0	0	Filler	0	0
Filler	71894	71949	0	0	0	0	Filler	0	0
Filler	71950	72005	0	0	0	0	Filler	0	0
Filler	72006	72061	0	0	0	0	Filler	0	0
Filler	72062	72117	0	0	0	0	Filler	0	0
Filler	72118	72173	0	0	0	0	Filler	0	0
Filler	72174	72229	0	0	0	0	Filler	0	0
Filler	72230	72285	0	0	0	0	Filler	0	0
Filler	72286	72341	0	0	0	0	Filler	0	0
Filler	72342	72397	0	0	0	0	Filler	0	0
Filler	72398	72453	0	0	0	0	Filler	0	0
Filler	72454	72509	0	0	0	0	Filler	0	0
Filler	72510	72565	0	0	0	0	Filler	0	0
Filler	72566	72621	0	0	0	0	Filler	0	0
Filler	72622	72677	0	0	0	0	Filler	0	0
Filler	72678	72733	0	0	0	0	Filler	0	0
Filler	72734	72789	0	0	0	0	Filler	0	0
Filler	72790	72845	0	0	0	0	Filler	0	0
Filler	72846	72901	0	0	0	0	Filler	0	0
Filler	72902	72957	0	0	0	0	Filler	0	0
Filler	72958	73013	0	0	0	0	Filler	0	0
Filler	73014	73069	0	0	0	0	Filler	0	0
Filler	73070	73125	0	0	0	0	Filler	0	0
Filler	73126	73181	0	0	0	0	Filler	0	0
Filler	73182	73237	0	0	0	0	Filler	0	0
Filler	73238	73293	0	0	0	0	Filler	0	0
Filler	73294	73349	0	0	0	0	Filler	0	0
Filler	73350	73405	0	0	0	0	Filler	0	0
Filler	73406	73461	0	0	0	0	Filler	0	0
Filler	73462	73517	0	0	0	0	Filler	0	0
Filler	73518	73573	0	0	0	0	Filler	0	0
Filler	73574	73629	0	0	0	0	Filler	0	0
Filler	73630	73685	0	0	0	0	Filler	0	0
Filler	73686	73741	0	0	0	0	Filler	0	0
Filler	73742	73797	0	0	0	0	Filler	0	0
Filler	73798	73853	0	0	0	0	Filler	0	0
Filler	73854	73909	0	0	0	0	Filler	0	0
Filler	73910	73965	0	0	0	0	Filler	0	0
Filler	73966	74021	0	0	0	0	Filler	0	0
Filler	74022	74077	0	0	0	0	Filler	0	0
Filler	74078	74133	0	0	0	0	Filler	0	0
Filler	74134	74189	0	0	0	0	Filler	0	0
Filler	74190	74245	0	0	0	0	Filler	0	0
Filler	74246	74301	0	0	0	0	Filler	0	0
Filler	74302	74357	0	0	0	0	Filler	0	0
Filler	74358	74413	0	0	0	0	Filler	0	0
Filler	74414	74469	0	0	0	0	Filler	0	0
Filler	74470	74525	0	0	0	0	Filler	0	0
Filler	74526	74581	0	0	0	0	Filler	0	0
Filler	74582	74637	0	0	0	0	Filler	0	0
Filler	74638	74693	0	0	0	0	Filler	0	0
Filler	74694	74749	0	0	0	0	Filler	0	0
Filler	74750	74805	0	0	0	0	Filler	0	0
Filler	74806	74861	0	0	0	0	Filler	0	0
Filler	74862	74917	0	0	0	0	Filler	0	0
Filler	74918	74973	0	0	0	0	Filler	0	0
Filler	74974	75029	0	0	0	0	Filler	0	0
Filler	75030	75085	0	0	0	0	Filler	0	0
Filler	75086	75141	0	0	0	0	Filler	0	0
Filler	75142	75197	0	0	0	0	Filler	0	0
Filler	75198	75253	0	0	0	0	Filler	0	0
Filler	75254	75309	0	0	0	0	Filler	0	0
Filler	75310	75365	0	0	0	0	Filler	0	0
Filler	75366	75421	0	0	0	0	Filler	0	0
Filler	75422	75477	0	0	0	0	Filler	0	0
Filler	75478	75533	0	0	0	0	Filler	0	0
Filler	75534	75589	0	0	0	0	Filler	0	0
Filler	75590	75645	0	0	0	0	Filler	0	0
Filler	75646	75701	0	0	0	0	Filler	0	0
Filler	75702	75757	0	0	0	0	Filler	0	0
Filler	75758	75813	0	0	0	0	Filler	0	0
Filler	75814	75869	0	0	0	0	Filler	0	0
Filler	75870	75925	0	0	0	0	Filler	0	0
Filler	75926	75981	0	0	0	0	Filler	0	0
Filler	75982	76037	0	0	0	0	Filler	0	0
Filler	76038	76093	0	0	0	0	Filler	0	0
Filler	76094	76149	0	0	0	0	Filler	0	0
Filler	76150	76205	0	0	0	0	Filler	0	0
Filler	76206	76261	0	0	0	0	Filler	0	0
Filler	76262	76317	0	0	0	0	Filler	0	0
Filler	76318	76373	0	0	0	0	Filler	0	0
Filler	76374	76429	0	0	0	0	Filler	0	0
Filler	76430	76485	0	0	0	0	Filler	0	0
Filler	76486	76541	0	0	0	0	Filler	0	0
Filler	76542	76597	0	0	0	0	Filler	0	0
Filler	76598	76653	0	0	0	0	Filler	0	0
Filler	76654	76709	0	0	0	0	Filler	0	0
Filler	76710	76765	0	0	0	0	Filler	0	0
Filler	76766	76821	0	0	0	0	Filler	0	0
Filler	76822	76877	0	0	0	0	Filler	0	0
Filler	76878	76933	0	0	0	0	Filler	0	0
Filler	76934	76989	0	0	0	0	Filler	0	0
Filler	76990	77045	0	0	0	0	Filler	0	0
Filler	77046	77101	0	0	0	0	Filler	0	0
Filler	77102	77157	0	0	0	0	Filler	0	0
Filler	77158	77213	0	0	0	0	Filler	0	0
Filler	77214	77269	0	0	0	0	Filler	0	0
Filler	77270	77325	0	0	0	0	Filler	0	0
Filler	77326	77381	0	0	0	0	Filler	0	0
Filler	77382	77437	0	0	0	0	Filler	0	0
Filler	77438	77493	0	0	0	0	Filler	0	0
Filler	77494	77549	0	0	0	0	Filler	0	0
Filler	77550	77605	0	0	0	0	Filler	0	0
Filler	77606	77661	0	0	0	0	Filler	0	0
Filler	77662	77717	0	0	0	0	Filler	0	0
Filler	77718	77773	0	0	0	0	Filler	0	0
Filler	77774	77829	0	0	0	0	Filler	0	0
Filler	77830	77885	0	0	0	0	Filler	0	0
Filler	77886	77941	0	0	0	0	Filler	0	0
Filler	77942	77997	0	0	0	0	Filler	0	0
Filler	77998	78053	0	0	0	0	Filler	0	0
Filler	78054	78109	0	0	0	0	Filler	0	0
Filler	78110	78165	0	0	0	0	Filler	0	0
Filler	78166	78221	0	0	0	0	Filler	0	0
Filler	78222	78277	0	0	0	0	Filler	0	0
Filler	78278	78333	0	0	0	0	Filler	0	0
Filler	78334	78389	0	0	0	0	Filler	0	0
Filler	78390	78445	0	0	0	0	Filler	0	0
Filler	78446	78501	0	0	0	0	Filler	0	0
Filler	78502	78557	0	0	0	0	Filler	0	0
Filler	78558	78613	0	0	0	0	Filler	0	0
Filler	78614	78669	0	0	0	0	Filler	0	0
Filler	78670	78725	0	0	0	0	Filler	0	0
Filler	78726	78781	0	0	0	0	Filler	0	0
Filler	78782	78837	0	0	0	0	Filler	0	0
Filler	78838	78893	0	0	0	0	Filler	0	0
Filler	78894	78949	0	0	0	0	Filler	0	0
Filler	78950	79005	0	0	0	0	Filler	0	0
Filler	79006	79061	0	0	0	0	Filler	0	0
Filler	79062	79117	0	0	0	0	Filler	0	0
Filler	79118	79173	0	0	0	0	Filler	0	0
Filler	79174	79229	0	0	0	0	Filler	0	0
Filler	79230	79285	0	0	0	0	Filler	0	0
Filler	79286	79341	0	0	0	0	Filler	0	0
Filler	79342	79397	0	0	0	0	Filler	0	0
Filler	79398	79453	0	0	0	0	Filler	0	0
Filler	79454	79509	0	0	0	0	Filler	0	0
Filler	79510	79565	0	0	0	0	Filler	0	0
Filler	79566	79621	0	0	0	0	Filler	0	0
Filler	79622	79677	0	0	0	0	Filler	0	0
Filler	79678	79733	0	0	0	0	Filler	0	0
Filler	79734	79789	0	0	0	0	Filler	0	0
Filler	79790	79845	0	0	0	0	Filler	0	0
Filler	79846	79901	0	0	0	0	Filler	0	0
Filler	79902	79957	0	0	0	0	Filler	0	0
Filler	79958	80013	0	0	0	0	Filler	0	0
Filler	80014	80069	0	0	0	0	Filler	0	0
Filler	80070	80125	0	0	0	0	Filler	0	0
Filler	80126	80181	0	0	0	0	Filler	0	0
Filler	80182	80237	0	0	0	0	Filler	0	0
Filler	80238	80293	0	0	0	0	Filler	0	0
Filler	80294	80349	0	0	0	0	Filler	0	0
Filler	80350	80405	0	0	0	0	Filler	0	0
Filler	80406	80461	0	0	0	0	Filler	0	0
Filler	80462	80517	0	0	0	0	Filler	0	0
Filler	80518	80573	0	0	0	0	Filler	0	0
Filler	80574	80629	0	0	0	0	Filler	0	0
Filler	80630	80685	0	0	0	0	Filler	0	0
Filler	80686	80741	0	0	0	0	Filler	0	0
Filler	80742	80797	0	0	0	0	Filler	0	0
Filler	80798	80853	0	0	0	0	Filler	0	0
Filler	80854	80909	0	0	0	0	Filler	0	0
Filler	80910	80965	0	0	0	0	Filler	0	0
Filler	80966	81021	0	0	0	0	Filler	0	0
Filler	81022	81077	0	0	0	0	Filler	0	0
Filler	81078	81133	0	0	0	0	Filler	0	0
Filler	81134	81189	0	0	0	0	Filler	0	0
Filler	81190	81245	0	0	0	0	Filler	0	0
Filler	81246	81301	0	0	0	0	Filler	0	0
Filler	81302	81357	0	0	0	0	Filler	0	0
Filler	81358	81413	0	0	0	0	Filler	0	0
Filler	81414	81469	0	0	0	0	Filler	0	0
Filler	81470	81525	0	0	0	0	Filler	0	0
Filler	81526	81581	0	0	0	0	Filler	0	0
Filler	81582	81637	0	0	0	0	Filler	0	0
Filler	81638	81693	0	0	0	0	Filler	0	0
Filler	81694	81749	0	0	0	0	Filler	0	0
Filler	81750	81805	0	0	0	0	Filler	0	0
Filler	81806	81861	0	0	0	0	Filler	0	0
Filler	81862	81917	0	0	0	0	Filler	0	0
Filler	81918	81973	0	0	0	0	Filler	0	0
Filler	81974	82029	0	0	0	0	Filler	0	0
Filler	82030	82085	0	0	0	0	Filler	0	0
Filler	82086	82141	0	0	0	0	Filler	0	0
Filler	82142	82197	0	0	0	0	Filler	0	0
Filler	82198	82253	0	0	0	0	Filler	0	0
Filler	82254	82309	0	0	0	0	Filler	0	0
Filler	82310	82365	0	0	0	0	Filler	0	0
Filler	82366	82421	0	0	0	0	Filler	0	0
Filler	82422	82477	0	0	0	0	Filler	0	0
Filler	82478	82533	0	0	0	0	Filler	0	0
Filler	82534	82589	0	0	0	0	Filler	0	0
Filler	82590	82645	0	0	0	0	Filler	0	0
Filler	82646	82701	0	0	0	0	Filler	0	0
Filler	82702	82757	0	0	0	0	Filler	0	0
Filler	82758	82813	0	0	0	0	Filler	0	0
Filler	82814	82869	0	0	0	0	Filler	0	0
Filler	82870	82925	0	0	0	0	Filler	0	0
Filler	82926	82981	0	0	0	0	Filler	0	0
Filler	82982	83037	0	0	0	0	Filler	0	0
Filler	83038	83093	0	0	0	0	Filler	0	0
Filler	83094	83149	0	0	0	0	Filler	0	0
Filler	83150	83205	0	0	0	0	Filler	0	0
Filler	83206	83261	0	0	0	0	Filler	0	0
Filler	83262	83317	0	0	0	0	Filler	0	0
Filler	83318	83373	0	0	0	0	Filler	0	0
Filler	83374	83429	0	0	0	0	Filler	0	0
Filler	83430	83485	0	0	0	0	Filler	0	0
Filler	83486	83541	0	0	0	0	Filler	0	0
Filler	83542	83597	0	0	0	0	Filler	0	0
Filler	83598	83653	0	0	0	0	Filler	0	0
Filler	83654	83709	0	0	0	0	Filler	0	0
Filler	83710	83765	0	0	0	0	Filler	0	0
Filler	83766	83821	0	0	0	0	Filler	0	0
Filler	83822	83877	0	0	0	0	Filler	0	0
Filler	83878	83933	0	0	0	0	Filler	0	0
Filler	83934	83989	0	0	0	0	Filler	0	0
Filler	83990	84045	0	0	0	0	Filler	0	0
Filler	84046	84101	0	0	0	0	Filler	0	0
Filler	84102	84157	0	0	0	0	Filler	0	0
Filler	84158	84213	0	0	0	0	Filler	0	0
Filler	84214	84269	0	0	0	0	Filler	0	0
Filler	84270	84325	0	0	0	0	Filler	0	0
Filler	84326	84381	0	0	0	0	Filler	0	0
Filler	84382	84437	0	0	0	0	Filler	0	0
Filler	84438	84493	0	0	0	0	Filler	0	0
Filler	84494	84549	0	0	0	0	Filler	0	0
Filler	84550	84605	0	0	0	0	Filler	0	0
Filler	84606	84661	0	0	0	0	Filler	0	0
Filler	84662	84717	0	0	0	0	Filler	0	0
Filler	84718	84773	0	0	0	0	Filler	0	0
Filler	84774	84829	0	0	0	0	Filler	0	0
Filler	84830	84885	0	0	0	0	Filler	0	0
Filler	84886	84941	0	0	0	0	Filler	0	0
Filler	84942	84997	0	0	0	0	Filler	0	0
Filler	84998	85053	0	0	0	0	Filler	0	0
Filler	85054	85109	0	0	0	0	Filler	0	0
Filler	85110	85165	0	0	0	0	Filler	0	0
Filler	85166	85221	0	0	0	0	Filler	0	0
Filler	85222	85277	0	0	0	0	Filler	0	0
Filler	85278	85333	0	0	0	0	Filler	0	0
Filler	85334	85389	0	0	0	0	Filler	0	0
Filler	85390	85445	0	0	0	0	Filler	0	0
Filler	85446	85501	0	0	0	0	Filler	0	0
Filler	85502	85557	0	0	0	0	Filler	0	0
Filler	85558	85613	0	0	0	0	Filler	0	0
Filler	85614	85669	0	0	0	0	Filler	0	0
Filler	85670	85725	0	0	0	0	Filler	0	0
Filler	85726	85781	0	0	0	0	Filler	0	0
Filler	85782	85837	0	0	0	0	Filler	0	0
Filler	85838	85893	0	0	0	0	Filler	0	0
Filler	85894	85949	0	0	0	0	Filler	0	0
Filler	85950	86005	0	0	0	0	Filler	0	0
Filler	86006	86061	0	0	0	0	Filler	0	0
Filler	86062	86117	0	0	0	0	Filler	0	0
Filler	86118	86173	0	0	0	0	Filler	0	0
Filler	86174	86229	0	0	0	0	Filler	0	0
Filler	86230	86285	0	0	0	0	Filler	0	0
Filler	86286	86341	0	0	0	0	Filler	0	0
Filler	86342	86397	0	0	0	0	Filler	0	0
Filler	86398	86453	0	0	0	0	Filler	0	0
Filler	86454	86509	0	0	0	0	Filler	0	0
Filler	86510	86565	0	0	0	0	Filler	0	0
Filler	86566	86621	0	0	0	0	Filler	0	0
Filler	86622	86677	0	0	0	0	Filler	0	0
Filler	86678	86733	0	0	0	0	Filler	0	0
Filler	86734	86789	0	0	0	0	Filler	0	0
Filler	86790	86845	0	0	0	0	Filler	0	0
Filler	86846	86901	0	0	0	0	Filler	0	0
Filler	86902	86957	0	0	0	0	Filler	0	0
Filler	86958	87013	0	0	0	0	Filler	0	0
Filler	87014	87069	0	0	0	0	Filler	0	0
Filler	87070	87125	0	0	0	0	Filler	0	0
Filler	87126	87181	0	0	0	0	Filler	0	0
Filler	87182	87237	0	0	0	0	Filler	0	0
Filler	87238	87293	0	0	0	0	Filler	0	0
Filler	87294	87349	0	0	0	0	Filler	0	0
Filler	87350	87405	0	0	0	0	Filler	0	0
Filler	87406	87461	0	0	0	0	Filler	0	0
Filler	87462	87517	0	0	0	0	Filler	0	0
Filler	87518	87573	0	0	0	0	Filler	0	0
Filler	87574	87629	0	0	0	0	Filler	0	0
Filler	87630	87685	0	0	0	0	Filler	0	0
Filler	87686	87741	0	0	0	0	Filler	0	0
Filler	87742	87797	0	0	0	0	Filler	0	0
Filler	87798	87853	0	0	0	0	Filler	0	0
Filler	87854	87909	0	0	0	0	Filler	0	0
Filler	87910	87965	0	0	0	0	Filler	0	0
Filler	87966	88021	0	0	0	0	Filler	0	0
Filler	88022	88077	0	0	0	0	Filler	0	0
Filler	88078	88133	0	0	0	0	Filler	0	0
Filler	88134	88189	0	0	0	0	Filler	0	0
Filler	88190	88245	0	0	0	0	Filler	0	0
Filler	88246	88301	0	0	0	0	Filler	0	0
Filler	88302	88357	0	0	0	0	Filler	0	0
Filler	88358	88413	0	0	0	0	Filler	0	0
Filler	88414	88469	0	0	0	0	Filler	0	0
Filler	88470	88525	0	0	0	0	Filler	0	0
Filler	88526	88581	0	0	0	0	Filler	0	0
Filler	88582	88637	0	0	0	0	Filler	0	0
Filler	88638	88693	0	0	0	0	Filler	0	0
Filler	88694	88749	0	0	0	0	Filler	0	0
Filler	88750	88805	0	0	0	0	Filler	0	0
Filler	88806	88861	0	0	0	0	Filler	0	0
Filler	88862	88917	0	0	0	0	Filler	0	0
Filler	88918	88973	0	0	0	0	Filler	0	0
Filler	88974	89029	0	0	0	0	Filler	0	0
Filler	89030	89085	0	0	0	0	Filler	0	0
Filler	89086	89141	0	0	0	0	Filler	0	0
Filler	89142	89197	0	0	0	0	Filler	0	0
Filler	89198	89253	0	0	0	0	Filler	0	0
Filler	89254	89309	0	0	0	0	Filler	0	0
Filler	89310	89365	0	0	0	0	Filler	0	0
Filler	89366	89421	0	0	0	0	Filler	0	0
Filler	89422	89477	0	0	0	0	Filler	0	0
Filler	89478	89533	0	0	0	0	Filler	0	0
Filler	89534	89589	0	0	0	0	Filler	0	0
Filler	89590	89645	0	0	0	0	Filler	0	0
Filler	89646	89701	0	0	0	0	Filler	0	0
Filler	89702	89757	0	0	0	0	Filler	0	0
Filler	89758	89813	0	0	0	0	Filler	0	0
Filler	89814	89869	0	0	0	0	Filler	0	0
Filler	89870	89925	0	0	0	0	Filler	0	0
Filler	89926	89981	0	0	0	0	Filler	0	0
Filler	89982	90037	0	0	0	0	Filler	0	0
Filler	90038	90093	0	0	0	0	Filler	0	0
Filler	90094	90149	0	0	0	0	Filler	0	0
Filler	90150	90205	0	0	0	0	Filler	0	0
Filler	90206	90261	0	0	0	0	Filler	0	0
Filler	90262	90317	0	0	0	0	Filler	0	0
Filler	90318	90373	0	0	0	0	Filler	0	0
Filler	90374	90429	0	0	0	0	Filler	0	0
Filler	90430	90485	0	0	0	0	Filler	0	0
Filler	90486	90541	0	0	0	0	Filler	0	0
Filler	90542	90597	0	0	0	0	Filler	0	0
Filler	90598	90653	0	0	0	0	Filler	0	0
Filler	90654	90709	0	0	0	0	Filler	0	0
Filler	90710	90765	0	0	0	0	Filler	0	0
Filler	90766	90821	0	0	0	0	Filler	0	0
Filler	90822	90877	0	0	0	0	Filler	0	0
Filler	90878	90933	0	0	0	0	Filler	0	0
Filler	90934	90989	0	0	0	0	Filler	0	0
Filler	90990	91045	0	0	0	0	Filler	0	0
Filler	91046	91101	0	0	0	0	Filler	0	0
Filler	91102	91157	0	0	0	0	Filler	0	0
Filler	91158	91213	0	0	0	0	Filler	0	0
Filler	91214	91269	0	0	0	0	Filler	0	0
Filler	91270	91325	0	0	0	0	Filler	0	0
Filler	91326	91381	0	0	0	0	Filler	0	0
Filler	91382	91437	0	0	0	0	Filler	0	0
Filler	91438	91493	0	0	0	0	Filler	0	0
Filler	91494	91549	0	0	0	0	Filler	0	0
Filler	91550	91605	0	0	0	0	Filler	0	0
Filler	91606	91661	0	0	0	0	Filler	0	0
Filler	91662	91717	0	0	0	0	Filler	0	0
Filler	91718	91773	0	0	0	0	Filler	0	0
Filler	91774	91829	0	0	0	0	Filler	0	0
Filler	91830	91885	0	0	0	0	Filler	0	0
Filler	91886	91941	0	0	0	0	Filler	0	0
Filler	91942	91997	0	0	0	0	Filler	0	0
Filler	91998	92053	0	0	0	0	Filler	0	0
Filler	92054	92109	0	0	0	0	Filler	0	0
Filler	92110	92165	0	0	0	0	Filler	0	0
Filler	92166	92221	0	0	0	0	Filler	0	0
Filler	92222	92277	0	0	0	0	Filler	0	0
Filler	92278	92333	0	0	0	0	Filler	0	0
Filler	92334	92389	0	0	0	0	Filler	0	0
Filler	92390	92445	0	0	0	0	Filler	0	0
Filler	92446	92501	0	0	0	0	Filler	0	0
Filler	92502	92557	0	0	0	0	Filler	0	0
Filler	92558	92613	0	0	0	0	Filler	0	0
Filler	92614	92669	0	0	0	0	Filler	0	0
Filler	92670	92725	0	0	0	0	Filler	0	0
Filler	92726	92781	0	0	0	0	Filler	0	0
Filler	92782	92837	0	0	0	0	Filler	0	0
Filler	92838	92893	0	0	0	0	Filler	0	0
Filler	92894	92949	0	0	0	0	Filler	0	0
Filler	92950	93005	0	0	0	0	Filler	0	0
Filler	93006	93061	0	0	0	0	Filler	0	0
Filler	93062	93117	0	0	0	0	Filler	0	0
Filler	93118	93173	0	0	0	0	Filler	0	0
Filler	93174	93229	0	0	0	0	Filler	0	0
Filler	93230	93285	0	0	0	0	Filler	0	0
Filler	93286	93341	0	0	0	0	Filler	0	0
Filler	93342	93397	0	0	0	0	Filler	0	0
Filler	93398	93453	0	0	0	0	Filler	0	0
Filler	93454	93509	0	0	0	0	Filler	0	0
Filler	93510	93565	0	0	0	0	Filler	0	0
Filler	93566	93621	0	0	0	0	Filler	0	0
Filler	93622	93677	0	0	0	0	Filler	0	0
Filler	93678	93733	0	0	0	0	Filler	0	0
Filler	93734	93789	0	0	0	0	Filler	0	0
Filler	93790	93845	0	0	0	0	Filler	0	0
Filler	93846	93901	0	0	0	0	Filler	0	0
Filler	93902	93957	0	0	0	0	Filler	0	0
Filler	93958	94013	0	0	0	0	Filler	0	0
Filler	94014	94069	0	0	0	0	Filler	0	0
Filler	94070	94125	0	0	0	0	Filler	0	0
Filler	94126	94181	0	0	0	0	Filler	0	0
Filler	94182	94237	0	0	0	0	Filler	0	0
Filler	94238	94293	0	0	0	0	Filler	0	0
Filler	94294	94349	0	0	0	0	Filler	0	0
Filler	94350	94405	0	0	0	0	Filler	0	0
Filler	94406	94461	0	0	0	0	Filler	0	0
Filler	94462	94517	0	0	0	0	Filler	0	0
Filler	94518	94573	0	0	0	0	Filler	0	0
Filler	94574	94629	0	0	0	0	Filler	0	0
Filler	94630	94685	0	0	0	0	Filler	0	0
Filler	94686	94741	0	0	0	0	Filler	0	0
Filler	94742	94797	0	0	0	0	Filler	0	0
Filler	94798	94853	0	0	0	0	Filler	0	0
Filler	94854	94909	0	0	0	0	Filler	0	0
Filler	94910	94965	0	0	0	0	Filler	0	0
Filler	94966	95021	0	0	0	0	Filler	0	0
Filler	95022	95077	0	0	0	0	Filler	0	0
Filler	95078	95133	0	0	0	0	Filler	0	0
Filler	95134	95189	0	0	0	0	Filler	0	0
Filler	95190	95245	0	0	0	0	Filler	0	0
Filler	95246	95301	0	0	0	0	Filler	0	0
Filler	95302	95357	0	0	0	0	Filler	0	0
Filler	95358	95413	0	0	0	0	Filler	0	0
Filler	95414	95469	0	0	0	0	Filler	0	0
Filler	95470	95525	0	0	0	0	Filler	0	0
Filler	95526	95581	0	0	0	0	Filler	0	0
Filler	95582	95637	0	0	0	0	Filler	0	0
Filler	95638	95693	0	0	0	0	Filler	0	0
Filler	95694	95749	0	0	0	0	Filler	0	0
Filler	95750	95805	0	0	0	0	Filler	0	0
Filler	95806	95861	0	0	0	0	Filler	0	0
Filler	95862	95917	0	0	0	0	Filler	0	0
Filler	95918	95973	0	0	0	0	Filler	0	0
Filler	95974	96029	0	0	0	0	Filler	0	0
Filler	96030	96085	0	0	0	0	Filler	0	0
Filler	96086	96141	0	0	0	0	Filler	0	0
Filler	96142	96197	0	0	0	0	Filler	0	0
Filler	96198	96253	0	0	0	0	Filler	0	0
Filler	96254	96309	0	0	0	0	Filler	0	0
Filler	96310	96365	0	0	0	0	Filler	0	0
Filler	96366	96421	0	0	0	0	Filler	0	0
Filler	96422	96477	0	0	0	0	Filler	0	0
Filler	96478	96533	0	0	0	0	Filler	0	0
Filler	96534	96589	0	0	0	0	Filler	0	0
Filler	96590	96645	0	0	0	0	Filler	0	0
Filler	96646	96701	0	0	0	0	Filler	0	0
Filler	96702	96757	0	0	0	0	Filler	0	0
Filler	96758	96813	0	0	0	0	Filler	0	0
Filler	96814	96869	0	0	0	0	Filler	0	0
Filler	96870	96925	0	0	0	0	Filler	0	0
Filler	96926	96981	0	0	0	0	Filler	0	0
Filler	96982	97037	0	0	0	0	Filler	0	0
Filler	97038	97093	0	0	0	0	Filler	0	0
Filler	97094	97149	0	0	0	0	Filler	0	0
Filler	97150	97205	0	0	0	0	Filler	0	0
Filler	97206	97261	0	0	0	0	Filler	0	0
Filler	97262	97317	0	0	0	0	Filler	0	0
Filler	97318	97373	0	0	0	0	Filler	0	0
Filler	97374	97429	0	0	0	0	Filler	0	0
Filler	97430	97485	0	0	0	0	Filler	0	0
Filler	97486	97541	0	0	0	0	Filler	0	0
Filler	97542	97597	0	0	0	0	Filler	0	0
Filler	97598	97653	0	0	0	0	Filler	0	0
Filler	97654	97709	0	0	0	0	Filler	0	0
Filler	97710	97765	0	0	0	0	Filler	0	0
Filler	97766	97821	0	0	0	0	Filler	0	0
Filler	97822	97877	0	0	0	0	Filler	0	0
Filler	97878	97933	0	0	0	0	Filler	0	0
Filler	97934	97989	0	0	0	0	Filler	0	0
Filler	97990	98045	0	0	0	0	Filler	0	0
Filler	98046	98101	0	0	0	0	Filler	0	0
Filler	98102	98157	0	0	0	0	Filler	0	0
Filler	98158	98213	0	0	0	0	Filler	0	0
Filler	98214	98269	0	0	0	0	Filler	0	0
Filler	98270	98325	0	0	0	0	Filler	0	0
Filler	98326	98381	0	0	0	0	Filler	0	0
Filler	98382	98437	0	0	0	0	Filler	0	0
Filler	98438	98493	0	0	0	0	Filler	0	0
Filler	98494	98549	0	0	0	0	Filler	0	0
Filler	98550	98605	0	0	0	0	Filler	0	0
Filler	98606	98661	0	0	0	0	Filler	0	0
Filler	98662	98717	0	0	0	0	Filler	0	0
Filler	98718	98773	0	0	0	0	Filler	0	0
Filler	98774	98829	0	0	0	0	Filler	0	0
Filler	98830	98885	0	0	0	0	Filler	0	0
Filler	98886	98941	0	0	0	0	Filler	0	0
Filler	98942	98997	0	0	0	0	Filler	0	0
Filler	98998	99053	0	0	0	0	Filler	0	0
Filler	99054	99109	0	0	0	0	Filler	0	0
Filler	99110	99165	0	0	0	0	Filler	0	0
Filler	99166	99221	0	0	0	0	Filler	0	0
Filler	99222	99277	0	0	0	0	Filler	0	0
Filler	99278	99333	0	0	0	0	Filler	0	0
Filler	99334	99389	0	0	0	0	Filler	0	0
Filler	99390	99445	0	0	0	0	Filler	0	0
Filler	99446	99501	0	0	0	0	Filler	0	0
Filler	99502	99557	0	0	0	0	Filler	0	0
Filler	99558	99613	0	0	0	0	Filler	0	0
Filler	99614	99669	0	0	0	0	Filler	0	0
Filler	99670	99725	0	0	0	0	Filler	0	0
Filler	99726	99781	0	0	0	0	Filler	0	0
Filler	99782	99837	0	0	0	0	Filler	0	0
Filler	99838	99893	0	0	0	0	Filler	0	0
Filler	99894	99949	0	0	0	0	Filler	0	0
Filler	99950	100005	0	0	0	0	Filler	0	0
Filler	100006	100061	0	0	0	0	Filler	0	0
Filler	100062	100117	0	0	0	0	Filler	0	0
Filler	100118	100173	0	0	0	0	Filler	0	0
Filler	100174	100229	0	0	0	0	Filler	0	0
Filler	100230	100285	0	0	0	0	Filler	0	0
Filler	100286	100341	0	0	0	0	Filler	0	0
Filler	100342	100397	0	0	0	0	Filler	0	0
Filler	100398	100453	0	0	0	0	Filler	0	0
Filler	100454	100509	0	0	0	0	Filler	0	0
Filler	100510	100565	0	0	0	0	Filler	0	0
Filler	100566	100621	0	0	0	0	Filler	0	0
Filler	100622	100677	0	0	0	0	Filler	0	0
Filler	100678	100733	0	0	0	0	Filler	0	0
Filler	100734	100789	0	0	0	0	Filler	0	0
Filler	100790	100845	0	0	0	0	Filler	0	0
Filler	100846	100901	0	0	0	0	Filler	0	0
Filler	100902	100957	0	0	0	0	Filler	0	0
Filler	100958	101013	0	0	0	0	Filler	0	0
Filler	101014	101069	0	0	0	0	Filler	0	0
Filler	101070	101125	0	0	0	0	Filler	0	0
Filler	101126	101181	0	0	0	0	Filler	0	0
Filler	101182	101237	0	0	0	0	Filler	0	0
Filler	101238	101293	0	0	0	0	Filler	0	0
Filler	101294	101349	0	0	0	0	Filler	0	0
Filler	101350	101405	0	0	0	0	Filler	0	0
Filler	101406	101461	0	0	0	0	Filler	0	0
Filler	101462	101517	0	0	0	0	Filler	0	0
Filler	101518	101573	0	0	0	0	Filler	0	0
Filler	101574	101629	0	0	0	0	Filler	0	0
Filler	101630	101685	0	0	0	0	Filler	0	0
Filler	101686	101741	0	0	0	0	Filler	0	0
Filler	101742	101797	0	0	0	0	Filler	0	0
Filler	101798	101853	0	0	0	0	Filler	0	0
Filler	101854	101909	0	0	0	0	Filler	0	0
Filler	101910	101965	0	0	0	0	Filler	0	0
Filler	101966	102021	0	0	0	0	Filler	0	0
Filler	102022	102077	0	0	0	0	Filler	0	0
Filler	102078	102133	0	0	0	0	Filler	0	0
Filler	102134	102189	0	0	0	0	Filler	0	0
Filler	102190	102245	0	0	0	0	Filler	0	0
Filler	102246	102301	0	0	0	0	Filler	0	0
Filler	102302	102357	0	0	0	0	Filler	0	0
Filler	102358	102413	0	0	0	0	Filler	0	0
Filler	102414	102469	0	0	0	0	Filler	0	0
Filler	102470	102525	0	0	0	0	Filler	0	0
Filler	102526	102581	0	0	0	0	Filler	0	0
Filler	102582	102637	0	0	0	0	Filler	0	0
Filler	102638	102693	0	0	0	0	Filler	0	0
Filler	102694	102749	0	0	0	0	Filler	0	0
Filler	102750	102805	0	0	0	0	Filler	0	0
Filler	102806	102861	0	0	0	0	Filler	0	0
Filler	102862	102917	0	0	0	0	Filler	0	0
Filler	102918	102973	0	0	0	0	Filler	0	0
Filler	102974	103029	0	0	0	0	Filler	0	0
Filler	103030	103085	0	0	0	0	Filler	0	0
Filler	103086	103141	0	0	0	0	Filler	0	0
Filler	103142	103197	0	0	0	0	Filler	0	0
Filler	103198	103253	0	0	0	0	Filler	0	0
Filler	103254	103309	0	0	0	0	Filler	0	0
Filler	103310	103365	0	0	0	0	Filler	0	0
Filler	103366	103421	0	0	0	0	Filler	0	0
Filler	103422	103477	0	0	0	0	Filler	0	0
Filler	103478	103533	0	0	0	0	Filler	0	0
Filler	103534	103589	0	0	0	0	Filler	0	0
Filler	103590	103645	0	0	0	0	Filler	0	0
Filler	103646	103701	0	0	0	0	Filler	0	0
Filler	103702	103757	0	0	0	0	Filler	0	0
Filler	103758	103813	0	0	0	0	Filler	0	0
Filler	103814	103869	0	0	0	0	Filler	0	0
Filler	103870	103925	0	0	0	0	Filler	0	0
Filler	103926	103981	0	0	0	0	Filler	0	0
Filler	103982	104037	0	0	0	0	Filler	0	0
Filler	104038	104093	0	0	0	0	Filler	0	0
Filler	104094	104149	0	0	0	0	Filler	0	0
Filler	104150	104205	0	0	0	0	Filler	0	0
Filler	104206	104261	0	0	0	0	Filler	0	0
Filler	104262	104317	0	0	0	0	Filler	0	0
Filler	104318	104373	0	0	0	0	Filler	0	0
Filler	104374	104429	0	0	0	0	Filler	0	0
Filler	104430	104485	0	0	0	0	Filler	0	0
Filler	104486	104541	0	0	0	0	Filler	0	0
Filler	104542	104597	0	0	0	0	Filler	0	0
Filler	104598	104653	0	0	0	0	Filler	0	0
Filler	104654	104709	0	0	0	0	Filler	0	0
Filler	104710	104765	0	0	0	0	Filler	0	0
Filler	104766	104821	0	0	0	0	Filler	0	0
Filler	104822	104877	0	0	0	0	Filler	0	0
Filler	104878	104933	0	0	0	0	Filler	0	0
Filler	104934	104989	0	0	0	0	Filler	0	0
Filler	104990	105045	0	0	0	0	Filler	0	0
Filler	105046	105101	0	0	0	0	Filler	0	0
Filler	105102	105157	0	0	0	0	Filler	0	0
Filler	105158	105213	0	0	0	0	Filler	0	0
Filler	105214	105269	0	0	0	0	Filler	0	0
Filler	105270	105325	0	0	0	0	Filler	0	0
Filler	105326	105381	0	0	0	0	Filler	0	0
Filler	105382	105437	0	0	0	0	Filler	0	0
Filler	105438	105493	0	0	0	0	Filler	0	0
Filler	105494	105549	0	0	0	0	Filler	0	0
Filler	105550	105605	0	0	0	0	Filler	0	0
Filler	105606	105661	0	0	0	0	Filler	0	0
Filler	105662	105717	0	0	0	0	Filler	0	0
Filler	105718	105773	0	0	0	0	Filler	0	0
Filler	105774	105829	0	0	0	0	Filler	0	0
Filler	105830	105885	0	0	0	0	Filler	0	0
Filler	105886	105941	0	0	0	0	Filler	0	0
Filler	105942	105997	0	0	0	0	Filler	0	0
Filler	105998	106053	0	0	0	0	Filler	0	0
Filler	106054	106109	0	0	0	0	Filler	0	0
Filler	106110	106165	0	0	0	0	Filler	0	0
Filler	106166	106221	0	0	0	0	Filler	0	0
Filler	106222	106277	0	0	0	0	Filler	0	0
Filler	106278	106333	0	0	0	0	Filler	0	0
Filler	106334	106389	0	0	0	0	Filler	0	0
Filler	106390	106445	0	0	0	0	Filler	0	0
Filler	106446	106501	0	0	0	0	Filler	0	0
Filler	106502	106557	0	0	0	0	Filler	0	0
Filler	106558	106613	0	0	0	0	Filler	0	0
Filler	106614	106669	0	0	0	0	Filler	0	0
Filler	106670	106725	0	0	0	0	Filler	0	0
Filler	106726	106781	0	0	0	0	Filler	0	0
Filler	106782	106837	0	0	0	0	Filler	0	0
Filler	106838	106893	0	0	0	0	Filler	0	0
Filler	106894	106949	0	0	0	0	Filler	0	0
Filler	106950	107005	0	0	0	0	Filler	0	0
Filler	107006	107061	0	0	0	0	Filler	0	0
Filler	107062	107117	0	0	0	0	Filler	0	0
Filler	107118	107173	0	0	0	0	Filler	0	0
Filler	107174	107229	0	0	0	0	Filler	0	0
Filler	107230	107285	0	0	0	0	Filler	0	0
Filler	107286	107341	0	0	0	0	Filler	0	0
Filler	107342	107397	0	0	0	0	Filler	0	0
Filler	107398	107453	0	0	0	0	Filler	0	0
Filler	107454	107509	0	0	0	0	Filler	0	0
Filler	107510	107565	0	0	0	0	Filler	0	0
Filler	107566	107621	0	0	0	0	Filler	0	0
Filler	107622	107677	0	0	0	0	Filler	0	0
Filler	107678	107733	0	0	0	0	Filler	0	0
Filler	107734	107789	0	0	0	0	Filler	0	0
Filler	107790	107845	0	0	0	0	Filler	0	0
Filler	107846	107901	0	0	0	0	Filler	0	0
Filler	107902	107957	0	0	0	0	Filler	0	0
Filler	107958	108013	0	0	0	0	Filler	0	0
Filler	108014	108069	0	0	0	0	Filler	0	0
Filler	108070	108125	0	0	0	0	Filler	0	0
Filler	108126	108181	0	0	0	0	Filler	0	0
Filler	108182	108237	0	0	0	0	Filler	0	0
Filler	108238	108293	0	0	0	0	Filler	0	0
Filler	108294	108349	0	0	0	0	Filler	0	0
Filler	108350	108405	0	0	0	0	Filler	0	0
Filler	108406	108461	0	0	0	0	Filler	0	0
Filler	108462	108517	0	0	0	0	Filler	0	0
Filler	108518	108573	0	0	0	0	Filler	0	0
Filler	108574	108629	0	0	0	0	Filler	0	0
Filler	108630	108685	0	0	0	0	Filler	0	0
Filler	108686	108741	0	0	0	0	Filler	0	0
Filler	108742	108797	0	0	0	0	Filler	0	0
Filler	108798	108853	0	0	0	0	Filler	0	0
Filler	108854	108909	0	0	0	0	Filler	0	0
Filler	108910	108965	0	0	0	0	Filler	0	0
Filler	108966	109021	0	0	0	0	Filler	0	0
Filler	109022	109077	0	0	0	0	Filler	0	0
Filler	109078	109133	0	0	0	0	Filler	0	0
Filler	109134	109189	0	0	0	0	Filler	0	0
Filler	109190	109245	0	0	0	0	Filler	0	0
Filler	109246	109301	0	0	0	0	Filler	0	0
Filler	109302	109357	0	0	0	0	Filler	0	0
Filler	109358	109413	0	0	0	0	Filler	0	0
Filler	109414	109469	0	0	0	0	Filler	0	0
Filler	109470	109525	0	0	0	0	Filler	0	0
Filler	109526	109581	0	0	0	0	Filler	0	0
Filler	109582	109637	0	0	0	0	Filler	0	0
Filler	109638	109693	0	0	0	0	Filler	0	0
Filler	109694	109749	0	0	0	0	Filler	0	0
Filler	109750	109805	0	0	0	0	Filler	0	0
Filler	109806	109861	0	0	0	0	Filler	0	0
Filler	109862	109917	0	0	0	0	Filler	0	0
Filler	109918	109973	0	0	0	0	Filler	0	0
Filler	109974	110029	0	0	0	0	Filler	0	0
Filler	110030	110085	0	0	0	0	Filler	0	0
Filler	110086	110141	0	0	0	0	Filler	0	0
Filler	110142	110197	0	0	0	0	Filler	0	0
Filler	110198	110253	0	0	0	0	Filler	0	0
Filler	110254	110309	0	0	0	0	Filler	0	0
Filler	110310	110365	0	0	0	0	Filler	0	0
Filler	110366	110421	0	0	0	0	Filler	0	0
Filler	110422	110477	0	0	0	0	Filler	0	0
Filler	110478	110533	0	0	0	0	Filler	0	0
Filler	110534	110589	0	0	0	0	Filler	0	0
Filler	110590	110645	0	0	0	0	Filler	0	0
Filler	110646	110701	0	0	0	0	Filler	0	0
Filler	110702	110757	0	0	0	0	Filler	0	0
Filler	110758	110813	0	0	0	0	Filler	0	0
Filler	110814	110869	0	0	0	0	Filler	0	0
[truncated: 35,677 more rows]
