# Supplementary material for: NuA4 histone acetyltransferase activity is required for H4 acetylation on a dosage-compensated monosomic chromosome that confers resistance to fungal toxins
Source: Epigenetics Chromatin. 2017 Oct 23;10:49. doi: 10.1186/s13072-017-0156-y (PMC5653997; doi:10.1186/s13072-017-0156-y)
Supplement: Supplementary file 6 — Additional file 6: Table S2. ChIP data (http://www.ncbi.nlm.nih.gov/geo/query/acc.cgi?acc=GSE81684). [file 13072_2017_156_MOESM6_ESM.zip › H3_Chr3.xlsx]

## Sheet: Chr3
Contig	Probe sequence start	Probe sequence end	Log2 value of Sor125(55) mutant 1	Log2 value of Sor125(55) mutant 2	Log2 value of 3153A parent 1	Log2 value of 3153A parent 2	Probe Name	Mean difference	p value
Filler	1	56	0	0	0	0	Filler	0	0
Filler	57	112	0	0	0	0	Filler	0	0
Filler	113	168	0	0	0	0	Filler	0	0
Filler	169	224	0	0	0	0	Filler	0	0
Filler	225	280	0	0	0	0	Filler	0	0
Filler	281	336	0	0	0	0	Filler	0	0
Filler	337	392	0	0	0	0	Filler	0	0
Filler	393	448	0	0	0	0	Filler	0	0
Filler	449	504	0	0	0	0	Filler	0	0
Filler	505	560	0	0	0	0	Filler	0	0
Filler	561	616	0	0	0	0	Filler	0	0
Filler	617	672	0	0	0	0	Filler	0	0
Filler	673	728	0	0	0	0	Filler	0	0
Filler	729	784	0	0	0	0	Filler	0	0
Filler	785	840	0	0	0	0	Filler	0	0
Filler	841	896	0	0	0	0	Filler	0	0
Filler	897	952	0	0	0	0	Filler	0	0
Filler	953	1008	0	0	0	0	Filler	0	0
Filler	1009	1064	0	0	0	0	Filler	0	0
Filler	1065	1120	0	0	0	0	Filler	0	0
Filler	1121	1176	0	0	0	0	Filler	0	0
Filler	1177	1232	0	0	0	0	Filler	0	0
Filler	1233	1288	0	0	0	0	Filler	0	0
Filler	1289	1344	0	0	0	0	Filler	0	0
Filler	1345	1400	0	0	0	0	Filler	0	0
Filler	1401	1456	0	0	0	0	Filler	0	0
Filler	1457	1512	0	0	0	0	Filler	0	0
Filler	1513	1568	0	0	0	0	Filler	0	0
Filler	1569	1624	0	0	0	0	Filler	0	0
Filler	1625	1680	0	0	0	0	Filler	0	0
Filler	1681	1736	0	0	0	0	Filler	0	0
Filler	1737	1792	0	0	0	0	Filler	0	0
Filler	1793	1848	0	0	0	0	Filler	0	0
Filler	1849	1904	0	0	0	0	Filler	0	0
Filler	1905	1960	0	0	0	0	Filler	0	0
Filler	1961	2016	0	0	0	0	Filler	0	0
Filler	2017	2072	0	0	0	0	Filler	0	0
Filler	2073	2128	0	0	0	0	Filler	0	0
Filler	2129	2184	0	0	0	0	Filler	0	0
Filler	2185	2240	0	0	0	0	Filler	0	0
Filler	2241	2296	0	0	0	0	Filler	0	0
Filler	2297	2352	0	0	0	0	Filler	0	0
Filler	2353	2408	0	0	0	0	Filler	0	0
Filler	2409	2464	0	0	0	0	Filler	0	0
Filler	2465	2520	0	0	0	0	Filler	0	0
Filler	2521	2576	0	0	0	0	Filler	0	0
Filler	2577	2632	0	0	0	0	Filler	0	0
Filler	2633	2688	0	0	0	0	Filler	0	0
Filler	2689	2744	0	0	0	0	Filler	0	0
Filler	2745	2800	0	0	0	0	Filler	0	0
Filler	2801	2856	0	0	0	0	Filler	0	0
Filler	2857	2912	0	0	0	0	Filler	0	0
Filler	2913	2968	0	0	0	0	Filler	0	0
Filler	2969	3024	0	0	0	0	Filler	0	0
Filler	3025	3080	0	0	0	0	Filler	0	0
Filler	3081	3136	0	0	0	0	Filler	0	0
Filler	3137	3192	0	0	0	0	Filler	0	0
Filler	3193	3248	0	0	0	0	Filler	0	0
Filler	3249	3304	0	0	0	0	Filler	0	0
Filler	3305	3360	0	0	0	0	Filler	0	0
Filler	3361	3416	0	0	0	0	Filler	0	0
Filler	3417	3472	0	0	0	0	Filler	0	0
Filler	3473	3528	0	0	0	0	Filler	0	0
Filler	3529	3584	0	0	0	0	Filler	0	0
Filler	3585	3640	0	0	0	0	Filler	0	0
Filler	3641	3696	0	0	0	0	Filler	0	0
Filler	3697	3752	0	0	0	0	Filler	0	0
Filler	3753	3808	0	0	0	0	Filler	0	0
Filler	3809	3864	0	0	0	0	Filler	0	0
Filler	3865	3920	0	0	0	0	Filler	0	0
Filler	3921	3976	0	0	0	0	Filler	0	0
Filler	3977	4032	0	0	0	0	Filler	0	0
Filler	4033	4088	0	0	0	0	Filler	0	0
Filler	4089	4144	0	0	0	0	Filler	0	0
Filler	4145	4200	0	0	0	0	Filler	0	0
Filler	4201	4256	0	0	0	0	Filler	0	0
Filler	4257	4312	0	0	0	0	Filler	0	0
Filler	4313	4368	0	0	0	0	Filler	0	0
Filler	4369	4424	0	0	0	0	Filler	0	0
Filler	4425	4480	0	0	0	0	Filler	0	0
Filler	4481	4536	0	0	0	0	Filler	0	0
Filler	4537	4592	0	0	0	0	Filler	0	0
Filler	4593	4648	0	0	0	0	Filler	0	0
Filler	4649	4704	0	0	0	0	Filler	0	0
Filler	4705	4760	0	0	0	0	Filler	0	0
Filler	4761	4816	0	0	0	0	Filler	0	0
Filler	4817	4872	0	0	0	0	Filler	0	0
Filler	4873	4928	0	0	0	0	Filler	0	0
Filler	4929	4984	0	0	0	0	Filler	0	0
Filler	4985	5040	0	0	0	0	Filler	0	0
Filler	5041	5096	0	0	0	0	Filler	0	0
Filler	5097	5152	0	0	0	0	Filler	0	0
Filler	5153	5208	0	0	0	0	Filler	0	0
Filler	5209	5264	0	0	0	0	Filler	0	0
Filler	5265	5320	0	0	0	0	Filler	0	0
Filler	5321	5376	0	0	0	0	Filler	0	0
Filler	5377	5432	0	0	0	0	Filler	0	0
Filler	5433	5488	0	0	0	0	Filler	0	0
Filler	5489	5544	0	0	0	0	Filler	0	0
Filler	5545	5600	0	0	0	0	Filler	0	0
Filler	5601	5656	0	0	0	0	Filler	0	0
Filler	5657	5712	0	0	0	0	Filler	0	0
Filler	5713	5768	0	0	0	0	Filler	0	0
Filler	5769	5824	0	0	0	0	Filler	0	0
Filler	5825	5880	0	0	0	0	Filler	0	0
Filler	5881	5936	0	0	0	0	Filler	0	0
Filler	5937	5992	0	0	0	0	Filler	0	0
Filler	5993	6048	0	0	0	0	Filler	0	0
Filler	6049	6104	0	0	0	0	Filler	0	0
Filler	6105	6160	0	0	0	0	Filler	0	0
Filler	6161	6216	0	0	0	0	Filler	0	0
Filler	6217	6272	0	0	0	0	Filler	0	0
Filler	6273	6328	0	0	0	0	Filler	0	0
Filler	6329	6384	0	0	0	0	Filler	0	0
Filler	6385	6440	0	0	0	0	Filler	0	0
Filler	6441	6496	0	0	0	0	Filler	0	0
Filler	6497	6552	0	0	0	0	Filler	0	0
Filler	6553	6608	0	0	0	0	Filler	0	0
Filler	6609	6664	0	0	0	0	Filler	0	0
Filler	6665	6720	0	0	0	0	Filler	0	0
Filler	6721	6776	0	0	0	0	Filler	0	0
Filler	6777	6832	0	0	0	0	Filler	0	0
Filler	6833	6888	0	0	0	0	Filler	0	0
Filler	6889	6944	0	0	0	0	Filler	0	0
Filler	6945	7000	0	0	0	0	Filler	0	0
Filler	7001	7056	0	0	0	0	Filler	0	0
Filler	7057	7112	0	0	0	0	Filler	0	0
Filler	7113	7168	0	0	0	0	Filler	0	0
Filler	7169	7224	0	0	0	0	Filler	0	0
Filler	7225	7280	0	0	0	0	Filler	0	0
Filler	7281	7336	0	0	0	0	Filler	0	0
Filler	7337	7392	0	0	0	0	Filler	0	0
Filler	7393	7448	0	0	0	0	Filler	0	0
Filler	7449	7504	0	0	0	0	Filler	0	0
Filler	7505	7560	0	0	0	0	Filler	0	0
Filler	7561	7616	0	0	0	0	Filler	0	0
Filler	7617	7672	0	0	0	0	Filler	0	0
Filler	7673	7728	0	0	0	0	Filler	0	0
Filler	7729	7784	0	0	0	0	Filler	0	0
Filler	7785	7840	0	0	0	0	Filler	0	0
Filler	7841	7896	0	0	0	0	Filler	0	0
Filler	7897	7952	0	0	0	0	Filler	0	0
Filler	7953	8008	0	0	0	0	Filler	0	0
Filler	8009	8064	0	0	0	0	Filler	0	0
Filler	8065	8120	0	0	0	0	Filler	0	0
Filler	8121	8176	0	0	0	0	Filler	0	0
Filler	8177	8232	0	0	0	0	Filler	0	0
Filler	8233	8288	0	0	0	0	Filler	0	0
Filler	8289	8344	0	0	0	0	Filler	0	0
Filler	8345	8400	0	0	0	0	Filler	0	0
Filler	8401	8456	0	0	0	0	Filler	0	0
Filler	8457	8512	0	0	0	0	Filler	0	0
Filler	8513	8568	0	0	0	0	Filler	0	0
Filler	8569	8624	0	0	0	0	Filler	0	0
Filler	8625	8680	0	0	0	0	Filler	0	0
Filler	8681	8736	0	0	0	0	Filler	0	0
Filler	8737	8792	0	0	0	0	Filler	0	0
Filler	8793	8848	0	0	0	0	Filler	0	0
Filler	8849	8904	0	0	0	0	Filler	0	0
Filler	8905	8960	0	0	0	0	Filler	0	0
Filler	8961	9016	0	0	0	0	Filler	0	0
Filler	9017	9072	0	0	0	0	Filler	0	0
Filler	9073	9128	0	0	0	0	Filler	0	0
Filler	9129	9184	0	0	0	0	Filler	0	0
Filler	9185	9240	0	0	0	0	Filler	0	0
Filler	9241	9296	0	0	0	0	Filler	0	0
Filler	9297	9352	0	0	0	0	Filler	0	0
Filler	9353	9408	0	0	0	0	Filler	0	0
Filler	9409	9464	0	0	0	0	Filler	0	0
Filler	9465	9520	0	0	0	0	Filler	0	0
Filler	9521	9576	0	0	0	0	Filler	0	0
Filler	9577	9632	0	0	0	0	Filler	0	0
Filler	9633	9688	0	0	0	0	Filler	0	0
Filler	9689	9744	0	0	0	0	Filler	0	0
Filler	9745	9800	0	0	0	0	Filler	0	0
Filler	9801	9856	0	0	0	0	Filler	0	0
Filler	9857	9912	0	0	0	0	Filler	0	0
Filler	9913	9968	0	0	0	0	Filler	0	0
Filler	9969	10024	0	0	0	0	Filler	0	0
Filler	10025	10080	0	0	0	0	Filler	0	0
Filler	10081	10136	0	0	0	0	Filler	0	0
Filler	10137	10192	0	0	0	0	Filler	0	0
Filler	10193	10248	0	0	0	0	Filler	0	0
Filler	10249	10304	0	0	0	0	Filler	0	0
Filler	10305	10360	0	0	0	0	Filler	0	0
Filler	10361	10416	0	0	0	0	Filler	0	0
Filler	10417	10472	0	0	0	0	Filler	0	0
Filler	10473	10528	0	0	0	0	Filler	0	0
Filler	10529	10584	0	0	0	0	Filler	0	0
Filler	10585	10640	0	0	0	0	Filler	0	0
Filler	10641	10696	0	0	0	0	Filler	0	0
Filler	10697	10752	0	0	0	0	Filler	0	0
Filler	10753	10808	0	0	0	0	Filler	0	0
Filler	10809	10864	0	0	0	0	Filler	0	0
Filler	10865	10920	0	0	0	0	Filler	0	0
Filler	10921	10976	0	0	0	0	Filler	0	0
Filler	10977	11032	0	0	0	0	Filler	0	0
Filler	11033	11088	0	0	0	0	Filler	0	0
Filler	11089	11144	0	0	0	0	Filler	0	0
Filler	11145	11200	0	0	0	0	Filler	0	0
Filler	11201	11256	0	0	0	0	Filler	0	0
Filler	11257	11312	0	0	0	0	Filler	0	0
Filler	11313	11368	0	0	0	0	Filler	0	0
Filler	11369	11424	0	0	0	0	Filler	0	0
Filler	11425	11480	0	0	0	0	Filler	0	0
Filler	11481	11536	0	0	0	0	Filler	0	0
Filler	11537	11592	0	0	0	0	Filler	0	0
Filler	11593	11648	0	0	0	0	Filler	0	0
Filler	11649	11704	0	0	0	0	Filler	0	0
Filler	11705	11760	0	0	0	0	Filler	0	0
Filler	11761	11816	0	0	0	0	Filler	0	0
Filler	11817	11872	0	0	0	0	Filler	0	0
Filler	11873	11928	0	0	0	0	Filler	0	0
Filler	11929	11984	0	0	0	0	Filler	0	0
Filler	11985	12040	0	0	0	0	Filler	0	0
Filler	12041	12096	0	0	0	0	Filler	0	0
Filler	12097	12152	0	0	0	0	Filler	0	0
Filler	12153	12208	0	0	0	0	Filler	0	0
Filler	12209	12264	0	0	0	0	Filler	0	0
Filler	12265	12320	0	0	0	0	Filler	0	0
Filler	12321	12376	0	0	0	0	Filler	0	0
Filler	12377	12432	0	0	0	0	Filler	0	0
Filler	12433	12488	0	0	0	0	Filler	0	0
Filler	12489	12544	0	0	0	0	Filler	0	0
Filler	12545	12600	0	0	0	0	Filler	0	0
Filler	12601	12656	0	0	0	0	Filler	0	0
Filler	12657	12712	0	0	0	0	Filler	0	0
Filler	12713	12768	0	0	0	0	Filler	0	0
Filler	12769	12824	0	0	0	0	Filler	0	0
Filler	12825	12880	0	0	0	0	Filler	0	0
Filler	12881	12936	0	0	0	0	Filler	0	0
Filler	12937	12992	0	0	0	0	Filler	0	0
Filler	12993	13048	0	0	0	0	Filler	0	0
Filler	13049	13104	0	0	0	0	Filler	0	0
Filler	13105	13160	0	0	0	0	Filler	0	0
Filler	13161	13216	0	0	0	0	Filler	0	0
Filler	13217	13272	0	0	0	0	Filler	0	0
Filler	13273	13328	0	0	0	0	Filler	0	0
Filler	13329	13384	0	0	0	0	Filler	0	0
Filler	13385	13440	0	0	0	0	Filler	0	0
Filler	13441	13496	0	0	0	0	Filler	0	0
Filler	13497	13552	0	0	0	0	Filler	0	0
Filler	13553	13608	0	0	0	0	Filler	0	0
Filler	13609	13664	0	0	0	0	Filler	0	0
Filler	13665	13720	0	0	0	0	Filler	0	0
Filler	13721	13776	0	0	0	0	Filler	0	0
Filler	13777	13832	0	0	0	0	Filler	0	0
Filler	13833	13888	0	0	0	0	Filler	0	0
Filler	13889	13944	0	0	0	0	Filler	0	0
Filler	13945	14000	0	0	0	0	Filler	0	0
Filler	14001	14056	0	0	0	0	Filler	0	0
Filler	14057	14112	0	0	0	0	Filler	0	0
Filler	14113	14168	0	0	0	0	Filler	0	0
Filler	14169	14224	0	0	0	0	Filler	0	0
Filler	14225	14280	0	0	0	0	Filler	0	0
Filler	14281	14336	0	0	0	0	Filler	0	0
Filler	14337	14392	0	0	0	0	Filler	0	0
Filler	14393	14448	0	0	0	0	Filler	0	0
Filler	14449	14504	0	0	0	0	Filler	0	0
Filler	14505	14560	0	0	0	0	Filler	0	0
Filler	14561	14616	0	0	0	0	Filler	0	0
Filler	14617	14672	0	0	0	0	Filler	0	0
Filler	14673	14728	0	0	0	0	Filler	0	0
Filler	14729	14784	0	0	0	0	Filler	0	0
Filler	14785	14840	0	0	0	0	Filler	0	0
Filler	14841	14896	0	0	0	0	Filler	0	0
Filler	14897	14952	0	0	0	0	Filler	0	0
Filler	14953	15008	0	0	0	0	Filler	0	0
Filler	15009	15064	0	0	0	0	Filler	0	0
Filler	15065	15120	0	0	0	0	Filler	0	0
Filler	15121	15176	0	0	0	0	Filler	0	0
Filler	15177	15232	0	0	0	0	Filler	0	0
Filler	15233	15288	0	0	0	0	Filler	0	0
Filler	15289	15344	0	0	0	0	Filler	0	0
Filler	15345	15400	0	0	0	0	Filler	0	0
Filler	15401	15456	0	0	0	0	Filler	0	0
Filler	15457	15512	0	0	0	0	Filler	0	0
Filler	15513	15568	0	0	0	0	Filler	0	0
Filler	15569	15624	0	0	0	0	Filler	0	0
Filler	15625	15680	0	0	0	0	Filler	0	0
Filler	15681	15736	0	0	0	0	Filler	0	0
Filler	15737	15792	0	0	0	0	Filler	0	0
Filler	15793	15848	0	0	0	0	Filler	0	0
Filler	15849	15904	0	0	0	0	Filler	0	0
Filler	15905	15960	0	0	0	0	Filler	0	0
Filler	15961	16016	0	0	0	0	Filler	0	0
Filler	16017	16072	0	0	0	0	Filler	0	0
Filler	16073	16128	0	0	0	0	Filler	0	0
Filler	16129	16184	0	0	0	0	Filler	0	0
Filler	16185	16240	0	0	0	0	Filler	0	0
Filler	16241	16296	0	0	0	0	Filler	0	0
Filler	16297	16352	0	0	0	0	Filler	0	0
Filler	16353	16408	0	0	0	0	Filler	0	0
Filler	16409	16464	0	0	0	0	Filler	0	0
Filler	16465	16520	0	0	0	0	Filler	0	0
Filler	16521	16576	0	0	0	0	Filler	0	0
Filler	16577	16632	0	0	0	0	Filler	0	0
Filler	16633	16688	0	0	0	0	Filler	0	0
Filler	16689	16744	0	0	0	0	Filler	0	0
Filler	16745	16800	0	0	0	0	Filler	0	0
Filler	16801	16856	0	0	0	0	Filler	0	0
Filler	16857	16912	0	0	0	0	Filler	0	0
Filler	16913	16968	0	0	0	0	Filler	0	0
Filler	16969	17024	0	0	0	0	Filler	0	0
Filler	17025	17080	0	0	0	0	Filler	0	0
Filler	17081	17136	0	0	0	0	Filler	0	0
Filler	17137	17192	0	0	0	0	Filler	0	0
Filler	17193	17248	0	0	0	0	Filler	0	0
Filler	17249	17304	0	0	0	0	Filler	0	0
Filler	17305	17360	0	0	0	0	Filler	0	0
Filler	17361	17416	0	0	0	0	Filler	0	0
Filler	17417	17472	0	0	0	0	Filler	0	0
Filler	17473	17528	0	0	0	0	Filler	0	0
Filler	17529	17584	0	0	0	0	Filler	0	0
Filler	17585	17640	0	0	0	0	Filler	0	0
Filler	17641	17696	0	0	0	0	Filler	0	0
Filler	17697	17752	0	0	0	0	Filler	0	0
Filler	17753	17808	0	0	0	0	Filler	0	0
Filler	17809	17864	0	0	0	0	Filler	0	0
Filler	17865	17920	0	0	0	0	Filler	0	0
Filler	17921	17976	0	0	0	0	Filler	0	0
Filler	17977	18032	0	0	0	0	Filler	0	0
Filler	18033	18088	0	0	0	0	Filler	0	0
Filler	18089	18144	0	0	0	0	Filler	0	0
Filler	18145	18200	0	0	0	0	Filler	0	0
Filler	18201	18256	0	0	0	0	Filler	0	0
Filler	18257	18312	0	0	0	0	Filler	0	0
Filler	18313	18368	0	0	0	0	Filler	0	0
Filler	18369	18424	0	0	0	0	Filler	0	0
Filler	18425	18480	0	0	0	0	Filler	0	0
Filler	18481	18536	0	0	0	0	Filler	0	0
Filler	18537	18592	0	0	0	0	Filler	0	0
Filler	18593	18648	0	0	0	0	Filler	0	0
Filler	18649	18704	0	0	0	0	Filler	0	0
Filler	18705	18760	0	0	0	0	Filler	0	0
Filler	18761	18816	0	0	0	0	Filler	0	0
Filler	18817	18872	0	0	0	0	Filler	0	0
Filler	18873	18928	0	0	0	0	Filler	0	0
Filler	18929	18984	0	0	0	0	Filler	0	0
Filler	18985	19040	0	0	0	0	Filler	0	0
Filler	19041	19096	0	0	0	0	Filler	0	0
Filler	19097	19152	0	0	0	0	Filler	0	0
Filler	19153	19208	0	0	0	0	Filler	0	0
Filler	19209	19264	0	0	0	0	Filler	0	0
Filler	19265	19320	0	0	0	0	Filler	0	0
Filler	19321	19376	0	0	0	0	Filler	0	0
Filler	19377	19432	0	0	0	0	Filler	0	0
Filler	19433	19488	0	0	0	0	Filler	0	0
Filler	19489	19544	0	0	0	0	Filler	0	0
Filler	19545	19600	0	0	0	0	Filler	0	0
Filler	19601	19656	0	0	0	0	Filler	0	0
Filler	19657	19712	0	0	0	0	Filler	0	0
Filler	19713	19768	0	0	0	0	Filler	0	0
Filler	19769	19824	0	0	0	0	Filler	0	0
Filler	19825	19880	0	0	0	0	Filler	0	0
Filler	19881	19936	0	0	0	0	Filler	0	0
Filler	19937	19992	0	0	0	0	Filler	0	0
Filler	19993	20048	0	0	0	0	Filler	0	0
Filler	20049	20104	0	0	0	0	Filler	0	0
Filler	20105	20160	0	0	0	0	Filler	0	0
Filler	20161	20216	0	0	0	0	Filler	0	0
Filler	20217	20272	0	0	0	0	Filler	0	0
Filler	20273	20328	0	0	0	0	Filler	0	0
Filler	20329	20384	0	0	0	0	Filler	0	0
Filler	20385	20440	0	0	0	0	Filler	0	0
Filler	20441	20496	0	0	0	0	Filler	0	0
Filler	20497	20552	0	0	0	0	Filler	0	0
Filler	20553	20608	0	0	0	0	Filler	0	0
Filler	20609	20664	0	0	0	0	Filler	0	0
Filler	20665	20720	0	0	0	0	Filler	0	0
Filler	20721	20776	0	0	0	0	Filler	0	0
Filler	20777	20832	0	0	0	0	Filler	0	0
Filler	20833	20888	0	0	0	0	Filler	0	0
Filler	20889	20944	0	0	0	0	Filler	0	0
Filler	20945	21000	0	0	0	0	Filler	0	0
Filler	21001	21056	0	0	0	0	Filler	0	0
Filler	21057	21112	0	0	0	0	Filler	0	0
Filler	21113	21168	0	0	0	0	Filler	0	0
Filler	21169	21224	0	0	0	0	Filler	0	0
Filler	21225	21280	0	0	0	0	Filler	0	0
Filler	21281	21336	0	0	0	0	Filler	0	0
Filler	21337	21392	0	0	0	0	Filler	0	0
Filler	21393	21448	0	0	0	0	Filler	0	0
Filler	21449	21504	0	0	0	0	Filler	0	0
Filler	21505	21560	0	0	0	0	Filler	0	0
Filler	21561	21616	0	0	0	0	Filler	0	0
Filler	21617	21672	0	0	0	0	Filler	0	0
Filler	21673	21728	0	0	0	0	Filler	0	0
Filler	21729	21784	0	0	0	0	Filler	0	0
Filler	21785	21840	0	0	0	0	Filler	0	0
Filler	21841	21896	0	0	0	0	Filler	0	0
Filler	21897	21952	0	0	0	0	Filler	0	0
Filler	21953	22008	0	0	0	0	Filler	0	0
Filler	22009	22064	0	0	0	0	Filler	0	0
Filler	22065	22120	0	0	0	0	Filler	0	0
Filler	22121	22176	0	0	0	0	Filler	0	0
Filler	22177	22232	0	0	0	0	Filler	0	0
Filler	22233	22288	0	0	0	0	Filler	0	0
Filler	22289	22344	0	0	0	0	Filler	0	0
Filler	22345	22400	0	0	0	0	Filler	0	0
Filler	22401	22456	0	0	0	0	Filler	0	0
Filler	22457	22512	0	0	0	0	Filler	0	0
Filler	22513	22568	0	0	0	0	Filler	0	0
Filler	22569	22624	0	0	0	0	Filler	0	0
Filler	22625	22680	0	0	0	0	Filler	0	0
Filler	22681	22736	0	0	0	0	Filler	0	0
Filler	22737	22792	0	0	0	0	Filler	0	0
Filler	22793	22848	0	0	0	0	Filler	0	0
Filler	22849	22904	0	0	0	0	Filler	0	0
Filler	22905	22960	0	0	0	0	Filler	0	0
Filler	22961	23016	0	0	0	0	Filler	0	0
Filler	23017	23072	0	0	0	0	Filler	0	0
Filler	23073	23128	0	0	0	0	Filler	0	0
Filler	23129	23184	0	0	0	0	Filler	0	0
Filler	23185	23240	0	0	0	0	Filler	0	0
Filler	23241	23296	0	0	0	0	Filler	0	0
Filler	23297	23352	0	0	0	0	Filler	0	0
Filler	23353	23408	0	0	0	0	Filler	0	0
Filler	23409	23464	0	0	0	0	Filler	0	0
Filler	23465	23520	0	0	0	0	Filler	0	0
Filler	23521	23576	0	0	0	0	Filler	0	0
Filler	23577	23632	0	0	0	0	Filler	0	0
Filler	23633	23688	0	0	0	0	Filler	0	0
Filler	23689	23744	0	0	0	0	Filler	0	0
Filler	23745	23800	0	0	0	0	Filler	0	0
Filler	23801	23856	0	0	0	0	Filler	0	0
Filler	23857	23912	0	0	0	0	Filler	0	0
Filler	23913	23968	0	0	0	0	Filler	0	0
Filler	23969	24024	0	0	0	0	Filler	0	0
Filler	24025	24080	0	0	0	0	Filler	0	0
Filler	24081	24136	0	0	0	0	Filler	0	0
Filler	24137	24192	0	0	0	0	Filler	0	0
Filler	24193	24248	0	0	0	0	Filler	0	0
Filler	24249	24304	0	0	0	0	Filler	0	0
Filler	24305	24360	0	0	0	0	Filler	0	0
Filler	24361	24416	0	0	0	0	Filler	0	0
Filler	24417	24472	0	0	0	0	Filler	0	0
Filler	24473	24528	0	0	0	0	Filler	0	0
Filler	24529	24584	0	0	0	0	Filler	0	0
Filler	24585	24640	0	0	0	0	Filler	0	0
Filler	24641	24696	0	0	0	0	Filler	0	0
Filler	24697	24752	0	0	0	0	Filler	0	0
Filler	24753	24808	0	0	0	0	Filler	0	0
Filler	24809	24864	0	0	0	0	Filler	0	0
Filler	24865	24920	0	0	0	0	Filler	0	0
Filler	24921	24976	0	0	0	0	Filler	0	0
Filler	24977	25032	0	0	0	0	Filler	0	0
Filler	25033	25088	0	0	0	0	Filler	0	0
Filler	25089	25144	0	0	0	0	Filler	0	0
Filler	25145	25200	0	0	0	0	Filler	0	0
Filler	25201	25256	0	0	0	0	Filler	0	0
Filler	25257	25312	0	0	0	0	Filler	0	0
Filler	25313	25368	0	0	0	0	Filler	0	0
Filler	25369	25424	0	0	0	0	Filler	0	0
Filler	25425	25480	0	0	0	0	Filler	0	0
Filler	25481	25536	0	0	0	0	Filler	0	0
Filler	25537	25592	0	0	0	0	Filler	0	0
Filler	25593	25648	0	0	0	0	Filler	0	0
Filler	25649	25704	0	0	0	0	Filler	0	0
Filler	25705	25760	0	0	0	0	Filler	0	0
Filler	25761	25816	0	0	0	0	Filler	0	0
Filler	25817	25872	0	0	0	0	Filler	0	0
Filler	25873	25928	0	0	0	0	Filler	0	0
Filler	25929	25984	0	0	0	0	Filler	0	0
Filler	25985	26040	0	0	0	0	Filler	0	0
Filler	26041	26096	0	0	0	0	Filler	0	0
Filler	26097	26152	0	0	0	0	Filler	0	0
Filler	26153	26208	0	0	0	0	Filler	0	0
Filler	26209	26264	0	0	0	0	Filler	0	0
Filler	26265	26320	0	0	0	0	Filler	0	0
Filler	26321	26376	0	0	0	0	Filler	0	0
Filler	26377	26432	0	0	0	0	Filler	0	0
Filler	26433	26488	0	0	0	0	Filler	0	0
Filler	26489	26544	0	0	0	0	Filler	0	0
Filler	26545	26600	0	0	0	0	Filler	0	0
Filler	26601	26656	0	0	0	0	Filler	0	0
Filler	26657	26712	0	0	0	0	Filler	0	0
Filler	26713	26768	0	0	0	0	Filler	0	0
Filler	26769	26824	0	0	0	0	Filler	0	0
Filler	26825	26880	0	0	0	0	Filler	0	0
Filler	26881	26936	0	0	0	0	Filler	0	0
Filler	26937	26992	0	0	0	0	Filler	0	0
Filler	26993	27048	0	0	0	0	Filler	0	0
Filler	27049	27104	0	0	0	0	Filler	0	0
Filler	27105	27160	0	0	0	0	Filler	0	0
Filler	27161	27216	0	0	0	0	Filler	0	0
Filler	27217	27272	0	0	0	0	Filler	0	0
Filler	27273	27328	0	0	0	0	Filler	0	0
Filler	27329	27384	0	0	0	0	Filler	0	0
Filler	27385	27440	0	0	0	0	Filler	0	0
Filler	27441	27496	0	0	0	0	Filler	0	0
Filler	27497	27552	0	0	0	0	Filler	0	0
Filler	27553	27608	0	0	0	0	Filler	0	0
Filler	27609	27664	0	0	0	0	Filler	0	0
Filler	27665	27720	0	0	0	0	Filler	0	0
Filler	27721	27776	0	0	0	0	Filler	0	0
Filler	27777	27832	0	0	0	0	Filler	0	0
Filler	27833	27888	0	0	0	0	Filler	0	0
Filler	27889	27944	0	0	0	0	Filler	0	0
Filler	27945	28000	0	0	0	0	Filler	0	0
Filler	28001	28056	0	0	0	0	Filler	0	0
Filler	28057	28112	0	0	0	0	Filler	0	0
Filler	28113	28168	0	0	0	0	Filler	0	0
Filler	28169	28224	0	0	0	0	Filler	0	0
Filler	28225	28280	0	0	0	0	Filler	0	0
Filler	28281	28336	0	0	0	0	Filler	0	0
Filler	28337	28392	0	0	0	0	Filler	0	0
Filler	28393	28448	0	0	0	0	Filler	0	0
Filler	28449	28504	0	0	0	0	Filler	0	0
Filler	28505	28560	0	0	0	0	Filler	0	0
Filler	28561	28616	0	0	0	0	Filler	0	0
Filler	28617	28672	0	0	0	0	Filler	0	0
Filler	28673	28728	0	0	0	0	Filler	0	0
Filler	28729	28784	0	0	0	0	Filler	0	0
Filler	28785	28840	0	0	0	0	Filler	0	0
Filler	28841	28896	0	0	0	0	Filler	0	0
Filler	28897	28952	0	0	0	0	Filler	0	0
Filler	28953	29008	0	0	0	0	Filler	0	0
Filler	29009	29064	0	0	0	0	Filler	0	0
Filler	29065	29120	0	0	0	0	Filler	0	0
Filler	29121	29176	0	0	0	0	Filler	0	0
Filler	29177	29232	0	0	0	0	Filler	0	0
Filler	29233	29288	0	0	0	0	Filler	0	0
Filler	29289	29344	0	0	0	0	Filler	0	0
Filler	29345	29400	0	0	0	0	Filler	0	0
Filler	29401	29456	0	0	0	0	Filler	0	0
Filler	29457	29512	0	0	0	0	Filler	0	0
Filler	29513	29568	0	0	0	0	Filler	0	0
Filler	29569	29624	0	0	0	0	Filler	0	0
Filler	29625	29680	0	0	0	0	Filler	0	0
Filler	29681	29736	0	0	0	0	Filler	0	0
Filler	29737	29792	0	0	0	0	Filler	0	0
Filler	29793	29848	0	0	0	0	Filler	0	0
Filler	29849	29904	0	0	0	0	Filler	0	0
Filler	29905	29960	0	0	0	0	Filler	0	0
Filler	29961	30016	0	0	0	0	Filler	0	0
Filler	30017	30072	0	0	0	0	Filler	0	0
Filler	30073	30128	0	0	0	0	Filler	0	0
Filler	30129	30184	0	0	0	0	Filler	0	0
Filler	30185	30240	0	0	0	0	Filler	0	0
Filler	30241	30296	0	0	0	0	Filler	0	0
Filler	30297	30352	0	0	0	0	Filler	0	0
Filler	30353	30408	0	0	0	0	Filler	0	0
Filler	30409	30464	0	0	0	0	Filler	0	0
Filler	30465	30520	0	0	0	0	Filler	0	0
Filler	30521	30576	0	0	0	0	Filler	0	0
Filler	30577	30632	0	0	0	0	Filler	0	0
Filler	30633	30688	0	0	0	0	Filler	0	0
Filler	30689	30744	0	0	0	0	Filler	0	0
Filler	30745	30800	0	0	0	0	Filler	0	0
Filler	30801	30856	0	0	0	0	Filler	0	0
Filler	30857	30912	0	0	0	0	Filler	0	0
Filler	30913	30968	0	0	0	0	Filler	0	0
Filler	30969	31024	0	0	0	0	Filler	0	0
Filler	31025	31080	0	0	0	0	Filler	0	0
Filler	31081	31136	0	0	0	0	Filler	0	0
Filler	31137	31192	0	0	0	0	Filler	0	0
Filler	31193	31248	0	0	0	0	Filler	0	0
Filler	31249	31304	0	0	0	0	Filler	0	0
Filler	31305	31360	0	0	0	0	Filler	0	0
Filler	31361	31416	0	0	0	0	Filler	0	0
Filler	31417	31472	0	0	0	0	Filler	0	0
Filler	31473	31528	0	0	0	0	Filler	0	0
Filler	31529	31584	0	0	0	0	Filler	0	0
Filler	31585	31640	0	0	0	0	Filler	0	0
Filler	31641	31696	0	0	0	0	Filler	0	0
Filler	31697	31752	0	0	0	0	Filler	0	0
Filler	31753	31808	0	0	0	0	Filler	0	0
Filler	31809	31864	0	0	0	0	Filler	0	0
Filler	31865	31920	0	0	0	0	Filler	0	0
Filler	31921	31976	0	0	0	0	Filler	0	0
Filler	31977	32032	0	0	0	0	Filler	0	0
Filler	32033	32088	0	0	0	0	Filler	0	0
Filler	32089	32144	0	0	0	0	Filler	0	0
Filler	32145	32200	0	0	0	0	Filler	0	0
Filler	32201	32256	0	0	0	0	Filler	0	0
Filler	32257	32312	0	0	0	0	Filler	0	0
Filler	32313	32368	0	0	0	0	Filler	0	0
Filler	32369	32424	0	0	0	0	Filler	0	0
Filler	32425	32480	0	0	0	0	Filler	0	0
Filler	32481	32536	0	0	0	0	Filler	0	0
Filler	32537	32592	0	0	0	0	Filler	0	0
Filler	32593	32648	0	0	0	0	Filler	0	0
Filler	32649	32704	0	0	0	0	Filler	0	0
Filler	32705	32760	0	0	0	0	Filler	0	0
Filler	32761	32816	0	0	0	0	Filler	0	0
Filler	32817	32872	0	0	0	0	Filler	0	0
Filler	32873	32928	0	0	0	0	Filler	0	0
Filler	32929	32984	0	0	0	0	Filler	0	0
Filler	32985	33040	0	0	0	0	Filler	0	0
Filler	33041	33096	0	0	0	0	Filler	0	0
Filler	33097	33152	0	0	0	0	Filler	0	0
Filler	33153	33208	0	0	0	0	Filler	0	0
Filler	33209	33264	0	0	0	0	Filler	0	0
Filler	33265	33320	0	0	0	0	Filler	0	0
Filler	33321	33376	0	0	0	0	Filler	0	0
Filler	33377	33432	0	0	0	0	Filler	0	0
Filler	33433	33488	0	0	0	0	Filler	0	0
Filler	33489	33544	0	0	0	0	Filler	0	0
Filler	33545	33600	0	0	0	0	Filler	0	0
Filler	33601	33656	0	0	0	0	Filler	0	0
Filler	33657	33712	0	0	0	0	Filler	0	0
Filler	33713	33768	0	0	0	0	Filler	0	0
Filler	33769	33824	0	0	0	0	Filler	0	0
Filler	33825	33880	0	0	0	0	Filler	0	0
Filler	33881	33936	0	0	0	0	Filler	0	0
Filler	33937	33992	0	0	0	0	Filler	0	0
Filler	33993	34048	0	0	0	0	Filler	0	0
Filler	34049	34104	0	0	0	0	Filler	0	0
Filler	34105	34160	0	0	0	0	Filler	0	0
Filler	34161	34216	0	0	0	0	Filler	0	0
Filler	34217	34272	0	0	0	0	Filler	0	0
Filler	34273	34328	0	0	0	0	Filler	0	0
Filler	34329	34384	0	0	0	0	Filler	0	0
Filler	34385	34440	0	0	0	0	Filler	0	0
Filler	34441	34496	0	0	0	0	Filler	0	0
Filler	34497	34552	0	0	0	0	Filler	0	0
Filler	34553	34608	0	0	0	0	Filler	0	0
Filler	34609	34664	0	0	0	0	Filler	0	0
Filler	34665	34720	0	0	0	0	Filler	0	0
Filler	34721	34776	0	0	0	0	Filler	0	0
Filler	34777	34832	0	0	0	0	Filler	0	0
Filler	34833	34888	0	0	0	0	Filler	0	0
Filler	34889	34944	0	0	0	0	Filler	0	0
Filler	34945	35000	0	0	0	0	Filler	0	0
Filler	35001	35056	0	0	0	0	Filler	0	0
Filler	35057	35112	0	0	0	0	Filler	0	0
Filler	35113	35168	0	0	0	0	Filler	0	0
Filler	35169	35224	0	0	0	0	Filler	0	0
Filler	35225	35280	0	0	0	0	Filler	0	0
Filler	35281	35336	0	0	0	0	Filler	0	0
Filler	35337	35392	0	0	0	0	Filler	0	0
Filler	35393	35448	0	0	0	0	Filler	0	0
Filler	35449	35504	0	0	0	0	Filler	0	0
Filler	35505	35560	0	0	0	0	Filler	0	0
Filler	35561	35616	0	0	0	0	Filler	0	0
Filler	35617	35672	0	0	0	0	Filler	0	0
Filler	35673	35728	0	0	0	0	Filler	0	0
Filler	35729	35784	0	0	0	0	Filler	0	0
Filler	35785	35840	0	0	0	0	Filler	0	0
Filler	35841	35896	0	0	0	0	Filler	0	0
Filler	35897	35952	0	0	0	0	Filler	0	0
Filler	35953	36008	0	0	0	0	Filler	0	0
Filler	36009	36064	0	0	0	0	Filler	0	0
Filler	36065	36120	0	0	0	0	Filler	0	0
Filler	36121	36176	0	0	0	0	Filler	0	0
Filler	36177	36232	0	0	0	0	Filler	0	0
Filler	36233	36288	0	0	0	0	Filler	0	0
Filler	36289	36344	0	0	0	0	Filler	0	0
Filler	36345	36400	0	0	0	0	Filler	0	0
Filler	36401	36456	0	0	0	0	Filler	0	0
Filler	36457	36512	0	0	0	0	Filler	0	0
Filler	36513	36568	0	0	0	0	Filler	0	0
Filler	36569	36624	0	0	0	0	Filler	0	0
Filler	36625	36680	0	0	0	0	Filler	0	0
Filler	36681	36736	0	0	0	0	Filler	0	0
Filler	36737	36792	0	0	0	0	Filler	0	0
Filler	36793	36848	0	0	0	0	Filler	0	0
Filler	36849	36904	0	0	0	0	Filler	0	0
Filler	36905	36960	0	0	0	0	Filler	0	0
Filler	36961	37016	0	0	0	0	Filler	0	0
Filler	37017	37072	0	0	0	0	Filler	0	0
Filler	37073	37128	0	0	0	0	Filler	0	0
Filler	37129	37184	0	0	0	0	Filler	0	0
Filler	37185	37240	0	0	0	0	Filler	0	0
Filler	37241	37296	0	0	0	0	Filler	0	0
Filler	37297	37352	0	0	0	0	Filler	0	0
Filler	37353	37408	0	0	0	0	Filler	0	0
Filler	37409	37464	0	0	0	0	Filler	0	0
Filler	37465	37520	0	0	0	0	Filler	0	0
Filler	37521	37576	0	0	0	0	Filler	0	0
Filler	37577	37632	0	0	0	0	Filler	0	0
Filler	37633	37688	0	0	0	0	Filler	0	0
Filler	37689	37744	0	0	0	0	Filler	0	0
Filler	37745	37800	0	0	0	0	Filler	0	0
Filler	37801	37856	0	0	0	0	Filler	0	0
Filler	37857	37912	0	0	0	0	Filler	0	0
Filler	37913	37968	0	0	0	0	Filler	0	0
Filler	37969	38024	0	0	0	0	Filler	0	0
Filler	38025	38080	0	0	0	0	Filler	0	0
Filler	38081	38136	0	0	0	0	Filler	0	0
Filler	38137	38192	0	0	0	0	Filler	0	0
Filler	38193	38248	0	0	0	0	Filler	0	0
Filler	38249	38304	0	0	0	0	Filler	0	0
Filler	38305	38360	0	0	0	0	Filler	0	0
Filler	38361	38416	0	0	0	0	Filler	0	0
Filler	38417	38472	0	0	0	0	Filler	0	0
Filler	38473	38528	0	0	0	0	Filler	0	0
Filler	38529	38584	0	0	0	0	Filler	0	0
Filler	38585	38640	0	0	0	0	Filler	0	0
Filler	38641	38696	0	0	0	0	Filler	0	0
Filler	38697	38752	0	0	0	0	Filler	0	0
Filler	38753	38808	0	0	0	0	Filler	0	0
Filler	38809	38864	0	0	0	0	Filler	0	0
Filler	38865	38920	0	0	0	0	Filler	0	0
Filler	38921	38976	0	0	0	0	Filler	0	0
Filler	38977	39032	0	0	0	0	Filler	0	0
Filler	39033	39088	0	0	0	0	Filler	0	0
Filler	39089	39144	0	0	0	0	Filler	0	0
Filler	39145	39200	0	0	0	0	Filler	0	0
Filler	39201	39256	0	0	0	0	Filler	0	0
Filler	39257	39312	0	0	0	0	Filler	0	0
Filler	39313	39368	0	0	0	0	Filler	0	0
Filler	39369	39424	0	0	0	0	Filler	0	0
Filler	39425	39480	0	0	0	0	Filler	0	0
Filler	39481	39536	0	0	0	0	Filler	0	0
Filler	39537	39592	0	0	0	0	Filler	0	0
Filler	39593	39648	0	0	0	0	Filler	0	0
Filler	39649	39704	0	0	0	0	Filler	0	0
Filler	39705	39760	0	0	0	0	Filler	0	0
Filler	39761	39816	0	0	0	0	Filler	0	0
Filler	39817	39872	0	0	0	0	Filler	0	0
Filler	39873	39928	0	0	0	0	Filler	0	0
Filler	39929	39984	0	0	0	0	Filler	0	0
Filler	39985	40040	0	0	0	0	Filler	0	0
Filler	40041	40096	0	0	0	0	Filler	0	0
Filler	40097	40152	0	0	0	0	Filler	0	0
Filler	40153	40208	0	0	0	0	Filler	0	0
Filler	40209	40264	0	0	0	0	Filler	0	0
Filler	40265	40320	0	0	0	0	Filler	0	0
Filler	40321	40376	0	0	0	0	Filler	0	0
Filler	40377	40432	0	0	0	0	Filler	0	0
Filler	40433	40488	0	0	0	0	Filler	0	0
Filler	40489	40544	0	0	0	0	Filler	0	0
Filler	40545	40600	0	0	0	0	Filler	0	0
Filler	40601	40656	0	0	0	0	Filler	0	0
Filler	40657	40712	0	0	0	0	Filler	0	0
Filler	40713	40768	0	0	0	0	Filler	0	0
Filler	40769	40824	0	0	0	0	Filler	0	0
Filler	40825	40880	0	0	0	0	Filler	0	0
Filler	40881	40936	0	0	0	0	Filler	0	0
Filler	40937	40992	0	0	0	0	Filler	0	0
Filler	40993	41048	0	0	0	0	Filler	0	0
Filler	41049	41104	0	0	0	0	Filler	0	0
Filler	41105	41160	0	0	0	0	Filler	0	0
Filler	41161	41216	0	0	0	0	Filler	0	0
Filler	41217	41272	0	0	0	0	Filler	0	0
Filler	41273	41328	0	0	0	0	Filler	0	0
Filler	41329	41384	0	0	0	0	Filler	0	0
Filler	41385	41440	0	0	0	0	Filler	0	0
Filler	41441	41496	0	0	0	0	Filler	0	0
Filler	41497	41552	0	0	0	0	Filler	0	0
Filler	41553	41608	0	0	0	0	Filler	0	0
Filler	41609	41664	0	0	0	0	Filler	0	0
Filler	41665	41720	0	0	0	0	Filler	0	0
Filler	41721	41776	0	0	0	0	Filler	0	0
Filler	41777	41832	0	0	0	0	Filler	0	0
Filler	41833	41888	0	0	0	0	Filler	0	0
Filler	41889	41944	0	0	0	0	Filler	0	0
Filler	41945	42000	0	0	0	0	Filler	0	0
Filler	42001	42056	0	0	0	0	Filler	0	0
Filler	42057	42112	0	0	0	0	Filler	0	0
Filler	42113	42168	0	0	0	0	Filler	0	0
Filler	42169	42224	0	0	0	0	Filler	0	0
Filler	42225	42280	0	0	0	0	Filler	0	0
Filler	42281	42336	0	0	0	0	Filler	0	0
Filler	42337	42392	0	0	0	0	Filler	0	0
Filler	42393	42448	0	0	0	0	Filler	0	0
Filler	42449	42504	0	0	0	0	Filler	0	0
Filler	42505	42560	0	0	0	0	Filler	0	0
Filler	42561	42616	0	0	0	0	Filler	0	0
Filler	42617	42672	0	0	0	0	Filler	0	0
Filler	42673	42728	0	0	0	0	Filler	0	0
Filler	42729	42784	0	0	0	0	Filler	0	0
Filler	42785	42840	0	0	0	0	Filler	0	0
Filler	42841	42896	0	0	0	0	Filler	0	0
Filler	42897	42952	0	0	0	0	Filler	0	0
Filler	42953	43008	0	0	0	0	Filler	0	0
Filler	43009	43064	0	0	0	0	Filler	0	0
Filler	43065	43120	0	0	0	0	Filler	0	0
Filler	43121	43176	0	0	0	0	Filler	0	0
Filler	43177	43232	0	0	0	0	Filler	0	0
Filler	43233	43288	0	0	0	0	Filler	0	0
Filler	43289	43344	0	0	0	0	Filler	0	0
Filler	43345	43400	0	0	0	0	Filler	0	0
Filler	43401	43456	0	0	0	0	Filler	0	0
Filler	43457	43512	0	0	0	0	Filler	0	0
Filler	43513	43568	0	0	0	0	Filler	0	0
Filler	43569	43624	0	0	0	0	Filler	0	0
Filler	43625	43680	0	0	0	0	Filler	0	0
Filler	43681	43736	0	0	0	0	Filler	0	0
Filler	43737	43792	0	0	0	0	Filler	0	0
Filler	43793	43848	0	0	0	0	Filler	0	0
Filler	43849	43904	0	0	0	0	Filler	0	0
Filler	43905	43960	0	0	0	0	Filler	0	0
Filler	43961	44016	0	0	0	0	Filler	0	0
Filler	44017	44072	0	0	0	0	Filler	0	0
Filler	44073	44128	0	0	0	0	Filler	0	0
Filler	44129	44184	0	0	0	0	Filler	0	0
Filler	44185	44240	0	0	0	0	Filler	0	0
Filler	44241	44296	0	0	0	0	Filler	0	0
Filler	44297	44352	0	0	0	0	Filler	0	0
Filler	44353	44408	0	0	0	0	Filler	0	0
Filler	44409	44464	0	0	0	0	Filler	0	0
Filler	44465	44520	0	0	0	0	Filler	0	0
Filler	44521	44576	0	0	0	0	Filler	0	0
Filler	44577	44632	0	0	0	0	Filler	0	0
Filler	44633	44688	0	0	0	0	Filler	0	0
Filler	44689	44744	0	0	0	0	Filler	0	0
Filler	44745	44800	0	0	0	0	Filler	0	0
Filler	44801	44856	0	0	0	0	Filler	0	0
Filler	44857	44912	0	0	0	0	Filler	0	0
Filler	44913	44968	0	0	0	0	Filler	0	0
Filler	44969	45024	0	0	0	0	Filler	0	0
Filler	45025	45080	0	0	0	0	Filler	0	0
Filler	45081	45136	0	0	0	0	Filler	0	0
Filler	45137	45192	0	0	0	0	Filler	0	0
Filler	45193	45248	0	0	0	0	Filler	0	0
Filler	45249	45304	0	0	0	0	Filler	0	0
Filler	45305	45360	0	0	0	0	Filler	0	0
Filler	45361	45416	0	0	0	0	Filler	0	0
Filler	45417	45472	0	0	0	0	Filler	0	0
Filler	45473	45528	0	0	0	0	Filler	0	0
Filler	45529	45584	0	0	0	0	Filler	0	0
Filler	45585	45640	0	0	0	0	Filler	0	0
Filler	45641	45696	0	0	0	0	Filler	0	0
Filler	45697	45752	0	0	0	0	Filler	0	0
Filler	45753	45808	0	0	0	0	Filler	0	0
Filler	45809	45864	0	0	0	0	Filler	0	0
Filler	45865	45920	0	0	0	0	Filler	0	0
Filler	45921	45976	0	0	0	0	Filler	0	0
Filler	45977	46032	0	0	0	0	Filler	0	0
Filler	46033	46088	0	0	0	0	Filler	0	0
Filler	46089	46144	0	0	0	0	Filler	0	0
Filler	46145	46200	0	0	0	0	Filler	0	0
Filler	46201	46256	0	0	0	0	Filler	0	0
Filler	46257	46312	0	0	0	0	Filler	0	0
Filler	46313	46368	0	0	0	0	Filler	0	0
Filler	46369	46424	0	0	0	0	Filler	0	0
Filler	46425	46480	0	0	0	0	Filler	0	0
Filler	46481	46536	0	0	0	0	Filler	0	0
Filler	46537	46592	0	0	0	0	Filler	0	0
Filler	46593	46648	0	0	0	0	Filler	0	0
Filler	46649	46704	0	0	0	0	Filler	0	0
Filler	46705	46760	0	0	0	0	Filler	0	0
Filler	46761	46816	0	0	0	0	Filler	0	0
Filler	46817	46872	0	0	0	0	Filler	0	0
Filler	46873	46928	0	0	0	0	Filler	0	0
Filler	46929	46984	0	0	0	0	Filler	0	0
Filler	46985	47040	0	0	0	0	Filler	0	0
Filler	47041	47096	0	0	0	0	Filler	0	0
Filler	47097	47152	0	0	0	0	Filler	0	0
Filler	47153	47208	0	0	0	0	Filler	0	0
Filler	47209	47264	0	0	0	0	Filler	0	0
Filler	47265	47320	0	0	0	0	Filler	0	0
Filler	47321	47376	0	0	0	0	Filler	0	0
Filler	47377	47432	0	0	0	0	Filler	0	0
Filler	47433	47488	0	0	0	0	Filler	0	0
Filler	47489	47544	0	0	0	0	Filler	0	0
Filler	47545	47600	0	0	0	0	Filler	0	0
Filler	47601	47656	0	0	0	0	Filler	0	0
Filler	47657	47712	0	0	0	0	Filler	0	0
Filler	47713	47768	0	0	0	0	Filler	0	0
Filler	47769	47824	0	0	0	0	Filler	0	0
Filler	47825	47880	0	0	0	0	Filler	0	0
Filler	47881	47936	0	0	0	0	Filler	0	0
Filler	47937	47992	0	0	0	0	Filler	0	0
Filler	47993	48048	0	0	0	0	Filler	0	0
Filler	48049	48104	0	0	0	0	Filler	0	0
Filler	48105	48160	0	0	0	0	Filler	0	0
Filler	48161	48216	0	0	0	0	Filler	0	0
Filler	48217	48272	0	0	0	0	Filler	0	0
Filler	48273	48328	0	0	0	0	Filler	0	0
Filler	48329	48384	0	0	0	0	Filler	0	0
Filler	48385	48440	0	0	0	0	Filler	0	0
Filler	48441	48496	0	0	0	0	Filler	0	0
Filler	48497	48552	0	0	0	0	Filler	0	0
Filler	48553	48608	0	0	0	0	Filler	0	0
Filler	48609	48664	0	0	0	0	Filler	0	0
Filler	48665	48720	0	0	0	0	Filler	0	0
Filler	48721	48776	0	0	0	0	Filler	0	0
Filler	48777	48832	0	0	0	0	Filler	0	0
Filler	48833	48888	0	0	0	0	Filler	0	0
Filler	48889	48944	0	0	0	0	Filler	0	0
Filler	48945	49000	0	0	0	0	Filler	0	0
Filler	49001	49056	0	0	0	0	Filler	0	0
Filler	49057	49112	0	0	0	0	Filler	0	0
Filler	49113	49168	0	0	0	0	Filler	0	0
Filler	49169	49224	0	0	0	0	Filler	0	0
Filler	49225	49280	0	0	0	0	Filler	0	0
Filler	49281	49336	0	0	0	0	Filler	0	0
Filler	49337	49392	0	0	0	0	Filler	0	0
Filler	49393	49448	0	0	0	0	Filler	0	0
Filler	49449	49504	0	0	0	0	Filler	0	0
Filler	49505	49560	0	0	0	0	Filler	0	0
Filler	49561	49616	0	0	0	0	Filler	0	0
Filler	49617	49672	0	0	0	0	Filler	0	0
Filler	49673	49728	0	0	0	0	Filler	0	0
Filler	49729	49784	0	0	0	0	Filler	0	0
Filler	49785	49840	0	0	0	0	Filler	0	0
Filler	49841	49896	0	0	0	0	Filler	0	0
Filler	49897	49952	0	0	0	0	Filler	0	0
Filler	49953	50008	0	0	0	0	Filler	0	0
Filler	50009	50064	0	0	0	0	Filler	0	0
Filler	50065	50120	0	0	0	0	Filler	0	0
Filler	50121	50176	0	0	0	0	Filler	0	0
Filler	50177	50232	0	0	0	0	Filler	0	0
Filler	50233	50288	0	0	0	0	Filler	0	0
Filler	50289	50344	0	0	0	0	Filler	0	0
Filler	50345	50400	0	0	0	0	Filler	0	0
Filler	50401	50456	0	0	0	0	Filler	0	0
Filler	50457	50512	0	0	0	0	Filler	0	0
Filler	50513	50568	0	0	0	0	Filler	0	0
Filler	50569	50624	0	0	0	0	Filler	0	0
Filler	50625	50680	0	0	0	0	Filler	0	0
Filler	50681	50736	0	0	0	0	Filler	0	0
Filler	50737	50792	0	0	0	0	Filler	0	0
Filler	50793	50848	0	0	0	0	Filler	0	0
Filler	50849	50904	0	0	0	0	Filler	0	0
Filler	50905	50960	0	0	0	0	Filler	0	0
Filler	50961	51016	0	0	0	0	Filler	0	0
Filler	51017	51072	0	0	0	0	Filler	0	0
Filler	51073	51128	0	0	0	0	Filler	0	0
Filler	51129	51184	0	0	0	0	Filler	0	0
Filler	51185	51240	0	0	0	0	Filler	0	0
Filler	51241	51296	0	0	0	0	Filler	0	0
Filler	51297	51352	0	0	0	0	Filler	0	0
Filler	51353	51408	0	0	0	0	Filler	0	0
Filler	51409	51464	0	0	0	0	Filler	0	0
Filler	51465	51520	0	0	0	0	Filler	0	0
Filler	51521	51576	0	0	0	0	Filler	0	0
Filler	51577	51632	0	0	0	0	Filler	0	0
Filler	51633	51688	0	0	0	0	Filler	0	0
Filler	51689	51744	0	0	0	0	Filler	0	0
Filler	51745	51800	0	0	0	0	Filler	0	0
Filler	51801	51856	0	0	0	0	Filler	0	0
Filler	51857	51912	0	0	0	0	Filler	0	0
Filler	51913	51968	0	0	0	0	Filler	0	0
Filler	51969	52024	0	0	0	0	Filler	0	0
Filler	52025	52080	0	0	0	0	Filler	0	0
Filler	52081	52136	0	0	0	0	Filler	0	0
Filler	52137	52192	0	0	0	0	Filler	0	0
Filler	52193	52248	0	0	0	0	Filler	0	0
Filler	52249	52304	0	0	0	0	Filler	0	0
Filler	52305	52360	0	0	0	0	Filler	0	0
Filler	52361	52416	0	0	0	0	Filler	0	0
Filler	52417	52472	0	0	0	0	Filler	0	0
Filler	52473	52528	0	0	0	0	Filler	0	0
Filler	52529	52584	0	0	0	0	Filler	0	0
Filler	52585	52640	0	0	0	0	Filler	0	0
Filler	52641	52696	0	0	0	0	Filler	0	0
Filler	52697	52752	0	0	0	0	Filler	0	0
Filler	52753	52808	0	0	0	0	Filler	0	0
Filler	52809	52864	0	0	0	0	Filler	0	0
Filler	52865	52920	0	0	0	0	Filler	0	0
Filler	52921	52976	0	0	0	0	Filler	0	0
Filler	52977	53032	0	0	0	0	Filler	0	0
Filler	53033	53088	0	0	0	0	Filler	0	0
Filler	53089	53144	0	0	0	0	Filler	0	0
Filler	53145	53200	0	0	0	0	Filler	0	0
Filler	53201	53256	0	0	0	0	Filler	0	0
Filler	53257	53312	0	0	0	0	Filler	0	0
Filler	53313	53368	0	0	0	0	Filler	0	0
Filler	53369	53424	0	0	0	0	Filler	0	0
Filler	53425	53480	0	0	0	0	Filler	0	0
Filler	53481	53536	0	0	0	0	Filler	0	0
Filler	53537	53592	0	0	0	0	Filler	0	0
Filler	53593	53648	0	0	0	0	Filler	0	0
Filler	53649	53704	0	0	0	0	Filler	0	0
Filler	53705	53760	0	0	0	0	Filler	0	0
Filler	53761	53816	0	0	0	0	Filler	0	0
Filler	53817	53872	0	0	0	0	Filler	0	0
Filler	53873	53928	0	0	0	0	Filler	0	0
Filler	53929	53984	0	0	0	0	Filler	0	0
Filler	53985	54040	0	0	0	0	Filler	0	0
Filler	54041	54096	0	0	0	0	Filler	0	0
Filler	54097	54152	0	0	0	0	Filler	0	0
Filler	54153	54208	0	0	0	0	Filler	0	0
Filler	54209	54264	0	0	0	0	Filler	0	0
Filler	54265	54320	0	0	0	0	Filler	0	0
Filler	54321	54376	0	0	0	0	Filler	0	0
Filler	54377	54432	0	0	0	0	Filler	0	0
Filler	54433	54488	0	0	0	0	Filler	0	0
Filler	54489	54544	0	0	0	0	Filler	0	0
Filler	54545	54600	0	0	0	0	Filler	0	0
Filler	54601	54656	0	0	0	0	Filler	0	0
Filler	54657	54712	0	0	0	0	Filler	0	0
Filler	54713	54768	0	0	0	0	Filler	0	0
Filler	54769	54824	0	0	0	0	Filler	0	0
Filler	54825	54880	0	0	0	0	Filler	0	0
Filler	54881	54936	0	0	0	0	Filler	0	0
Filler	54937	54992	0	0	0	0	Filler	0	0
Filler	54993	55048	0	0	0	0	Filler	0	0
Filler	55049	55104	0	0	0	0	Filler	0	0
Filler	55105	55160	0	0	0	0	Filler	0	0
Filler	55161	55216	0	0	0	0	Filler	0	0
Filler	55217	55272	0	0	0	0	Filler	0	0
Filler	55273	55328	0	0	0	0	Filler	0	0
Filler	55329	55384	0	0	0	0	Filler	0	0
Filler	55385	55440	0	0	0	0	Filler	0	0
Filler	55441	55496	0	0	0	0	Filler	0	0
Filler	55497	55552	0	0	0	0	Filler	0	0
Filler	55553	55608	0	0	0	0	Filler	0	0
Filler	55609	55664	0	0	0	0	Filler	0	0
Filler	55665	55720	0	0	0	0	Filler	0	0
Filler	55721	55776	0	0	0	0	Filler	0	0
Filler	55777	55832	0	0	0	0	Filler	0	0
Filler	55833	55888	0	0	0	0	Filler	0	0
Filler	55889	55944	0	0	0	0	Filler	0	0
Filler	55945	56000	0	0	0	0	Filler	0	0
Filler	56001	56056	0	0	0	0	Filler	0	0
Filler	56057	56112	0	0	0	0	Filler	0	0
Filler	56113	56168	0	0	0	0	Filler	0	0
Filler	56169	56224	0	0	0	0	Filler	0	0
Filler	56225	56280	0	0	0	0	Filler	0	0
Filler	56281	56336	0	0	0	0	Filler	0	0
Filler	56337	56392	0	0	0	0	Filler	0	0
Filler	56393	56448	0	0	0	0	Filler	0	0
Filler	56449	56504	0	0	0	0	Filler	0	0
Filler	56505	56560	0	0	0	0	Filler	0	0
Filler	56561	56616	0	0	0	0	Filler	0	0
Filler	56617	56672	0	0	0	0	Filler	0	0
Filler	56673	56728	0	0	0	0	Filler	0	0
Filler	56729	56784	0	0	0	0	Filler	0	0
Filler	56785	56840	0	0	0	0	Filler	0	0
Filler	56841	56896	0	0	0	0	Filler	0	0
Filler	56897	56952	0	0	0	0	Filler	0	0
Filler	56953	57008	0	0	0	0	Filler	0	0
Filler	57009	57064	0	0	0	0	Filler	0	0
Filler	57065	57120	0	0	0	0	Filler	0	0
Filler	57121	57176	0	0	0	0	Filler	0	0
Filler	57177	57232	0	0	0	0	Filler	0	0
Filler	57233	57288	0	0	0	0	Filler	0	0
Filler	57289	57344	0	0	0	0	Filler	0	0
Filler	57345	57400	0	0	0	0	Filler	0	0
Filler	57401	57456	0	0	0	0	Filler	0	0
Filler	57457	57512	0	0	0	0	Filler	0	0
Filler	57513	57568	0	0	0	0	Filler	0	0
Filler	57569	57624	0	0	0	0	Filler	0	0
Filler	57625	57680	0	0	0	0	Filler	0	0
Filler	57681	57736	0	0	0	0	Filler	0	0
Filler	57737	57792	0	0	0	0	Filler	0	0
Filler	57793	57848	0	0	0	0	Filler	0	0
Filler	57849	57904	0	0	0	0	Filler	0	0
Filler	57905	57960	0	0	0	0	Filler	0	0
Filler	57961	58016	0	0	0	0	Filler	0	0
Filler	58017	58072	0	0	0	0	Filler	0	0
Filler	58073	58128	0	0	0	0	Filler	0	0
Filler	58129	58184	0	0	0	0	Filler	0	0
Filler	58185	58240	0	0	0	0	Filler	0	0
Filler	58241	58296	0	0	0	0	Filler	0	0
Filler	58297	58352	0	0	0	0	Filler	0	0
Filler	58353	58408	0	0	0	0	Filler	0	0
Filler	58409	58464	0	0	0	0	Filler	0	0
Filler	58465	58520	0	0	0	0	Filler	0	0
Filler	58521	58576	0	0	0	0	Filler	0	0
Filler	58577	58632	0	0	0	0	Filler	0	0
Filler	58633	58688	0	0	0	0	Filler	0	0
Filler	58689	58744	0	0	0	0	Filler	0	0
Filler	58745	58800	0	0	0	0	Filler	0	0
Filler	58801	58856	0	0	0	0	Filler	0	0
Filler	58857	58912	0	0	0	0	Filler	0	0
Filler	58913	58968	0	0	0	0	Filler	0	0
Filler	58969	59024	0	0	0	0	Filler	0	0
Filler	59025	59080	0	0	0	0	Filler	0	0
Filler	59081	59136	0	0	0	0	Filler	0	0
Filler	59137	59192	0	0	0	0	Filler	0	0
Filler	59193	59248	0	0	0	0	Filler	0	0
Filler	59249	59304	0	0	0	0	Filler	0	0
Filler	59305	59360	0	0	0	0	Filler	0	0
Filler	59361	59416	0	0	0	0	Filler	0	0
Filler	59417	59472	0	0	0	0	Filler	0	0
Filler	59473	59528	0	0	0	0	Filler	0	0
Filler	59529	59584	0	0	0	0	Filler	0	0
Filler	59585	59640	0	0	0	0	Filler	0	0
Filler	59641	59696	0	0	0	0	Filler	0	0
Filler	59697	59752	0	0	0	0	Filler	0	0
Filler	59753	59808	0	0	0	0	Filler	0	0
Filler	59809	59864	0	0	0	0	Filler	0	0
Filler	59865	59920	0	0	0	0	Filler	0	0
Filler	59921	59976	0	0	0	0	Filler	0	0
Filler	59977	60032	0	0	0	0	Filler	0	0
Filler	60033	60088	0	0	0	0	Filler	0	0
Filler	60089	60144	0	0	0	0	Filler	0	0
Filler	60145	60200	0	0	0	0	Filler	0	0
Filler	60201	60256	0	0	0	0	Filler	0	0
Filler	60257	60312	0	0	0	0	Filler	0	0
Filler	60313	60368	0	0	0	0	Filler	0	0
Filler	60369	60424	0	0	0	0	Filler	0	0
Filler	60425	60480	0	0	0	0	Filler	0	0
Filler	60481	60536	0	0	0	0	Filler	0	0
Filler	60537	60592	0	0	0	0	Filler	0	0
Filler	60593	60648	0	0	0	0	Filler	0	0
Filler	60649	60704	0	0	0	0	Filler	0	0
Filler	60705	60760	0	0	0	0	Filler	0	0
Filler	60761	60816	0	0	0	0	Filler	0	0
Filler	60817	60872	0	0	0	0	Filler	0	0
Filler	60873	60928	0	0	0	0	Filler	0	0
Filler	60929	60984	0	0	0	0	Filler	0	0
Filler	60985	61040	0	0	0	0	Filler	0	0
Filler	61041	61096	0	0	0	0	Filler	0	0
Filler	61097	61152	0	0	0	0	Filler	0	0
Filler	61153	61208	0	0	0	0	Filler	0	0
Filler	61209	61264	0	0	0	0	Filler	0	0
Filler	61265	61320	0	0	0	0	Filler	0	0
Filler	61321	61376	0	0	0	0	Filler	0	0
Filler	61377	61432	0	0	0	0	Filler	0	0
Filler	61433	61488	0	0	0	0	Filler	0	0
Filler	61489	61544	0	0	0	0	Filler	0	0
Filler	61545	61600	0	0	0	0	Filler	0	0
Filler	61601	61656	0	0	0	0	Filler	0	0
Filler	61657	61712	0	0	0	0	Filler	0	0
Filler	61713	61768	0	0	0	0	Filler	0	0
Filler	61769	61824	0	0	0	0	Filler	0	0
Filler	61825	61880	0	0	0	0	Filler	0	0
Filler	61881	61936	0	0	0	0	Filler	0	0
Filler	61937	61992	0	0	0	0	Filler	0	0
Filler	61993	62048	0	0	0	0	Filler	0	0
Filler	62049	62104	0	0	0	0	Filler	0	0
Filler	62105	62160	0	0	0	0	Filler	0	0
Filler	62161	62216	0	0	0	0	Filler	0	0
Filler	62217	62272	0	0	0	0	Filler	0	0
Filler	62273	62328	0	0	0	0	Filler	0	0
Filler	62329	62384	0	0	0	0	Filler	0	0
Filler	62385	62440	0	0	0	0	Filler	0	0
Filler	62441	62496	0	0	0	0	Filler	0	0
Filler	62497	62552	0	0	0	0	Filler	0	0
Filler	62553	62608	0	0	0	0	Filler	0	0
Filler	62609	62664	0	0	0	0	Filler	0	0
Filler	62665	62720	0	0	0	0	Filler	0	0
Filler	62721	62776	0	0	0	0	Filler	0	0
Filler	62777	62832	0	0	0	0	Filler	0	0
Filler	62833	62888	0	0	0	0	Filler	0	0
Filler	62889	62944	0	0	0	0	Filler	0	0
Filler	62945	63000	0	0	0	0	Filler	0	0
Filler	63001	63056	0	0	0	0	Filler	0	0
Filler	63057	63112	0	0	0	0	Filler	0	0
Filler	63113	63168	0	0	0	0	Filler	0	0
Filler	63169	63224	0	0	0	0	Filler	0	0
Filler	63225	63280	0	0	0	0	Filler	0	0
Filler	63281	63336	0	0	0	0	Filler	0	0
Filler	63337	63392	0	0	0	0	Filler	0	0
Filler	63393	63448	0	0	0	0	Filler	0	0
Filler	63449	63504	0	0	0	0	Filler	0	0
Filler	63505	63560	0	0	0	0	Filler	0	0
Filler	63561	63616	0	0	0	0	Filler	0	0
Filler	63617	63672	0	0	0	0	Filler	0	0
Filler	63673	63728	0	0	0	0	Filler	0	0
Filler	63729	63784	0	0	0	0	Filler	0	0
Filler	63785	63840	0	0	0	0	Filler	0	0
Filler	63841	63896	0	0	0	0	Filler	0	0
Filler	63897	63952	0	0	0	0	Filler	0	0
Filler	63953	64008	0	0	0	0	Filler	0	0
Filler	64009	64064	0	0	0	0	Filler	0	0
Filler	64065	64120	0	0	0	0	Filler	0	0
Filler	64121	64176	0	0	0	0	Filler	0	0
Filler	64177	64232	0	0	0	0	Filler	0	0
Filler	64233	64288	0	0	0	0	Filler	0	0
Filler	64289	64344	0	0	0	0	Filler	0	0
Filler	64345	64400	0	0	0	0	Filler	0	0
Filler	64401	64456	0	0	0	0	Filler	0	0
Filler	64457	64512	0	0	0	0	Filler	0	0
Filler	64513	64568	0	0	0	0	Filler	0	0
Filler	64569	64624	0	0	0	0	Filler	0	0
Filler	64625	64680	0	0	0	0	Filler	0	0
Filler	64681	64736	0	0	0	0	Filler	0	0
Filler	64737	64792	0	0	0	0	Filler	0	0
Filler	64793	64848	0	0	0	0	Filler	0	0
Filler	64849	64904	0	0	0	0	Filler	0	0
Filler	64905	64960	0	0	0	0	Filler	0	0
Filler	64961	65016	0	0	0	0	Filler	0	0
Filler	65017	65072	0	0	0	0	Filler	0	0
Filler	65073	65128	0	0	0	0	Filler	0	0
Filler	65129	65184	0	0	0	0	Filler	0	0
Filler	65185	65240	0	0	0	0	Filler	0	0
Filler	65241	65296	0	0	0	0	Filler	0	0
Filler	65297	65352	0	0	0	0	Filler	0	0
Filler	65353	65408	0	0	0	0	Filler	0	0
Filler	65409	65464	0	0	0	0	Filler	0	0
Filler	65465	65520	0	0	0	0	Filler	0	0
Filler	65521	65576	0	0	0	0	Filler	0	0
Filler	65577	65632	0	0	0	0	Filler	0	0
Filler	65633	65688	0	0	0	0	Filler	0	0
Filler	65689	65744	0	0	0	0	Filler	0	0
Filler	65745	65800	0	0	0	0	Filler	0	0
Filler	65801	65856	0	0	0	0	Filler	0	0
Filler	65857	65912	0	0	0	0	Filler	0	0
Filler	65913	65968	0	0	0	0	Filler	0	0
Filler	65969	66024	0	0	0	0	Filler	0	0
Filler	66025	66080	0	0	0	0	Filler	0	0
Filler	66081	66136	0	0	0	0	Filler	0	0
Filler	66137	66192	0	0	0	0	Filler	0	0
Filler	66193	66248	0	0	0	0	Filler	0	0
Filler	66249	66304	0	0	0	0	Filler	0	0
Filler	66305	66360	0	0	0	0	Filler	0	0
Filler	66361	66416	0	0	0	0	Filler	0	0
Filler	66417	66472	0	0	0	0	Filler	0	0
Filler	66473	66528	0	0	0	0	Filler	0	0
Filler	66529	66584	0	0	0	0	Filler	0	0
Filler	66585	66640	0	0	0	0	Filler	0	0
Filler	66641	66696	0	0	0	0	Filler	0	0
Filler	66697	66752	0	0	0	0	Filler	0	0
Filler	66753	66808	0	0	0	0	Filler	0	0
Filler	66809	66864	0	0	0	0	Filler	0	0
Filler	66865	66920	0	0	0	0	Filler	0	0
Filler	66921	66976	0	0	0	0	Filler	0	0
Filler	66977	67032	0	0	0	0	Filler	0	0
Filler	67033	67088	0	0	0	0	Filler	0	0
Filler	67089	67144	0	0	0	0	Filler	0	0
Filler	67145	67200	0	0	0	0	Filler	0	0
Filler	67201	67256	0	0	0	0	Filler	0	0
Filler	67257	67312	0	0	0	0	Filler	0	0
Filler	67313	67368	0	0	0	0	Filler	0	0
Filler	67369	67424	0	0	0	0	Filler	0	0
Filler	67425	67480	0	0	0	0	Filler	0	0
Filler	67481	67536	0	0	0	0	Filler	0	0
Filler	67537	67592	0	0	0	0	Filler	0	0
Filler	67593	67648	0	0	0	0	Filler	0	0
Filler	67649	67704	0	0	0	0	Filler	0	0
Filler	67705	67760	0	0	0	0	Filler	0	0
Filler	67761	67816	0	0	0	0	Filler	0	0
Filler	67817	67872	0	0	0	0	Filler	0	0
Filler	67873	67928	0	0	0	0	Filler	0	0
Filler	67929	67984	0	0	0	0	Filler	0	0
Filler	67985	68040	0	0	0	0	Filler	0	0
Filler	68041	68096	0	0	0	0	Filler	0	0
Filler	68097	68152	0	0	0	0	Filler	0	0
Filler	68153	68208	0	0	0	0	Filler	0	0
Filler	68209	68264	0	0	0	0	Filler	0	0
Filler	68265	68320	0	0	0	0	Filler	0	0
Filler	68321	68376	0	0	0	0	Filler	0	0
Filler	68377	68432	0	0	0	0	Filler	0	0
Filler	68433	68488	0	0	0	0	Filler	0	0
Filler	68489	68544	0	0	0	0	Filler	0	0
Filler	68545	68600	0	0	0	0	Filler	0	0
Filler	68601	68656	0	0	0	0	Filler	0	0
Filler	68657	68712	0	0	0	0	Filler	0	0
Filler	68713	68768	0	0	0	0	Filler	0	0
Filler	68769	68824	0	0	0	0	Filler	0	0
Filler	68825	68880	0	0	0	0	Filler	0	0
Filler	68881	68936	0	0	0	0	Filler	0	0
Filler	68937	68992	0	0	0	0	Filler	0	0
Filler	68993	69048	0	0	0	0	Filler	0	0
Filler	69049	69104	0	0	0	0	Filler	0	0
Filler	69105	69160	0	0	0	0	Filler	0	0
Filler	69161	69216	0	0	0	0	Filler	0	0
Filler	69217	69272	0	0	0	0	Filler	0	0
Filler	69273	69328	0	0	0	0	Filler	0	0
Filler	69329	69384	0	0	0	0	Filler	0	0
Filler	69385	69440	0	0	0	0	Filler	0	0
Filler	69441	69496	0	0	0	0	Filler	0	0
Filler	69497	69552	0	0	0	0	Filler	0	0
Filler	69553	69608	0	0	0	0	Filler	0	0
Filler	69609	69664	0	0	0	0	Filler	0	0
Filler	69665	69720	0	0	0	0	Filler	0	0
Filler	69721	69776	0	0	0	0	Filler	0	0
Filler	69777	69832	0	0	0	0	Filler	0	0
Filler	69833	69888	0	0	0	0	Filler	0	0
Filler	69889	69944	0	0	0	0	Filler	0	0
Filler	69945	70000	0	0	0	0	Filler	0	0
Filler	70001	70056	0	0	0	0	Filler	0	0
Filler	70057	70112	0	0	0	0	Filler	0	0
Filler	70113	70168	0	0	0	0	Filler	0	0
Filler	70169	70224	0	0	0	0	Filler	0	0
Filler	70225	70280	0	0	0	0	Filler	0	0
Filler	70281	70336	0	0	0	0	Filler	0	0
Filler	70337	70392	0	0	0	0	Filler	0	0
Filler	70393	70448	0	0	0	0	Filler	0	0
Filler	70449	70504	0	0	0	0	Filler	0	0
Filler	70505	70560	0	0	0	0	Filler	0	0
Filler	70561	70616	0	0	0	0	Filler	0	0
Filler	70617	70672	0	0	0	0	Filler	0	0
Filler	70673	70728	0	0	0	0	Filler	0	0
Filler	70729	70784	0	0	0	0	Filler	0	0
Filler	70785	70840	0	0	0	0	Filler	0	0
Filler	70841	70896	0	0	0	0	Filler	0	0
Filler	70897	70952	0	0	0	0	Filler	0	0
Filler	70953	71008	0	0	0	0	Filler	0	0
Filler	71009	71064	0	0	0	0	Filler	0	0
Filler	71065	71120	0	0	0	0	Filler	0	0
Filler	71121	71176	0	0	0	0	Filler	0	0
Filler	71177	71232	0	0	0	0	Filler	0	0
Filler	71233	71288	0	0	0	0	Filler	0	0
Filler	71289	71344	0	0	0	0	Filler	0	0
Filler	71345	71400	0	0	0	0	Filler	0	0
Filler	71401	71456	0	0	0	0	Filler	0	0
Filler	71457	71512	0	0	0	0	Filler	0	0
Filler	71513	71568	0	0	0	0	Filler	0	0
Filler	71569	71624	0	0	0	0	Filler	0	0
Filler	71625	71680	0	0	0	0	Filler	0	0
Filler	71681	71736	0	0	0	0	Filler	0	0
Filler	71737	71792	0	0	0	0	Filler	0	0
Filler	71793	71848	0	0	0	0	Filler	0	0
Filler	71849	71904	0	0	0	0	Filler	0	0
Filler	71905	71960	0	0	0	0	Filler	0	0
Filler	71961	72016	0	0	0	0	Filler	0	0
Filler	72017	72072	0	0	0	0	Filler	0	0
Filler	72073	72128	0	0	0	0	Filler	0	0
Filler	72129	72184	0	0	0	0	Filler	0	0
Filler	72185	72240	0	0	0	0	Filler	0	0
Filler	72241	72296	0	0	0	0	Filler	0	0
Filler	72297	72352	0	0	0	0	Filler	0	0
Filler	72353	72408	0	0	0	0	Filler	0	0
Filler	72409	72464	0	0	0	0	Filler	0	0
Filler	72465	72520	0	0	0	0	Filler	0	0
Filler	72521	72576	0	0	0	0	Filler	0	0
Filler	72577	72632	0	0	0	0	Filler	0	0
Filler	72633	72688	0	0	0	0	Filler	0	0
Filler	72689	72744	0	0	0	0	Filler	0	0
Filler	72745	72800	0	0	0	0	Filler	0	0
Filler	72801	72856	0	0	0	0	Filler	0	0
Filler	72857	72912	0	0	0	0	Filler	0	0
Filler	72913	72968	0	0	0	0	Filler	0	0
Filler	72969	73024	0	0	0	0	Filler	0	0
Filler	73025	73080	0	0	0	0	Filler	0	0
Filler	73081	73136	0	0	0	0	Filler	0	0
Filler	73137	73192	0	0	0	0	Filler	0	0
Filler	73193	73248	0	0	0	0	Filler	0	0
20227	73232	73290	-0.34	-0.12	0	0.29	CONTIG19_20227FS000073231	-0.375	0.0592462
Filler	73249	73304	0	0	0	0	Filler	0	0
Filler	73291	73346	0	0	0	0	Filler	0	0
Filler	73305	73360	0	0	0	0	Filler	0	0
Filler	73347	73402	0	0	0	0	Filler	0	0
Filler	73361	73416	0	0	0	0	Filler	0	0
Filler	73403	73458	0	0	0	0	Filler	0	0
Filler	73417	73472	0	0	0	0	Filler	0	0
Filler	73459	73514	0	0	0	0	Filler	0	0
Filler	73473	73528	0	0	0	0	Filler	0	0
Filler	73515	73570	0	0	0	0	Filler	0	0
Filler	73529	73584	0	0	0	0	Filler	0	0
Filler	73571	73626	0	0	0	0	Filler	0	0
Filler	73585	73640	0	0	0	0	Filler	0	0
Filler	73627	73682	0	0	0	0	Filler	0	0
Filler	73641	73696	0	0	0	0	Filler	0	0
Filler	73683	73738	0	0	0	0	Filler	0	0
Filler	73697	73752	0	0	0	0	Filler	0	0
Filler	73739	73794	0	0	0	0	Filler	0	0
Filler	73753	73808	0	0	0	0	Filler	0	0
Filler	73795	73850	0	0	0	0	Filler	0	0
Filler	73809	73864	0	0	0	0	Filler	0	0
Filler	73851	73906	0	0	0	0	Filler	0	0
Filler	73865	73920	0	0	0	0	Filler	0	0
Filler	73907	73962	0	0	0	0	Filler	0	0
Filler	73921	73976	0	0	0	0	Filler	0	0
Filler	73963	74018	0	0	0	0	Filler	0	0
Filler	73977	74032	0	0	0	0	Filler	0	0
Filler	74019	74074	0	0	0	0	Filler	0	0
Filler	74033	74088	0	0	0	0	Filler	0	0
Filler	74075	74130	0	0	0	0	Filler	0	0
Filler	74089	74144	0	0	0	0	Filler	0	0
Filler	74131	74186	0	0	0	0	Filler	0	0
Filler	74145	74200	0	0	0	0	Filler	0	0
Filler	74187	74242	0	0	0	0	Filler	0	0
Filler	74201	74256	0	0	0	0	Filler	0	0
Filler	74243	74298	0	0	0	0	Filler	0	0
Filler	74257	74312	0	0	0	0	Filler	0	0
Filler	74299	74354	0	0	0	0	Filler	0	0
Filler	74313	74368	0	0	0	0	Filler	0	0
Filler	74355	74410	0	0	0	0	Filler	0	0
Filler	74369	74424	0	0	0	0	Filler	0	0
Filler	74411	74466	0	0	0	0	Filler	0	0
Filler	74425	74480	0	0	0	0	Filler	0	0
Filler	74467	74522	0	0	0	0	Filler	0	0
Filler	74481	74536	0	0	0	0	Filler	0	0
Filler	74523	74578	0	0	0	0	Filler	0	0
Filler	74579	74634	0	0	0	0	Filler	0	0
Filler	74635	74690	0	0	0	0	Filler	0	0
Filler	74691	74746	0	0	0	0	Filler	0	0
Filler	74747	74802	0	0	0	0	Filler	0	0
Filler	74803	74858	0	0	0	0	Filler	0	0
Filler	74859	74914	0	0	0	0	Filler	0	0
Filler	74915	74970	0	0	0	0	Filler	0	0
Filler	74971	75026	0	0	0	0	Filler	0	0
Filler	75027	75082	0	0	0	0	Filler	0	0
Filler	75083	75138	0	0	0	0	Filler	0	0
Filler	75139	75194	0	0	0	0	Filler	0	0
Filler	75195	75250	0	0	0	0	Filler	0	0
Filler	75251	75306	0	0	0	0	Filler	0	0
Filler	75307	75362	0	0	0	0	Filler	0	0
Filler	75363	75418	0	0	0	0	Filler	0	0
Filler	75419	75474	0	0	0	0	Filler	0	0
Filler	75475	75530	0	0	0	0	Filler	0	0
Filler	75531	75586	0	0	0	0	Filler	0	0
Filler	75587	75642	0	0	0	0	Filler	0	0
Filler	75643	75698	0	0	0	0	Filler	0	0
Filler	75699	75754	0	0	0	0	Filler	0	0
Filler	75755	75810	0	0	0	0	Filler	0	0
Filler	75811	75866	0	0	0	0	Filler	0	0
Filler	75867	75922	0	0	0	0	Filler	0	0
Filler	75923	75978	0	0	0	0	Filler	0	0
Filler	75979	76034	0	0	0	0	Filler	0	0
Filler	76035	76090	0	0	0	0	Filler	0	0
Filler	76091	76146	0	0	0	0	Filler	0	0
Filler	76147	76202	0	0	0	0	Filler	0	0
Filler	76203	76258	0	0	0	0	Filler	0	0
Filler	76259	76314	0	0	0	0	Filler	0	0
Filler	76315	76370	0	0	0	0	Filler	0	0
Filler	76371	76426	0	0	0	0	Filler	0	0
Filler	76427	76482	0	0	0	0	Filler	0	0
Filler	76483	76538	0	0	0	0	Filler	0	0
Filler	76539	76594	0	0	0	0	Filler	0	0
Filler	76595	76650	0	0	0	0	Filler	0	0
Filler	76651	76706	0	0	0	0	Filler	0	0
Filler	76707	76762	0	0	0	0	Filler	0	0
Filler	76763	76818	0	0	0	0	Filler	0	0
Filler	76819	76874	0	0	0	0	Filler	0	0
Filler	76875	76930	0	0	0	0	Filler	0	0
Filler	76931	76986	0	0	0	0	Filler	0	0
Filler	76987	77042	0	0	0	0	Filler	0	0
Filler	77043	77098	0	0	0	0	Filler	0	0
Filler	77099	77154	0	0	0	0	Filler	0	0
Filler	77155	77210	0	0	0	0	Filler	0	0
Filler	77211	77266	0	0	0	0	Filler	0	0
Filler	77267	77322	0	0	0	0	Filler	0	0
Filler	77323	77378	0	0	0	0	Filler	0	0
Filler	77379	77434	0	0	0	0	Filler	0	0
Filler	77435	77490	0	0	0	0	Filler	0	0
Filler	77491	77546	0	0	0	0	Filler	0	0
Filler	77547	77602	0	0	0	0	Filler	0	0
Filler	77603	77658	0	0	0	0	Filler	0	0
Filler	77659	77714	0	0	0	0	Filler	0	0
Filler	77715	77770	0	0	0	0	Filler	0	0
Filler	77771	77826	0	0	0	0	Filler	0	0
Filler	77827	77882	0	0	0	0	Filler	0	0
Filler	77883	77938	0	0	0	0	Filler	0	0
Filler	77939	77994	0	0	0	0	Filler	0	0
Filler	77995	78050	0	0	0	0	Filler	0	0
Filler	78051	78106	0	0	0	0	Filler	0	0
Filler	78107	78162	0	0	0	0	Filler	0	0
Filler	78163	78218	0	0	0	0	Filler	0	0
Filler	78219	78274	0	0	0	0	Filler	0	0
Filler	78275	78330	0	0	0	0	Filler	0	0
Filler	78331	78386	0	0	0	0	Filler	0	0
Filler	78387	78442	0	0	0	0	Filler	0	0
Filler	78443	78498	0	0	0	0	Filler	0	0
Filler	78499	78554	0	0	0	0	Filler	0	0
Filler	78555	78610	0	0	0	0	Filler	0	0
Filler	78611	78666	0	0	0	0	Filler	0	0
Filler	78667	78722	0	0	0	0	Filler	0	0
Filler	78723	78778	0	0	0	0	Filler	0	0
Filler	78779	78834	0	0	0	0	Filler	0	0
Filler	78835	78890	0	0	0	0	Filler	0	0
Filler	78891	78946	0	0	0	0	Filler	0	0
Filler	78947	79002	0	0	0	0	Filler	0	0
Filler	79003	79058	0	0	0	0	Filler	0	0
Filler	79059	79114	0	0	0	0	Filler	0	0
Filler	79115	79170	0	0	0	0	Filler	0	0
Filler	79171	79226	0	0	0	0	Filler	0	0
Filler	79227	79282	0	0	0	0	Filler	0	0
Filler	79283	79338	0	0	0	0	Filler	0	0
Filler	79339	79394	0	0	0	0	Filler	0	0
Filler	79395	79450	0	0	0	0	Filler	0	0
Filler	79451	79506	0	0	0	0	Filler	0	0
Filler	79507	79562	0	0	0	0	Filler	0	0
Filler	79563	79618	0	0	0	0	Filler	0	0
Filler	79619	79674	0	0	0	0	Filler	0	0
Filler	79675	79730	0	0	0	0	Filler	0	0
Filler	79731	79786	0	0	0	0	Filler	0	0
20227	79760	79809	-0.06	0.06	0.19	0.39	CONTIG19_20227RS000079759	-0.29	0.087259
Filler	79787	79842	0	0	0	0	Filler	0	0
Filler	79810	79865	0	0	0	0	Filler	0	0
Filler	79866	79921	0	0	0	0	Filler	0	0
Filler	79922	79977	0	0	0	0	Filler	0	0
20227	79974	80031	-0.12	0.38	0.28	0.73	CONTIG19_20227RS000079973	-0.375	0.0423786
20227	80018	80079	-0.18	-0.22	0.66	0.62	CONTIG19_20227FS000080017	-0.84	5.94971e-17
Filler	80080	80135	0	0	0	0	Filler	0	0
Filler	80136	80191	0	0	0	0	Filler	0	0
Filler	80192	80247	0	0	0	0	Filler	0	0
Filler	80248	80303	0	0	0	0	Filler	0	0
Filler	80304	80359	0	0	0	0	Filler	0	0
Filler	80360	80415	0	0	0	0	Filler	0	0
Filler	80416	80471	0	0	0	0	Filler	0	0
Filler	80472	80527	0	0	0	0	Filler	0	0
Filler	80528	80583	0	0	0	0	Filler	0	0
Filler	80584	80639	0	0	0	0	Filler	0	0
Filler	80640	80695	0	0	0	0	Filler	0	0
Filler	80696	80751	0	0	0	0	Filler	0	0
Filler	80752	80807	0	0	0	0	Filler	0	0
Filler	80808	80863	0	0	0	0	Filler	0	0
Filler	80864	80919	0	0	0	0	Filler	0	0
Filler	80920	80975	0	0	0	0	Filler	0	0
Filler	80976	81031	0	0	0	0	Filler	0	0
Filler	81032	81087	0	0	0	0	Filler	0	0
Filler	81088	81143	0	0	0	0	Filler	0	0
Filler	81144	81199	0	0	0	0	Filler	0	0
Filler	81200	81255	0	0	0	0	Filler	0	0
Filler	81256	81311	0	0	0	0	Filler	0	0
Filler	81312	81367	0	0	0	0	Filler	0	0
Filler	81368	81423	0	0	0	0	Filler	0	0
Filler	81424	81479	0	0	0	0	Filler	0	0
Filler	81480	81535	0	0	0	0	Filler	0	0
Filler	81536	81591	0	0	0	0	Filler	0	0
Filler	81592	81647	0	0	0	0	Filler	0	0
Filler	81648	81703	0	0	0	0	Filler	0	0
Filler	81704	81759	0	0	0	0	Filler	0	0
Filler	81760	81815	0	0	0	0	Filler	0	0
Filler	81816	81871	0	0	0	0	Filler	0	0
Filler	81872	81927	0	0	0	0	Filler	0	0
Filler	81928	81983	0	0	0	0	Filler	0	0
Filler	81984	82039	0	0	0	0	Filler	0	0
Filler	82040	82095	0	0	0	0	Filler	0	0
Filler	82096	82151	0	0	0	0	Filler	0	0
Filler	82152	82207	0	0	0	0	Filler	0	0
Filler	82208	82263	0	0	0	0	Filler	0	0
Filler	82264	82319	0	0	0	0	Filler	0	0
Filler	82320	82375	0	0	0	0	Filler	0	0
Filler	82376	82431	0	0	0	0	Filler	0	0
Filler	82432	82487	0	0	0	0	Filler	0	0
Filler	82488	82543	0	0	0	0	Filler	0	0
Filler	82544	82599	0	0	0	0	Filler	0	0
Filler	82600	82655	0	0	0	0	Filler	0	0
Filler	82656	82711	0	0	0	0	Filler	0	0
Filler	82712	82767	0	0	0	0	Filler	0	0
Filler	82768	82823	0	0	0	0	Filler	0	0
Filler	82824	82879	0	0	0	0	Filler	0	0
Filler	82880	82935	0	0	0	0	Filler	0	0
Filler	82936	82991	0	0	0	0	Filler	0	0
Filler	82992	83047	0	0	0	0	Filler	0	0
Filler	83048	83103	0	0	0	0	Filler	0	0
Filler	83104	83159	0	0	0	0	Filler	0	0
Filler	83160	83215	0	0	0	0	Filler	0	0
Filler	83216	83271	0	0	0	0	Filler	0	0
Filler	83272	83327	0	0	0	0	Filler	0	0
Filler	83328	83383	0	0	0	0	Filler	0	0
Filler	83384	83439	0	0	0	0	Filler	0	0
Filler	83440	83495	0	0	0	0	Filler	0	0
Filler	83496	83551	0	0	0	0	Filler	0	0
Filler	83552	83607	0	0	0	0	Filler	0	0
Filler	83608	83663	0	0	0	0	Filler	0	0
Filler	83664	83719	0	0	0	0	Filler	0	0
Filler	83720	83775	0	0	0	0	Filler	0	0
Filler	83776	83831	0	0	0	0	Filler	0	0
Filler	83832	83887	0	0	0	0	Filler	0	0
Filler	83888	83943	0	0	0	0	Filler	0	0
Filler	83944	83999	0	0	0	0	Filler	0	0
Filler	84000	84055	0	0	0	0	Filler	0	0
Filler	84056	84111	0	0	0	0	Filler	0	0
Filler	84112	84167	0	0	0	0	Filler	0	0
Filler	84168	84223	0	0	0	0	Filler	0	0
Filler	84224	84279	0	0	0	0	Filler	0	0
Filler	84280	84335	0	0	0	0	Filler	0	0
Filler	84336	84391	0	0	0	0	Filler	0	0
Filler	84392	84447	0	0	0	0	Filler	0	0
Filler	84448	84503	0	0	0	0	Filler	0	0
Filler	84504	84559	0	0	0	0	Filler	0	0
Filler	84560	84615	0	0	0	0	Filler	0	0
Filler	84616	84671	0	0	0	0	Filler	0	0
Filler	84672	84727	0	0	0	0	Filler	0	0
Filler	84728	84783	0	0	0	0	Filler	0	0
Filler	84784	84839	0	0	0	0	Filler	0	0
Filler	84840	84895	0	0	0	0	Filler	0	0
Filler	84896	84951	0	0	0	0	Filler	0	0
Filler	84952	85007	0	0	0	0	Filler	0	0
Filler	85008	85063	0	0	0	0	Filler	0	0
Filler	85064	85119	0	0	0	0	Filler	0	0
Filler	85120	85175	0	0	0	0	Filler	0	0
Filler	85176	85231	0	0	0	0	Filler	0	0
Filler	85232	85287	0	0	0	0	Filler	0	0
Filler	85288	85343	0	0	0	0	Filler	0	0
Filler	85344	85399	0	0	0	0	Filler	0	0
Filler	85400	85455	0	0	0	0	Filler	0	0
Filler	85456	85511	0	0	0	0	Filler	0	0
Filler	85512	85567	0	0	0	0	Filler	0	0
Filler	85568	85623	0	0	0	0	Filler	0	0
Filler	85624	85679	0	0	0	0	Filler	0	0
Filler	85680	85735	0	0	0	0	Filler	0	0
Filler	85736	85791	0	0	0	0	Filler	0	0
Filler	85792	85847	0	0	0	0	Filler	0	0
Filler	85848	85903	0	0	0	0	Filler	0	0
Filler	85904	85959	0	0	0	0	Filler	0	0
Filler	85960	86015	0	0	0	0	Filler	0	0
Filler	86016	86071	0	0	0	0	Filler	0	0
Filler	86072	86127	0	0	0	0	Filler	0	0
Filler	86128	86183	0	0	0	0	Filler	0	0
Filler	86184	86239	0	0	0	0	Filler	0	0
Filler	86240	86295	0	0	0	0	Filler	0	0
Filler	86296	86351	0	0	0	0	Filler	0	0
Filler	86352	86407	0	0	0	0	Filler	0	0
Filler	86408	86463	0	0	0	0	Filler	0	0
Filler	86464	86519	0	0	0	0	Filler	0	0
Filler	86520	86575	0	0	0	0	Filler	0	0
Filler	86576	86631	0	0	0	0	Filler	0	0
Filler	86632	86687	0	0	0	0	Filler	0	0
Filler	86688	86743	0	0	0	0	Filler	0	0
Filler	86744	86799	0	0	0	0	Filler	0	0
Filler	86800	86855	0	0	0	0	Filler	0	0
Filler	86856	86911	0	0	0	0	Filler	0	0
Filler	86912	86967	0	0	0	0	Filler	0	0
Filler	86968	87023	0	0	0	0	Filler	0	0
Filler	87024	87079	0	0	0	0	Filler	0	0
Filler	87080	87135	0	0	0	0	Filler	0	0
Filler	87136	87191	0	0	0	0	Filler	0	0
Filler	87192	87247	0	0	0	0	Filler	0	0
Filler	87248	87303	0	0	0	0	Filler	0	0
Filler	87304	87359	0	0	0	0	Filler	0	0
Filler	87360	87415	0	0	0	0	Filler	0	0
Filler	87416	87471	0	0	0	0	Filler	0	0
Filler	87472	87527	0	0	0	0	Filler	0	0
Filler	87528	87583	0	0	0	0	Filler	0	0
Filler	87584	87639	0	0	0	0	Filler	0	0
Filler	87640	87695	0	0	0	0	Filler	0	0
Filler	87696	87751	0	0	0	0	Filler	0	0
Filler	87752	87807	0	0	0	0	Filler	0	0
Filler	87808	87863	0	0	0	0	Filler	0	0
Filler	87864	87919	0	0	0	0	Filler	0	0
Filler	87920	87975	0	0	0	0	Filler	0	0
Filler	87976	88031	0	0	0	0	Filler	0	0
Filler	88032	88087	0	0	0	0	Filler	0	0
Filler	88088	88143	0	0	0	0	Filler	0	0
Filler	88144	88199	0	0	0	0	Filler	0	0
Filler	88200	88255	0	0	0	0	Filler	0	0
Filler	88256	88311	0	0	0	0	Filler	0	0
Filler	88312	88367	0	0	0	0	Filler	0	0
Filler	88368	88423	0	0	0	0	Filler	0	0
Filler	88424	88479	0	0	0	0	Filler	0	0
Filler	88480	88535	0	0	0	0	Filler	0	0
Filler	88536	88591	0	0	0	0	Filler	0	0
Filler	88592	88647	0	0	0	0	Filler	0	0
Filler	88648	88703	0	0	0	0	Filler	0	0
Filler	88704	88759	0	0	0	0	Filler	0	0
Filler	88760	88815	0	0	0	0	Filler	0	0
Filler	88816	88871	0	0	0	0	Filler	0	0
Filler	88872	88927	0	0	0	0	Filler	0	0
Filler	88928	88983	0	0	0	0	Filler	0	0
Filler	88984	89039	0	0	0	0	Filler	0	0
Filler	89040	89095	0	0	0	0	Filler	0	0
Filler	89096	89151	0	0	0	0	Filler	0	0
Filler	89152	89207	0	0	0	0	Filler	0	0
Filler	89208	89263	0	0	0	0	Filler	0	0
Filler	89264	89319	0	0	0	0	Filler	0	0
Filler	89320	89375	0	0	0	0	Filler	0	0
Filler	89376	89431	0	0	0	0	Filler	0	0
Filler	89432	89487	0	0	0	0	Filler	0	0
Filler	89488	89543	0	0	0	0	Filler	0	0
Filler	89544	89599	0	0	0	0	Filler	0	0
Filler	89600	89655	0	0	0	0	Filler	0	0
Filler	89656	89711	0	0	0	0	Filler	0	0
Filler	89712	89767	0	0	0	0	Filler	0	0
Filler	89768	89823	0	0	0	0	Filler	0	0
Filler	89824	89879	0	0	0	0	Filler	0	0
Filler	89880	89935	0	0	0	0	Filler	0	0
Filler	89936	89991	0	0	0	0	Filler	0	0
Filler	89992	90047	0	0	0	0	Filler	0	0
Filler	90048	90103	0	0	0	0	Filler	0	0
Filler	90104	90159	0	0	0	0	Filler	0	0
Filler	90160	90215	0	0	0	0	Filler	0	0
Filler	90216	90271	0	0	0	0	Filler	0	0
Filler	90272	90327	0	0	0	0	Filler	0	0
Filler	90328	90383	0	0	0	0	Filler	0	0
Filler	90384	90439	0	0	0	0	Filler	0	0
Filler	90440	90495	0	0	0	0	Filler	0	0
Filler	90496	90551	0	0	0	0	Filler	0	0
Filler	90552	90607	0	0	0	0	Filler	0	0
Filler	90608	90663	0	0	0	0	Filler	0	0
Filler	90664	90719	0	0	0	0	Filler	0	0
Filler	90720	90775	0	0	0	0	Filler	0	0
Filler	90776	90831	0	0	0	0	Filler	0	0
Filler	90832	90887	0	0	0	0	Filler	0	0
Filler	90888	90943	0	0	0	0	Filler	0	0
Filler	90944	90999	0	0	0	0	Filler	0	0
Filler	91000	91055	0	0	0	0	Filler	0	0
Filler	91056	91111	0	0	0	0	Filler	0	0
Filler	91112	91167	0	0	0	0	Filler	0	0
Filler	91168	91223	0	0	0	0	Filler	0	0
Filler	91224	91279	0	0	0	0	Filler	0	0
Filler	91280	91335	0	0	0	0	Filler	0	0
Filler	91336	91391	0	0	0	0	Filler	0	0
Filler	91392	91447	0	0	0	0	Filler	0	0
Filler	91448	91503	0	0	0	0	Filler	0	0
Filler	91504	91559	0	0	0	0	Filler	0	0
Filler	91560	91615	0	0	0	0	Filler	0	0
Filler	91616	91671	0	0	0	0	Filler	0	0
Filler	91672	91727	0	0	0	0	Filler	0	0
Filler	91728	91783	0	0	0	0	Filler	0	0
Filler	91784	91839	0	0	0	0	Filler	0	0
Filler	91840	91895	0	0	0	0	Filler	0	0
Filler	91896	91951	0	0	0	0	Filler	0	0
Filler	91952	92007	0	0	0	0	Filler	0	0
Filler	92008	92063	0	0	0	0	Filler	0	0
Filler	92064	92119	0	0	0	0	Filler	0	0
Filler	92120	92175	0	0	0	0	Filler	0	0
Filler	92176	92231	0	0	0	0	Filler	0	0
Filler	92232	92287	0	0	0	0	Filler	0	0
Filler	92288	92343	0	0	0	0	Filler	0	0
Filler	92344	92399	0	0	0	0	Filler	0	0
Filler	92400	92455	0	0	0	0	Filler	0	0
Filler	92456	92511	0	0	0	0	Filler	0	0
Filler	92512	92567	0	0	0	0	Filler	0	0
Filler	92568	92623	0	0	0	0	Filler	0	0
Filler	92624	92679	0	0	0	0	Filler	0	0
Filler	92680	92735	0	0	0	0	Filler	0	0
Filler	92736	92791	0	0	0	0	Filler	0	0
Filler	92792	92847	0	0	0	0	Filler	0	0
Filler	92848	92903	0	0	0	0	Filler	0	0
Filler	92904	92959	0	0	0	0	Filler	0	0
Filler	92960	93015	0	0	0	0	Filler	0	0
Filler	93016	93071	0	0	0	0	Filler	0	0
Filler	93072	93127	0	0	0	0	Filler	0	0
Filler	93128	93183	0	0	0	0	Filler	0	0
Filler	93184	93239	0	0	0	0	Filler	0	0
Filler	93240	93295	0	0	0	0	Filler	0	0
Filler	93296	93351	0	0	0	0	Filler	0	0
Filler	93352	93407	0	0	0	0	Filler	0	0
Filler	93408	93463	0	0	0	0	Filler	0	0
Filler	93464	93519	0	0	0	0	Filler	0	0
Filler	93520	93575	0	0	0	0	Filler	0	0
Filler	93576	93631	0	0	0	0	Filler	0	0
Filler	93632	93687	0	0	0	0	Filler	0	0
Filler	93688	93743	0	0	0	0	Filler	0	0
Filler	93744	93799	0	0	0	0	Filler	0	0
Filler	93800	93855	0	0	0	0	Filler	0	0
Filler	93856	93911	0	0	0	0	Filler	0	0
Filler	93912	93967	0	0	0	0	Filler	0	0
Filler	93968	94023	0	0	0	0	Filler	0	0
Filler	94024	94079	0	0	0	0	Filler	0	0
Filler	94080	94135	0	0	0	0	Filler	0	0
Filler	94136	94191	0	0	0	0	Filler	0	0
Filler	94192	94247	0	0	0	0	Filler	0	0
Filler	94248	94303	0	0	0	0	Filler	0	0
Filler	94304	94359	0	0	0	0	Filler	0	0
Filler	94360	94415	0	0	0	0	Filler	0	0
Filler	94416	94471	0	0	0	0	Filler	0	0
Filler	94472	94527	0	0	0	0	Filler	0	0
Filler	94528	94583	0	0	0	0	Filler	0	0
Filler	94584	94639	0	0	0	0	Filler	0	0
Filler	94640	94695	0	0	0	0	Filler	0	0
Filler	94696	94751	0	0	0	0	Filler	0	0
Filler	94752	94807	0	0	0	0	Filler	0	0
Filler	94808	94863	0	0	0	0	Filler	0	0
Filler	94864	94919	0	0	0	0	Filler	0	0
Filler	94920	94975	0	0	0	0	Filler	0	0
Filler	94976	95031	0	0	0	0	Filler	0	0
Filler	95032	95087	0	0	0	0	Filler	0	0
Filler	95088	95143	0	0	0	0	Filler	0	0
Filler	95144	95199	0	0	0	0	Filler	0	0
Filler	95200	95255	0	0	0	0	Filler	0	0
Filler	95256	95311	0	0	0	0	Filler	0	0
Filler	95312	95367	0	0	0	0	Filler	0	0
Filler	95368	95423	0	0	0	0	Filler	0	0
Filler	95424	95479	0	0	0	0	Filler	0	0
Filler	95480	95535	0	0	0	0	Filler	0	0
Filler	95536	95591	0	0	0	0	Filler	0	0
Filler	95592	95647	0	0	0	0	Filler	0	0
Filler	95648	95703	0	0	0	0	Filler	0	0
Filler	95704	95759	0	0	0	0	Filler	0	0
Filler	95760	95815	0	0	0	0	Filler	0	0
Filler	95816	95871	0	0	0	0	Filler	0	0
Filler	95872	95927	0	0	0	0	Filler	0	0
Filler	95928	95983	0	0	0	0	Filler	0	0
Filler	95984	96039	0	0	0	0	Filler	0	0
Filler	96040	96095	0	0	0	0	Filler	0	0
Filler	96096	96151	0	0	0	0	Filler	0	0
Filler	96152	96207	0	0	0	0	Filler	0	0
Filler	96208	96263	0	0	0	0	Filler	0	0
Filler	96264	96319	0	0	0	0	Filler	0	0
Filler	96320	96375	0	0	0	0	Filler	0	0
Filler	96376	96431	0	0	0	0	Filler	0	0
Filler	96432	96487	0	0	0	0	Filler	0	0
Filler	96488	96543	0	0	0	0	Filler	0	0
Filler	96544	96599	0	0	0	0	Filler	0	0
Filler	96600	96655	0	0	0	0	Filler	0	0
Filler	96656	96711	0	0	0	0	Filler	0	0
Filler	96712	96767	0	0	0	0	Filler	0	0
Filler	96768	96823	0	0	0	0	Filler	0	0
Filler	96824	96879	0	0	0	0	Filler	0	0
Filler	96880	96935	0	0	0	0	Filler	0	0
Filler	96936	96991	0	0	0	0	Filler	0	0
Filler	96992	97047	0	0	0	0	Filler	0	0
Filler	97048	97103	0	0	0	0	Filler	0	0
Filler	97104	97159	0	0	0	0	Filler	0	0
Filler	97160	97215	0	0	0	0	Filler	0	0
Filler	97216	97271	0	0	0	0	Filler	0	0
Filler	97272	97327	0	0	0	0	Filler	0	0
Filler	97328	97383	0	0	0	0	Filler	0	0
Filler	97384	97439	0	0	0	0	Filler	0	0
Filler	97440	97495	0	0	0	0	Filler	0	0
Filler	97496	97551	0	0	0	0	Filler	0	0
Filler	97552	97607	0	0	0	0	Filler	0	0
Filler	97608	97663	0	0	0	0	Filler	0	0
Filler	97664	97719	0	0	0	0	Filler	0	0
Filler	97720	97775	0	0	0	0	Filler	0	0
Filler	97776	97831	0	0	0	0	Filler	0	0
Filler	97832	97887	0	0	0	0	Filler	0	0
Filler	97888	97943	0	0	0	0	Filler	0	0
Filler	97944	97999	0	0	0	0	Filler	0	0
Filler	98000	98055	0	0	0	0	Filler	0	0
Filler	98056	98111	0	0	0	0	Filler	0	0
Filler	98112	98167	0	0	0	0	Filler	0	0
Filler	98168	98223	0	0	0	0	Filler	0	0
Filler	98224	98279	0	0	0	0	Filler	0	0
Filler	98280	98335	0	0	0	0	Filler	0	0
Filler	98336	98391	0	0	0	0	Filler	0	0
Filler	98392	98447	0	0	0	0	Filler	0	0
Filler	98448	98503	0	0	0	0	Filler	0	0
Filler	98504	98559	0	0	0	0	Filler	0	0
Filler	98560	98615	0	0	0	0	Filler	0	0
Filler	98616	98671	0	0	0	0	Filler	0	0
Filler	98672	98727	0	0	0	0	Filler	0	0
Filler	98728	98783	0	0	0	0	Filler	0	0
Filler	98784	98839	0	0	0	0	Filler	0	0
Filler	98840	98895	0	0	0	0	Filler	0	0
Filler	98896	98951	0	0	0	0	Filler	0	0
Filler	98952	99007	0	0	0	0	Filler	0	0
Filler	99008	99063	0	0	0	0	Filler	0	0
Filler	99064	99119	0	0	0	0	Filler	0	0
Filler	99120	99175	0	0	0	0	Filler	0	0
Filler	99176	99231	0	0	0	0	Filler	0	0
Filler	99232	99287	0	0	0	0	Filler	0	0
Filler	99288	99343	0	0	0	0	Filler	0	0
Filler	99344	99399	0	0	0	0	Filler	0	0
Filler	99400	99455	0	0	0	0	Filler	0	0
Filler	99456	99511	0	0	0	0	Filler	0	0
Filler	99512	99567	0	0	0	0	Filler	0	0
Filler	99568	99623	0	0	0	0	Filler	0	0
Filler	99624	99679	0	0	0	0	Filler	0	0
Filler	99680	99735	0	0	0	0	Filler	0	0
Filler	99736	99791	0	0	0	0	Filler	0	0
Filler	99792	99847	0	0	0	0	Filler	0	0
Filler	99848	99903	0	0	0	0	Filler	0	0
Filler	99904	99959	0	0	0	0	Filler	0	0
Filler	99960	100015	0	0	0	0	Filler	0	0
Filler	100016	100071	0	0	0	0	Filler	0	0
Filler	100072	100127	0	0	0	0	Filler	0	0
Filler	100128	100183	0	0	0	0	Filler	0	0
Filler	100184	100239	0	0	0	0	Filler	0	0
Filler	100240	100295	0	0	0	0	Filler	0	0
Filler	100296	100351	0	0	0	0	Filler	0	0
Filler	100352	100407	0	0	0	0	Filler	0	0
Filler	100408	100463	0	0	0	0	Filler	0	0
Filler	100464	100519	0	0	0	0	Filler	0	0
Filler	100520	100575	0	0	0	0	Filler	0	0
Filler	100576	100631	0	0	0	0	Filler	0	0
Filler	100632	100687	0	0	0	0	Filler	0	0
Filler	100688	100743	0	0	0	0	Filler	0	0
Filler	100744	100799	0	0	0	0	Filler	0	0
Filler	100800	100855	0	0	0	0	Filler	0	0
Filler	100856	100911	0	0	0	0	Filler	0	0
Filler	100912	100967	0	0	0	0	Filler	0	0
Filler	100968	101023	0	0	0	0	Filler	0	0
Filler	101024	101079	0	0	0	0	Filler	0	0
Filler	101080	101135	0	0	0	0	Filler	0	0
Filler	101136	101191	0	0	0	0	Filler	0	0
Filler	101192	101247	0	0	0	0	Filler	0	0
Filler	101248	101303	0	0	0	0	Filler	0	0
Filler	101304	101359	0	0	0	0	Filler	0	0
Filler	101360	101415	0	0	0	0	Filler	0	0
Filler	101416	101471	0	0	0	0	Filler	0	0
Filler	101472	101527	0	0	0	0	Filler	0	0
Filler	101528	101583	0	0	0	0	Filler	0	0
Filler	101584	101639	0	0	0	0	Filler	0	0
Filler	101640	101695	0	0	0	0	Filler	0	0
Filler	101696	101751	0	0	0	0	Filler	0	0
Filler	101752	101807	0	0	0	0	Filler	0	0
Filler	101808	101863	0	0	0	0	Filler	0	0
Filler	101864	101919	0	0	0	0	Filler	0	0
Filler	101920	101975	0	0	0	0	Filler	0	0
Filler	101976	102031	0	0	0	0	Filler	0	0
Filler	102032	102087	0	0	0	0	Filler	0	0
Filler	102088	102143	0	0	0	0	Filler	0	0
Filler	102144	102199	0	0	0	0	Filler	0	0
Filler	102200	102255	0	0	0	0	Filler	0	0
Filler	102256	102311	0	0	0	0	Filler	0	0
Filler	102312	102367	0	0	0	0	Filler	0	0
Filler	102368	102423	0	0	0	0	Filler	0	0
Filler	102424	102479	0	0	0	0	Filler	0	0
Filler	102480	102535	0	0	0	0	Filler	0	0
Filler	102536	102591	0	0	0	0	Filler	0	0
Filler	102592	102647	0	0	0	0	Filler	0	0
Filler	102648	102703	0	0	0	0	Filler	0	0
Filler	102704	102759	0	0	0	0	Filler	0	0
Filler	102760	102815	0	0	0	0	Filler	0	0
Filler	102816	102871	0	0	0	0	Filler	0	0
Filler	102872	102927	0	0	0	0	Filler	0	0
Filler	102928	102983	0	0	0	0	Filler	0	0
Filler	102984	103039	0	0	0	0	Filler	0	0
Filler	103040	103095	0	0	0	0	Filler	0	0
Filler	103096	103151	0	0	0	0	Filler	0	0
Filler	103152	103207	0	0	0	0	Filler	0	0
Filler	103208	103263	0	0	0	0	Filler	0	0
Filler	103264	103319	0	0	0	0	Filler	0	0
Filler	103320	103375	0	0	0	0	Filler	0	0
Filler	103376	103431	0	0	0	0	Filler	0	0
Filler	103432	103487	0	0	0	0	Filler	0	0
Filler	103488	103543	0	0	0	0	Filler	0	0
Filler	103544	103599	0	0	0	0	Filler	0	0
Filler	103600	103655	0	0	0	0	Filler	0	0
Filler	103656	103711	0	0	0	0	Filler	0	0
Filler	103712	103767	0	0	0	0	Filler	0	0
Filler	103768	103823	0	0	0	0	Filler	0	0
Filler	103824	103879	0	0	0	0	Filler	0	0
Filler	103880	103935	0	0	0	0	Filler	0	0
Filler	103936	103991	0	0	0	0	Filler	0	0
Filler	103992	104047	0	0	0	0	Filler	0	0
Filler	104048	104103	0	0	0	0	Filler	0	0
Filler	104104	104159	0	0	0	0	Filler	0	0
Filler	104160	104215	0	0	0	0	Filler	0	0
Filler	104216	104271	0	0	0	0	Filler	0	0
Filler	104272	104327	0	0	0	0	Filler	0	0
Filler	104328	104383	0	0	0	0	Filler	0	0
Filler	104384	104439	0	0	0	0	Filler	0	0
Filler	104440	104495	0	0	0	0	Filler	0	0
Filler	104496	104551	0	0	0	0	Filler	0	0
Filler	104552	104607	0	0	0	0	Filler	0	0
Filler	104608	104663	0	0	0	0	Filler	0	0
Filler	104664	104719	0	0	0	0	Filler	0	0
Filler	104720	104775	0	0	0	0	Filler	0	0
Filler	104776	104831	0	0	0	0	Filler	0	0
Filler	104832	104887	0	0	0	0	Filler	0	0
Filler	104888	104943	0	0	0	0	Filler	0	0
Filler	104944	104999	0	0	0	0	Filler	0	0
Filler	105000	105055	0	0	0	0	Filler	0	0
Filler	105056	105111	0	0	0	0	Filler	0	0
Filler	105112	105167	0	0	0	0	Filler	0	0
Filler	105168	105223	0	0	0	0	Filler	0	0
Filler	105224	105279	0	0	0	0	Filler	0	0
Filler	105280	105335	0	0	0	0	Filler	0	0
Filler	105336	105391	0	0	0	0	Filler	0	0
Filler	105392	105447	0	0	0	0	Filler	0	0
Filler	105448	105503	0	0	0	0	Filler	0	0
Filler	105504	105559	0	0	0	0	Filler	0	0
Filler	105560	105615	0	0	0	0	Filler	0	0
Filler	105616	105671	0	0	0	0	Filler	0	0
Filler	105672	105727	0	0	0	0	Filler	0	0
Filler	105728	105783	0	0	0	0	Filler	0	0
Filler	105784	105839	0	0	0	0	Filler	0	0
Filler	105840	105895	0	0	0	0	Filler	0	0
Filler	105896	105951	0	0	0	0	Filler	0	0
Filler	105952	106007	0	0	0	0	Filler	0	0
Filler	106008	106063	0	0	0	0	Filler	0	0
Filler	106064	106119	0	0	0	0	Filler	0	0
Filler	106120	106175	0	0	0	0	Filler	0	0
Filler	106176	106231	0	0	0	0	Filler	0	0
Filler	106232	106287	0	0	0	0	Filler	0	0
Filler	106288	106343	0	0	0	0	Filler	0	0
Filler	106344	106399	0	0	0	0	Filler	0	0
Filler	106400	106455	0	0	0	0	Filler	0	0
Filler	106456	106511	0	0	0	0	Filler	0	0
Filler	106512	106567	0	0	0	0	Filler	0	0
Filler	106568	106623	0	0	0	0	Filler	0	0
Filler	106624	106679	0	0	0	0	Filler	0	0
Filler	106680	106735	0	0	0	0	Filler	0	0
Filler	106736	106791	0	0	0	0	Filler	0	0
Filler	106792	106847	0	0	0	0	Filler	0	0
Filler	106848	106903	0	0	0	0	Filler	0	0
Filler	106904	106959	0	0	0	0	Filler	0	0
Filler	106960	107015	0	0	0	0	Filler	0	0
Filler	107016	107071	0	0	0	0	Filler	0	0
Filler	107072	107127	0	0	0	0	Filler	0	0
Filler	107128	107183	0	0	0	0	Filler	0	0
Filler	107184	107239	0	0	0	0	Filler	0	0
Filler	107240	107295	0	0	0	0	Filler	0	0
Filler	107296	107351	0	0	0	0	Filler	0	0
Filler	107352	107407	0	0	0	0	Filler	0	0
Filler	107408	107463	0	0	0	0	Filler	0	0
Filler	107464	107519	0	0	0	0	Filler	0	0
Filler	107520	107575	0	0	0	0	Filler	0	0
Filler	107576	107631	0	0	0	0	Filler	0	0
Filler	107632	107687	0	0	0	0	Filler	0	0
Filler	107688	107743	0	0	0	0	Filler	0	0
Filler	107744	107799	0	0	0	0	Filler	0	0
Filler	107800	107855	0	0	0	0	Filler	0	0
Filler	107856	107911	0	0	0	0	Filler	0	0
Filler	107912	107967	0	0	0	0	Filler	0	0
Filler	107968	108023	0	0	0	0	Filler	0	0
Filler	108024	108079	0	0	0	0	Filler	0	0
Filler	108080	108135	0	0	0	0	Filler	0	0
Filler	108136	108191	0	0	0	0	Filler	0	0
Filler	108192	108247	0	0	0	0	Filler	0	0
Filler	108248	108303	0	0	0	0	Filler	0	0
Filler	108304	108359	0	0	0	0	Filler	0	0
Filler	108360	108415	0	0	0	0	Filler	0	0
Filler	108416	108471	0	0	0	0	Filler	0	0
Filler	108472	108527	0	0	0	0	Filler	0	0
Filler	108528	108583	0	0	0	0	Filler	0	0
Filler	108584	108639	0	0	0	0	Filler	0	0
Filler	108640	108695	0	0	0	0	Filler	0	0
Filler	108696	108751	0	0	0	0	Filler	0	0
Filler	108752	108807	0	0	0	0	Filler	0	0
Filler	108808	108863	0	0	0	0	Filler	0	0
Filler	108864	108919	0	0	0	0	Filler	0	0
Filler	108920	108975	0	0	0	0	Filler	0	0
Filler	108976	109031	0	0	0	0	Filler	0	0
Filler	109032	109087	0	0	0	0	Filler	0	0
Filler	109088	109143	0	0	0	0	Filler	0	0
Filler	109144	109199	0	0	0	0	Filler	0	0
Filler	109200	109255	0	0	0	0	Filler	0	0
Filler	109256	109311	0	0	0	0	Filler	0	0
Filler	109312	109367	0	0	0	0	Filler	0	0
Filler	109368	109423	0	0	0	0	Filler	0	0
Filler	109424	109479	0	0	0	0	Filler	0	0
Filler	109480	109535	0	0	0	0	Filler	0	0
Filler	109536	109591	0	0	0	0	Filler	0	0
Filler	109592	109647	0	0	0	0	Filler	0	0
Filler	109648	109703	0	0	0	0	Filler	0	0
Filler	109704	109759	0	0	0	0	Filler	0	0
Filler	109760	109815	0	0	0	0	Filler	0	0
Filler	109816	109871	0	0	0	0	Filler	0	0
Filler	109872	109927	0	0	0	0	Filler	0	0
Filler	109928	109983	0	0	0	0	Filler	0	0
Filler	109984	110039	0	0	0	0	Filler	0	0
Filler	110040	110095	0	0	0	0	Filler	0	0
Filler	110096	110151	0	0	0	0	Filler	0	0
Filler	110152	110207	0	0	0	0	Filler	0	0
Filler	110208	110263	0	0	0	0	Filler	0	0
Filler	110264	110319	0	0	0	0	Filler	0	0
Filler	110320	110375	0	0	0	0	Filler	0	0
Filler	110376	110431	0	0	0	0	Filler	0	0
Filler	110432	110487	0	0	0	0	Filler	0	0
Filler	110488	110543	0	0	0	0	Filler	0	0
[truncated: 28,073 more rows]
