# Supplementary material for: NuA4 histone acetyltransferase activity is required for H4 acetylation on a dosage-compensated monosomic chromosome that confers resistance to fungal toxins
Source: Epigenetics Chromatin. 2017 Oct 23;10:49. doi: 10.1186/s13072-017-0156-y (PMC5653997; doi:10.1186/s13072-017-0156-y)
Supplement: Supplementary file 6 — Additional file 6: Table S2. ChIP data (http://www.ncbi.nlm.nih.gov/geo/query/acc.cgi?acc=GSE81684). [file 13072_2017_156_MOESM6_ESM.zip › H3_Chr4.xlsx]

## Sheet: Chr4
Contig	Probe sequence start	Probe sequence end	Log2 value of Sor125(55) mutant 1	Log2 value of Sor125(55) mutant 2	Log2 value of 3153A parent 1	Log2 value of 3153A parent 2	Probe Name	Mean difference	p value
Filler	1	56	0	0	0	0	Filler	0	0
Filler	57	112	0	0	0	0	Filler	0	0
Filler	113	168	0	0	0	0	Filler	0	0
Filler	169	224	0	0	0	0	Filler	0	0
Filler	225	280	0	0	0	0	Filler	0	0
Filler	281	336	0	0	0	0	Filler	0	0
Filler	337	392	0	0	0	0	Filler	0	0
Filler	393	448	0	0	0	0	Filler	0	0
Filler	449	504	0	0	0	0	Filler	0	0
Filler	505	560	0	0	0	0	Filler	0	0
Filler	561	616	0	0	0	0	Filler	0	0
Filler	617	672	0	0	0	0	Filler	0	0
Filler	673	728	0	0	0	0	Filler	0	0
Filler	729	784	0	0	0	0	Filler	0	0
Filler	785	840	0	0	0	0	Filler	0	0
Filler	841	896	0	0	0	0	Filler	0	0
Filler	897	952	0	0	0	0	Filler	0	0
Filler	953	1008	0	0	0	0	Filler	0	0
Filler	1009	1064	0	0	0	0	Filler	0	0
Filler	1065	1120	0	0	0	0	Filler	0	0
Filler	1121	1176	0	0	0	0	Filler	0	0
Filler	1177	1232	0	0	0	0	Filler	0	0
Filler	1233	1288	0	0	0	0	Filler	0	0
Filler	1289	1344	0	0	0	0	Filler	0	0
Filler	1345	1400	0	0	0	0	Filler	0	0
Filler	1401	1456	0	0	0	0	Filler	0	0
Filler	1457	1512	0	0	0	0	Filler	0	0
Filler	1513	1568	0	0	0	0	Filler	0	0
Filler	1569	1624	0	0	0	0	Filler	0	0
Filler	1625	1680	0	0	0	0	Filler	0	0
Filler	1681	1736	0	0	0	0	Filler	0	0
Filler	1737	1792	0	0	0	0	Filler	0	0
Filler	1793	1848	0	0	0	0	Filler	0	0
Filler	1849	1904	0	0	0	0	Filler	0	0
Filler	1905	1960	0	0	0	0	Filler	0	0
Filler	1961	2016	0	0	0	0	Filler	0	0
Filler	2017	2072	0	0	0	0	Filler	0	0
Filler	2073	2128	0	0	0	0	Filler	0	0
Filler	2129	2184	0	0	0	0	Filler	0	0
Filler	2185	2240	0	0	0	0	Filler	0	0
Filler	2241	2296	0	0	0	0	Filler	0	0
Filler	2297	2352	0	0	0	0	Filler	0	0
Filler	2353	2408	0	0	0	0	Filler	0	0
Filler	2409	2464	0	0	0	0	Filler	0	0
Filler	2465	2520	0	0	0	0	Filler	0	0
Filler	2521	2576	0	0	0	0	Filler	0	0
Filler	2577	2632	0	0	0	0	Filler	0	0
Filler	2633	2688	0	0	0	0	Filler	0	0
Filler	2689	2744	0	0	0	0	Filler	0	0
Filler	2745	2800	0	0	0	0	Filler	0	0
Filler	2801	2856	0	0	0	0	Filler	0	0
Filler	2857	2912	0	0	0	0	Filler	0	0
Filler	2913	2968	0	0	0	0	Filler	0	0
Filler	2969	3024	0	0	0	0	Filler	0	0
Filler	3025	3080	0	0	0	0	Filler	0	0
Filler	3081	3136	0	0	0	0	Filler	0	0
Filler	3137	3192	0	0	0	0	Filler	0	0
Filler	3193	3248	0	0	0	0	Filler	0	0
Filler	3249	3304	0	0	0	0	Filler	0	0
Filler	3305	3360	0	0	0	0	Filler	0	0
Filler	3361	3416	0	0	0	0	Filler	0	0
Filler	3417	3472	0	0	0	0	Filler	0	0
Filler	3473	3528	0	0	0	0	Filler	0	0
Filler	3529	3584	0	0	0	0	Filler	0	0
Filler	3585	3640	0	0	0	0	Filler	0	0
Filler	3641	3696	0	0	0	0	Filler	0	0
Filler	3697	3752	0	0	0	0	Filler	0	0
Filler	3753	3808	0	0	0	0	Filler	0	0
Filler	3809	3864	0	0	0	0	Filler	0	0
Filler	3865	3920	0	0	0	0	Filler	0	0
Filler	3921	3976	0	0	0	0	Filler	0	0
Filler	3977	4032	0	0	0	0	Filler	0	0
Filler	4033	4088	0	0	0	0	Filler	0	0
Filler	4089	4144	0	0	0	0	Filler	0	0
Filler	4145	4200	0	0	0	0	Filler	0	0
Filler	4201	4256	0	0	0	0	Filler	0	0
Filler	4257	4312	0	0	0	0	Filler	0	0
Filler	4313	4368	0	0	0	0	Filler	0	0
Filler	4369	4424	0	0	0	0	Filler	0	0
Filler	4425	4480	0	0	0	0	Filler	0	0
Filler	4481	4536	0	0	0	0	Filler	0	0
Filler	4537	4592	0	0	0	0	Filler	0	0
Filler	4593	4648	0	0	0	0	Filler	0	0
Filler	4649	4704	0	0	0	0	Filler	0	0
Filler	4705	4760	0	0	0	0	Filler	0	0
Filler	4761	4816	0	0	0	0	Filler	0	0
Filler	4817	4872	0	0	0	0	Filler	0	0
Filler	4873	4928	0	0	0	0	Filler	0	0
Filler	4929	4984	0	0	0	0	Filler	0	0
Filler	4985	5040	0	0	0	0	Filler	0	0
Filler	5041	5096	0	0	0	0	Filler	0	0
Filler	5097	5152	0	0	0	0	Filler	0	0
Filler	5153	5208	0	0	0	0	Filler	0	0
Filler	5209	5264	0	0	0	0	Filler	0	0
Filler	5265	5320	0	0	0	0	Filler	0	0
Filler	5321	5376	0	0	0	0	Filler	0	0
Filler	5377	5432	0	0	0	0	Filler	0	0
Filler	5433	5488	0	0	0	0	Filler	0	0
Filler	5489	5544	0	0	0	0	Filler	0	0
Filler	5545	5600	0	0	0	0	Filler	0	0
Filler	5601	5656	0	0	0	0	Filler	0	0
Filler	5657	5712	0	0	0	0	Filler	0	0
Filler	5713	5768	0	0	0	0	Filler	0	0
Filler	5769	5824	0	0	0	0	Filler	0	0
Filler	5825	5880	0	0	0	0	Filler	0	0
Filler	5881	5936	0	0	0	0	Filler	0	0
Filler	5937	5992	0	0	0	0	Filler	0	0
Filler	5993	6048	0	0	0	0	Filler	0	0
Filler	6049	6104	0	0	0	0	Filler	0	0
Filler	6105	6160	0	0	0	0	Filler	0	0
Filler	6161	6216	0	0	0	0	Filler	0	0
Filler	6217	6272	0	0	0	0	Filler	0	0
Filler	6273	6328	0	0	0	0	Filler	0	0
Filler	6329	6384	0	0	0	0	Filler	0	0
Filler	6385	6440	0	0	0	0	Filler	0	0
Filler	6441	6496	0	0	0	0	Filler	0	0
Filler	6497	6552	0	0	0	0	Filler	0	0
Filler	6553	6608	0	0	0	0	Filler	0	0
Filler	6609	6664	0	0	0	0	Filler	0	0
Filler	6665	6720	0	0	0	0	Filler	0	0
Filler	6721	6776	0	0	0	0	Filler	0	0
Filler	6777	6832	0	0	0	0	Filler	0	0
Filler	6833	6888	0	0	0	0	Filler	0	0
Filler	6889	6944	0	0	0	0	Filler	0	0
Filler	6945	7000	0	0	0	0	Filler	0	0
Filler	7001	7056	0	0	0	0	Filler	0	0
Filler	7057	7112	0	0	0	0	Filler	0	0
Filler	7113	7168	0	0	0	0	Filler	0	0
Filler	7169	7224	0	0	0	0	Filler	0	0
Filler	7225	7280	0	0	0	0	Filler	0	0
Filler	7281	7336	0	0	0	0	Filler	0	0
Filler	7337	7392	0	0	0	0	Filler	0	0
Filler	7393	7448	0	0	0	0	Filler	0	0
Filler	7449	7504	0	0	0	0	Filler	0	0
Filler	7505	7560	0	0	0	0	Filler	0	0
Filler	7561	7616	0	0	0	0	Filler	0	0
Filler	7617	7672	0	0	0	0	Filler	0	0
Filler	7673	7728	0	0	0	0	Filler	0	0
Filler	7729	7784	0	0	0	0	Filler	0	0
Filler	7785	7840	0	0	0	0	Filler	0	0
Filler	7841	7896	0	0	0	0	Filler	0	0
Filler	7897	7952	0	0	0	0	Filler	0	0
Filler	7953	8008	0	0	0	0	Filler	0	0
Filler	8009	8064	0	0	0	0	Filler	0	0
Filler	8065	8120	0	0	0	0	Filler	0	0
Filler	8121	8176	0	0	0	0	Filler	0	0
Filler	8177	8232	0	0	0	0	Filler	0	0
Filler	8233	8288	0	0	0	0	Filler	0	0
Filler	8289	8344	0	0	0	0	Filler	0	0
Filler	8345	8400	0	0	0	0	Filler	0	0
Filler	8401	8456	0	0	0	0	Filler	0	0
Filler	8457	8512	0	0	0	0	Filler	0	0
Filler	8513	8568	0	0	0	0	Filler	0	0
Filler	8569	8624	0	0	0	0	Filler	0	0
Filler	8625	8680	0	0	0	0	Filler	0	0
Filler	8681	8736	0	0	0	0	Filler	0	0
Filler	8737	8792	0	0	0	0	Filler	0	0
Filler	8793	8848	0	0	0	0	Filler	0	0
Filler	8849	8904	0	0	0	0	Filler	0	0
Filler	8905	8960	0	0	0	0	Filler	0	0
Filler	8961	9016	0	0	0	0	Filler	0	0
Filler	9017	9072	0	0	0	0	Filler	0	0
Filler	9073	9128	0	0	0	0	Filler	0	0
Filler	9129	9184	0	0	0	0	Filler	0	0
Filler	9185	9240	0	0	0	0	Filler	0	0
Filler	9241	9296	0	0	0	0	Filler	0	0
Filler	9297	9352	0	0	0	0	Filler	0	0
Filler	9353	9408	0	0	0	0	Filler	0	0
Filler	9409	9464	0	0	0	0	Filler	0	0
Filler	9465	9520	0	0	0	0	Filler	0	0
Filler	9521	9576	0	0	0	0	Filler	0	0
Filler	9577	9632	0	0	0	0	Filler	0	0
Filler	9633	9688	0	0	0	0	Filler	0	0
Filler	9689	9744	0	0	0	0	Filler	0	0
Filler	9745	9800	0	0	0	0	Filler	0	0
Filler	9801	9856	0	0	0	0	Filler	0	0
Filler	9857	9912	0	0	0	0	Filler	0	0
Filler	9913	9968	0	0	0	0	Filler	0	0
Filler	9969	10024	0	0	0	0	Filler	0	0
Filler	10025	10080	0	0	0	0	Filler	0	0
Filler	10081	10136	0	0	0	0	Filler	0	0
Filler	10137	10192	0	0	0	0	Filler	0	0
Filler	10193	10248	0	0	0	0	Filler	0	0
Filler	10249	10304	0	0	0	0	Filler	0	0
Filler	10305	10360	0	0	0	0	Filler	0	0
Filler	10361	10416	0	0	0	0	Filler	0	0
Filler	10417	10472	0	0	0	0	Filler	0	0
Filler	10473	10528	0	0	0	0	Filler	0	0
Filler	10529	10584	0	0	0	0	Filler	0	0
Filler	10585	10640	0	0	0	0	Filler	0	0
Filler	10641	10696	0	0	0	0	Filler	0	0
Filler	10697	10752	0	0	0	0	Filler	0	0
Filler	10753	10808	0	0	0	0	Filler	0	0
Filler	10809	10864	0	0	0	0	Filler	0	0
Filler	10865	10920	0	0	0	0	Filler	0	0
Filler	10921	10976	0	0	0	0	Filler	0	0
Filler	10977	11032	0	0	0	0	Filler	0	0
Filler	11033	11088	0	0	0	0	Filler	0	0
Filler	11089	11144	0	0	0	0	Filler	0	0
Filler	11145	11200	0	0	0	0	Filler	0	0
Filler	11201	11256	0	0	0	0	Filler	0	0
Filler	11257	11312	0	0	0	0	Filler	0	0
Filler	11313	11368	0	0	0	0	Filler	0	0
Filler	11369	11424	0	0	0	0	Filler	0	0
Filler	11425	11480	0	0	0	0	Filler	0	0
Filler	11481	11536	0	0	0	0	Filler	0	0
Filler	11537	11592	0	0	0	0	Filler	0	0
Filler	11593	11648	0	0	0	0	Filler	0	0
Filler	11649	11704	0	0	0	0	Filler	0	0
Filler	11705	11760	0	0	0	0	Filler	0	0
Filler	11761	11816	0	0	0	0	Filler	0	0
Filler	11817	11872	0	0	0	0	Filler	0	0
Filler	11873	11928	0	0	0	0	Filler	0	0
Filler	11929	11984	0	0	0	0	Filler	0	0
Filler	11985	12040	0	0	0	0	Filler	0	0
Filler	12041	12096	0	0	0	0	Filler	0	0
Filler	12097	12152	0	0	0	0	Filler	0	0
Filler	12153	12208	0	0	0	0	Filler	0	0
Filler	12209	12264	0	0	0	0	Filler	0	0
Filler	12265	12320	0	0	0	0	Filler	0	0
Filler	12321	12376	0	0	0	0	Filler	0	0
Filler	12377	12432	0	0	0	0	Filler	0	0
Filler	12433	12488	0	0	0	0	Filler	0	0
Filler	12489	12544	0	0	0	0	Filler	0	0
Filler	12545	12600	0	0	0	0	Filler	0	0
Filler	12601	12656	0	0	0	0	Filler	0	0
Filler	12657	12712	0	0	0	0	Filler	0	0
Filler	12713	12768	0	0	0	0	Filler	0	0
Filler	12769	12824	0	0	0	0	Filler	0	0
Filler	12825	12880	0	0	0	0	Filler	0	0
Filler	12881	12936	0	0	0	0	Filler	0	0
Filler	12937	12992	0	0	0	0	Filler	0	0
Filler	12993	13048	0	0	0	0	Filler	0	0
Filler	13049	13104	0	0	0	0	Filler	0	0
Filler	13105	13160	0	0	0	0	Filler	0	0
Filler	13161	13216	0	0	0	0	Filler	0	0
Filler	13217	13272	0	0	0	0	Filler	0	0
Filler	13273	13328	0	0	0	0	Filler	0	0
Filler	13329	13384	0	0	0	0	Filler	0	0
Filler	13385	13440	0	0	0	0	Filler	0	0
Filler	13441	13496	0	0	0	0	Filler	0	0
Filler	13497	13552	0	0	0	0	Filler	0	0
Filler	13553	13608	0	0	0	0	Filler	0	0
Filler	13609	13664	0	0	0	0	Filler	0	0
Filler	13665	13720	0	0	0	0	Filler	0	0
Filler	13721	13776	0	0	0	0	Filler	0	0
Filler	13777	13832	0	0	0	0	Filler	0	0
Filler	13833	13888	0	0	0	0	Filler	0	0
Filler	13889	13944	0	0	0	0	Filler	0	0
Filler	13945	14000	0	0	0	0	Filler	0	0
Filler	14001	14056	0	0	0	0	Filler	0	0
Filler	14057	14112	0	0	0	0	Filler	0	0
Filler	14113	14168	0	0	0	0	Filler	0	0
Filler	14169	14224	0	0	0	0	Filler	0	0
Filler	14225	14280	0	0	0	0	Filler	0	0
Filler	14281	14336	0	0	0	0	Filler	0	0
Filler	14337	14392	0	0	0	0	Filler	0	0
Filler	14393	14448	0	0	0	0	Filler	0	0
Filler	14449	14504	0	0	0	0	Filler	0	0
Filler	14505	14560	0	0	0	0	Filler	0	0
Filler	14561	14616	0	0	0	0	Filler	0	0
Filler	14617	14672	0	0	0	0	Filler	0	0
Filler	14673	14728	0	0	0	0	Filler	0	0
Filler	14729	14784	0	0	0	0	Filler	0	0
Filler	14785	14840	0	0	0	0	Filler	0	0
Filler	14841	14896	0	0	0	0	Filler	0	0
Filler	14897	14952	0	0	0	0	Filler	0	0
Filler	14953	15008	0	0	0	0	Filler	0	0
Filler	15009	15064	0	0	0	0	Filler	0	0
Filler	15065	15120	0	0	0	0	Filler	0	0
Filler	15121	15176	0	0	0	0	Filler	0	0
Filler	15177	15232	0	0	0	0	Filler	0	0
Filler	15233	15288	0	0	0	0	Filler	0	0
Filler	15289	15344	0	0	0	0	Filler	0	0
Filler	15345	15400	0	0	0	0	Filler	0	0
Filler	15401	15456	0	0	0	0	Filler	0	0
Filler	15457	15512	0	0	0	0	Filler	0	0
Filler	15513	15568	0	0	0	0	Filler	0	0
Filler	15569	15624	0	0	0	0	Filler	0	0
Filler	15625	15680	0	0	0	0	Filler	0	0
Filler	15681	15736	0	0	0	0	Filler	0	0
Filler	15737	15792	0	0	0	0	Filler	0	0
Filler	15793	15848	0	0	0	0	Filler	0	0
Filler	15849	15904	0	0	0	0	Filler	0	0
Filler	15905	15960	0	0	0	0	Filler	0	0
Filler	15961	16016	0	0	0	0	Filler	0	0
Filler	16017	16072	0	0	0	0	Filler	0	0
Filler	16073	16128	0	0	0	0	Filler	0	0
Filler	16129	16184	0	0	0	0	Filler	0	0
Filler	16185	16240	0	0	0	0	Filler	0	0
Filler	16241	16296	0	0	0	0	Filler	0	0
Filler	16297	16352	0	0	0	0	Filler	0	0
Filler	16353	16408	0	0	0	0	Filler	0	0
Filler	16409	16464	0	0	0	0	Filler	0	0
Filler	16465	16520	0	0	0	0	Filler	0	0
Filler	16521	16576	0	0	0	0	Filler	0	0
Filler	16577	16632	0	0	0	0	Filler	0	0
Filler	16633	16688	0	0	0	0	Filler	0	0
Filler	16689	16744	0	0	0	0	Filler	0	0
Filler	16745	16800	0	0	0	0	Filler	0	0
Filler	16801	16856	0	0	0	0	Filler	0	0
Filler	16857	16912	0	0	0	0	Filler	0	0
Filler	16913	16968	0	0	0	0	Filler	0	0
Filler	16969	17024	0	0	0	0	Filler	0	0
Filler	17025	17080	0	0	0	0	Filler	0	0
Filler	17081	17136	0	0	0	0	Filler	0	0
Filler	17137	17192	0	0	0	0	Filler	0	0
Filler	17193	17248	0	0	0	0	Filler	0	0
Filler	17249	17304	0	0	0	0	Filler	0	0
Filler	17305	17360	0	0	0	0	Filler	0	0
Filler	17361	17416	0	0	0	0	Filler	0	0
Filler	17417	17472	0	0	0	0	Filler	0	0
Filler	17473	17528	0	0	0	0	Filler	0	0
Filler	17529	17584	0	0	0	0	Filler	0	0
Filler	17585	17640	0	0	0	0	Filler	0	0
Filler	17641	17696	0	0	0	0	Filler	0	0
Filler	17697	17752	0	0	0	0	Filler	0	0
Filler	17753	17808	0	0	0	0	Filler	0	0
Filler	17809	17864	0	0	0	0	Filler	0	0
Filler	17865	17920	0	0	0	0	Filler	0	0
Filler	17921	17976	0	0	0	0	Filler	0	0
Filler	17977	18032	0	0	0	0	Filler	0	0
Filler	18033	18088	0	0	0	0	Filler	0	0
Filler	18089	18144	0	0	0	0	Filler	0	0
Filler	18145	18200	0	0	0	0	Filler	0	0
Filler	18201	18256	0	0	0	0	Filler	0	0
Filler	18257	18312	0	0	0	0	Filler	0	0
Filler	18313	18368	0	0	0	0	Filler	0	0
Filler	18369	18424	0	0	0	0	Filler	0	0
Filler	18425	18480	0	0	0	0	Filler	0	0
Filler	18481	18536	0	0	0	0	Filler	0	0
Filler	18537	18592	0	0	0	0	Filler	0	0
Filler	18593	18648	0	0	0	0	Filler	0	0
Filler	18649	18704	0	0	0	0	Filler	0	0
Filler	18705	18760	0	0	0	0	Filler	0	0
Filler	18761	18816	0	0	0	0	Filler	0	0
Filler	18817	18872	0	0	0	0	Filler	0	0
Filler	18873	18928	0	0	0	0	Filler	0	0
Filler	18929	18984	0	0	0	0	Filler	0	0
Filler	18985	19040	0	0	0	0	Filler	0	0
Filler	19041	19096	0	0	0	0	Filler	0	0
Filler	19097	19152	0	0	0	0	Filler	0	0
Filler	19153	19208	0	0	0	0	Filler	0	0
Filler	19209	19264	0	0	0	0	Filler	0	0
Filler	19265	19320	0	0	0	0	Filler	0	0
Filler	19321	19376	0	0	0	0	Filler	0	0
Filler	19377	19432	0	0	0	0	Filler	0	0
Filler	19433	19488	0	0	0	0	Filler	0	0
Filler	19489	19544	0	0	0	0	Filler	0	0
Filler	19545	19600	0	0	0	0	Filler	0	0
Filler	19601	19656	0	0	0	0	Filler	0	0
Filler	19657	19712	0	0	0	0	Filler	0	0
Filler	19713	19768	0	0	0	0	Filler	0	0
Filler	19769	19824	0	0	0	0	Filler	0	0
Filler	19825	19880	0	0	0	0	Filler	0	0
Filler	19881	19936	0	0	0	0	Filler	0	0
Filler	19937	19992	0	0	0	0	Filler	0	0
Filler	19993	20048	0	0	0	0	Filler	0	0
Filler	20049	20104	0	0	0	0	Filler	0	0
Filler	20105	20160	0	0	0	0	Filler	0	0
Filler	20161	20216	0	0	0	0	Filler	0	0
Filler	20217	20272	0	0	0	0	Filler	0	0
Filler	20273	20328	0	0	0	0	Filler	0	0
Filler	20329	20384	0	0	0	0	Filler	0	0
Filler	20385	20440	0	0	0	0	Filler	0	0
Filler	20441	20496	0	0	0	0	Filler	0	0
Filler	20497	20552	0	0	0	0	Filler	0	0
Filler	20553	20608	0	0	0	0	Filler	0	0
Filler	20609	20664	0	0	0	0	Filler	0	0
Filler	20665	20720	0	0	0	0	Filler	0	0
Filler	20721	20776	0	0	0	0	Filler	0	0
Filler	20777	20832	0	0	0	0	Filler	0	0
Filler	20833	20888	0	0	0	0	Filler	0	0
Filler	20889	20944	0	0	0	0	Filler	0	0
Filler	20945	21000	0	0	0	0	Filler	0	0
Filler	21001	21056	0	0	0	0	Filler	0	0
Filler	21057	21112	0	0	0	0	Filler	0	0
Filler	21113	21168	0	0	0	0	Filler	0	0
Filler	21169	21224	0	0	0	0	Filler	0	0
Filler	21225	21280	0	0	0	0	Filler	0	0
Filler	21281	21336	0	0	0	0	Filler	0	0
Filler	21337	21392	0	0	0	0	Filler	0	0
Filler	21393	21448	0	0	0	0	Filler	0	0
Filler	21449	21504	0	0	0	0	Filler	0	0
Filler	21505	21560	0	0	0	0	Filler	0	0
Filler	21561	21616	0	0	0	0	Filler	0	0
Filler	21617	21672	0	0	0	0	Filler	0	0
Filler	21673	21728	0	0	0	0	Filler	0	0
Filler	21729	21784	0	0	0	0	Filler	0	0
Filler	21785	21840	0	0	0	0	Filler	0	0
Filler	21841	21896	0	0	0	0	Filler	0	0
Filler	21897	21952	0	0	0	0	Filler	0	0
Filler	21953	22008	0	0	0	0	Filler	0	0
Filler	22009	22064	0	0	0	0	Filler	0	0
Filler	22065	22120	0	0	0	0	Filler	0	0
Filler	22121	22176	0	0	0	0	Filler	0	0
Filler	22177	22232	0	0	0	0	Filler	0	0
Filler	22233	22288	0	0	0	0	Filler	0	0
Filler	22289	22344	0	0	0	0	Filler	0	0
Filler	22345	22400	0	0	0	0	Filler	0	0
Filler	22401	22456	0	0	0	0	Filler	0	0
Filler	22457	22512	0	0	0	0	Filler	0	0
Filler	22513	22568	0	0	0	0	Filler	0	0
Filler	22569	22624	0	0	0	0	Filler	0	0
Filler	22625	22680	0	0	0	0	Filler	0	0
Filler	22681	22736	0	0	0	0	Filler	0	0
Filler	22737	22792	0	0	0	0	Filler	0	0
Filler	22793	22848	0	0	0	0	Filler	0	0
Filler	22849	22904	0	0	0	0	Filler	0	0
Filler	22905	22960	0	0	0	0	Filler	0	0
Filler	22961	23016	0	0	0	0	Filler	0	0
Filler	23017	23072	0	0	0	0	Filler	0	0
Filler	23073	23128	0	0	0	0	Filler	0	0
Filler	23129	23184	0	0	0	0	Filler	0	0
Filler	23185	23240	0	0	0	0	Filler	0	0
Filler	23241	23296	0	0	0	0	Filler	0	0
Filler	23297	23352	0	0	0	0	Filler	0	0
Filler	23353	23408	0	0	0	0	Filler	0	0
Filler	23409	23464	0	0	0	0	Filler	0	0
Filler	23465	23520	0	0	0	0	Filler	0	0
Filler	23521	23576	0	0	0	0	Filler	0	0
Filler	23577	23632	0	0	0	0	Filler	0	0
Filler	23633	23688	0	0	0	0	Filler	0	0
Filler	23689	23744	0	0	0	0	Filler	0	0
Filler	23745	23800	0	0	0	0	Filler	0	0
Filler	23801	23856	0	0	0	0	Filler	0	0
Filler	23857	23912	0	0	0	0	Filler	0	0
Filler	23913	23968	0	0	0	0	Filler	0	0
Filler	23969	24024	0	0	0	0	Filler	0	0
Filler	24025	24080	0	0	0	0	Filler	0	0
Filler	24081	24136	0	0	0	0	Filler	0	0
Filler	24137	24192	0	0	0	0	Filler	0	0
Filler	24193	24248	0	0	0	0	Filler	0	0
Filler	24249	24304	0	0	0	0	Filler	0	0
Filler	24305	24360	0	0	0	0	Filler	0	0
Filler	24361	24416	0	0	0	0	Filler	0	0
Filler	24417	24472	0	0	0	0	Filler	0	0
Filler	24473	24528	0	0	0	0	Filler	0	0
Filler	24529	24584	0	0	0	0	Filler	0	0
Filler	24585	24640	0	0	0	0	Filler	0	0
Filler	24641	24696	0	0	0	0	Filler	0	0
Filler	24697	24752	0	0	0	0	Filler	0	0
Filler	24753	24808	0	0	0	0	Filler	0	0
Filler	24809	24864	0	0	0	0	Filler	0	0
Filler	24865	24920	0	0	0	0	Filler	0	0
Filler	24921	24976	0	0	0	0	Filler	0	0
Filler	24977	25032	0	0	0	0	Filler	0	0
Filler	25033	25088	0	0	0	0	Filler	0	0
Filler	25089	25144	0	0	0	0	Filler	0	0
Filler	25145	25200	0	0	0	0	Filler	0	0
Filler	25201	25256	0	0	0	0	Filler	0	0
Filler	25257	25312	0	0	0	0	Filler	0	0
Filler	25313	25368	0	0	0	0	Filler	0	0
Filler	25369	25424	0	0	0	0	Filler	0	0
Filler	25425	25480	0	0	0	0	Filler	0	0
Filler	25481	25536	0	0	0	0	Filler	0	0
Filler	25537	25592	0	0	0	0	Filler	0	0
Filler	25593	25648	0	0	0	0	Filler	0	0
Filler	25649	25704	0	0	0	0	Filler	0	0
Filler	25705	25760	0	0	0	0	Filler	0	0
Filler	25761	25816	0	0	0	0	Filler	0	0
Filler	25817	25872	0	0	0	0	Filler	0	0
Filler	25873	25928	0	0	0	0	Filler	0	0
Filler	25929	25984	0	0	0	0	Filler	0	0
Filler	25985	26040	0	0	0	0	Filler	0	0
Filler	26041	26096	0	0	0	0	Filler	0	0
Filler	26097	26152	0	0	0	0	Filler	0	0
Filler	26153	26208	0	0	0	0	Filler	0	0
Filler	26209	26264	0	0	0	0	Filler	0	0
Filler	26265	26320	0	0	0	0	Filler	0	0
Filler	26321	26376	0	0	0	0	Filler	0	0
Filler	26377	26432	0	0	0	0	Filler	0	0
Filler	26433	26488	0	0	0	0	Filler	0	0
Filler	26489	26544	0	0	0	0	Filler	0	0
Filler	26545	26600	0	0	0	0	Filler	0	0
Filler	26601	26656	0	0	0	0	Filler	0	0
Filler	26657	26712	0	0	0	0	Filler	0	0
Filler	26713	26768	0	0	0	0	Filler	0	0
Filler	26769	26824	0	0	0	0	Filler	0	0
Filler	26825	26880	0	0	0	0	Filler	0	0
Filler	26881	26936	0	0	0	0	Filler	0	0
Filler	26937	26992	0	0	0	0	Filler	0	0
Filler	26993	27048	0	0	0	0	Filler	0	0
Filler	27049	27104	0	0	0	0	Filler	0	0
Filler	27105	27160	0	0	0	0	Filler	0	0
Filler	27161	27216	0	0	0	0	Filler	0	0
Filler	27217	27272	0	0	0	0	Filler	0	0
Filler	27273	27328	0	0	0	0	Filler	0	0
Filler	27329	27384	0	0	0	0	Filler	0	0
Filler	27385	27440	0	0	0	0	Filler	0	0
Filler	27441	27496	0	0	0	0	Filler	0	0
Filler	27497	27552	0	0	0	0	Filler	0	0
Filler	27553	27608	0	0	0	0	Filler	0	0
Filler	27609	27664	0	0	0	0	Filler	0	0
Filler	27665	27720	0	0	0	0	Filler	0	0
Filler	27721	27776	0	0	0	0	Filler	0	0
Filler	27777	27832	0	0	0	0	Filler	0	0
Filler	27833	27888	0	0	0	0	Filler	0	0
Filler	27889	27944	0	0	0	0	Filler	0	0
Filler	27945	28000	0	0	0	0	Filler	0	0
Filler	28001	28056	0	0	0	0	Filler	0	0
Filler	28057	28112	0	0	0	0	Filler	0	0
Filler	28113	28168	0	0	0	0	Filler	0	0
Filler	28169	28224	0	0	0	0	Filler	0	0
Filler	28225	28280	0	0	0	0	Filler	0	0
Filler	28281	28336	0	0	0	0	Filler	0	0
Filler	28337	28392	0	0	0	0	Filler	0	0
Filler	28393	28448	0	0	0	0	Filler	0	0
Filler	28449	28504	0	0	0	0	Filler	0	0
Filler	28505	28560	0	0	0	0	Filler	0	0
Filler	28561	28616	0	0	0	0	Filler	0	0
Filler	28617	28672	0	0	0	0	Filler	0	0
Filler	28673	28728	0	0	0	0	Filler	0	0
Filler	28729	28784	0	0	0	0	Filler	0	0
Filler	28785	28840	0	0	0	0	Filler	0	0
Filler	28841	28896	0	0	0	0	Filler	0	0
Filler	28897	28952	0	0	0	0	Filler	0	0
Filler	28953	29008	0	0	0	0	Filler	0	0
Filler	29009	29064	0	0	0	0	Filler	0	0
Filler	29065	29120	0	0	0	0	Filler	0	0
Filler	29121	29176	0	0	0	0	Filler	0	0
Filler	29177	29232	0	0	0	0	Filler	0	0
Filler	29233	29288	0	0	0	0	Filler	0	0
Filler	29289	29344	0	0	0	0	Filler	0	0
Filler	29345	29400	0	0	0	0	Filler	0	0
Filler	29401	29456	0	0	0	0	Filler	0	0
Filler	29457	29512	0	0	0	0	Filler	0	0
Filler	29513	29568	0	0	0	0	Filler	0	0
Filler	29569	29624	0	0	0	0	Filler	0	0
Filler	29625	29680	0	0	0	0	Filler	0	0
Filler	29681	29736	0	0	0	0	Filler	0	0
Filler	29737	29792	0	0	0	0	Filler	0	0
Filler	29793	29848	0	0	0	0	Filler	0	0
Filler	29849	29904	0	0	0	0	Filler	0	0
Filler	29905	29960	0	0	0	0	Filler	0	0
Filler	29961	30016	0	0	0	0	Filler	0	0
Filler	30017	30072	0	0	0	0	Filler	0	0
Filler	30073	30128	0	0	0	0	Filler	0	0
Filler	30129	30184	0	0	0	0	Filler	0	0
Filler	30185	30240	0	0	0	0	Filler	0	0
Filler	30241	30296	0	0	0	0	Filler	0	0
Filler	30297	30352	0	0	0	0	Filler	0	0
Filler	30353	30408	0	0	0	0	Filler	0	0
Filler	30409	30464	0	0	0	0	Filler	0	0
Filler	30465	30520	0	0	0	0	Filler	0	0
Filler	30521	30576	0	0	0	0	Filler	0	0
Filler	30577	30632	0	0	0	0	Filler	0	0
10231	30577	30639	0.23	0.28	0.03	0.06	CONTIG19_10231FS000017088	0.21	0.0302923
Filler	30633	30688	0	0	0	0	Filler	0	0
Filler	30640	30695	0	0	0	0	Filler	0	0
Filler	30689	30744	0	0	0	0	Filler	0	0
Filler	30696	30751	0	0	0	0	Filler	0	0
Filler	30745	30800	0	0	0	0	Filler	0	0
Filler	30752	30807	0	0	0	0	Filler	0	0
Filler	30801	30856	0	0	0	0	Filler	0	0
Filler	30808	30863	0	0	0	0	Filler	0	0
Filler	30857	30912	0	0	0	0	Filler	0	0
Filler	30864	30919	0	0	0	0	Filler	0	0
Filler	30913	30968	0	0	0	0	Filler	0	0
Filler	30920	30975	0	0	0	0	Filler	0	0
Filler	30969	31024	0	0	0	0	Filler	0	0
Filler	30976	31031	0	0	0	0	Filler	0	0
Filler	31025	31080	0	0	0	0	Filler	0	0
Filler	31032	31087	0	0	0	0	Filler	0	0
Filler	31088	31143	0	0	0	0	Filler	0	0
Filler	31144	31199	0	0	0	0	Filler	0	0
Filler	31200	31255	0	0	0	0	Filler	0	0
Filler	31256	31311	0	0	0	0	Filler	0	0
Filler	31312	31367	0	0	0	0	Filler	0	0
Filler	31368	31423	0	0	0	0	Filler	0	0
Filler	31424	31479	0	0	0	0	Filler	0	0
Filler	31480	31535	0	0	0	0	Filler	0	0
Filler	31536	31591	0	0	0	0	Filler	0	0
Filler	31592	31647	0	0	0	0	Filler	0	0
Filler	31648	31703	0	0	0	0	Filler	0	0
Filler	31704	31759	0	0	0	0	Filler	0	0
Filler	31760	31815	0	0	0	0	Filler	0	0
Filler	31816	31871	0	0	0	0	Filler	0	0
Filler	31872	31927	0	0	0	0	Filler	0	0
Filler	31928	31983	0	0	0	0	Filler	0	0
Filler	31984	32039	0	0	0	0	Filler	0	0
Filler	32040	32095	0	0	0	0	Filler	0	0
Filler	32096	32151	0	0	0	0	Filler	0	0
Filler	32152	32207	0	0	0	0	Filler	0	0
Filler	32208	32263	0	0	0	0	Filler	0	0
Filler	32264	32319	0	0	0	0	Filler	0	0
Filler	32320	32375	0	0	0	0	Filler	0	0
Filler	32376	32431	0	0	0	0	Filler	0	0
Filler	32432	32487	0	0	0	0	Filler	0	0
Filler	32488	32543	0	0	0	0	Filler	0	0
Filler	32544	32599	0	0	0	0	Filler	0	0
Filler	32600	32655	0	0	0	0	Filler	0	0
Filler	32656	32711	0	0	0	0	Filler	0	0
Filler	32712	32767	0	0	0	0	Filler	0	0
Filler	32768	32823	0	0	0	0	Filler	0	0
Filler	32824	32879	0	0	0	0	Filler	0	0
Filler	32880	32935	0	0	0	0	Filler	0	0
Filler	32936	32991	0	0	0	0	Filler	0	0
Filler	32992	33047	0	0	0	0	Filler	0	0
Filler	33048	33103	0	0	0	0	Filler	0	0
Filler	33104	33159	0	0	0	0	Filler	0	0
Filler	33160	33215	0	0	0	0	Filler	0	0
Filler	33216	33271	0	0	0	0	Filler	0	0
Filler	33272	33327	0	0	0	0	Filler	0	0
Filler	33328	33383	0	0	0	0	Filler	0	0
Filler	33384	33439	0	0	0	0	Filler	0	0
Filler	33440	33495	0	0	0	0	Filler	0	0
Filler	33496	33551	0	0	0	0	Filler	0	0
Filler	33552	33607	0	0	0	0	Filler	0	0
Filler	33608	33663	0	0	0	0	Filler	0	0
Filler	33664	33719	0	0	0	0	Filler	0	0
Filler	33720	33775	0	0	0	0	Filler	0	0
Filler	33776	33831	0	0	0	0	Filler	0	0
Filler	33832	33887	0	0	0	0	Filler	0	0
Filler	33888	33943	0	0	0	0	Filler	0	0
Filler	33944	33999	0	0	0	0	Filler	0	0
Filler	34000	34055	0	0	0	0	Filler	0	0
Filler	34056	34111	0	0	0	0	Filler	0	0
Filler	34112	34167	0	0	0	0	Filler	0	0
Filler	34168	34223	0	0	0	0	Filler	0	0
Filler	34224	34279	0	0	0	0	Filler	0	0
Filler	34280	34335	0	0	0	0	Filler	0	0
Filler	34336	34391	0	0	0	0	Filler	0	0
Filler	34392	34447	0	0	0	0	Filler	0	0
Filler	34448	34503	0	0	0	0	Filler	0	0
Filler	34504	34559	0	0	0	0	Filler	0	0
Filler	34560	34615	0	0	0	0	Filler	0	0
Filler	34616	34671	0	0	0	0	Filler	0	0
Filler	34672	34727	0	0	0	0	Filler	0	0
Filler	34728	34783	0	0	0	0	Filler	0	0
Filler	34784	34839	0	0	0	0	Filler	0	0
Filler	34840	34895	0	0	0	0	Filler	0	0
Filler	34896	34951	0	0	0	0	Filler	0	0
Filler	34952	35007	0	0	0	0	Filler	0	0
Filler	35008	35063	0	0	0	0	Filler	0	0
Filler	35064	35119	0	0	0	0	Filler	0	0
Filler	35120	35175	0	0	0	0	Filler	0	0
Filler	35176	35231	0	0	0	0	Filler	0	0
Filler	35232	35287	0	0	0	0	Filler	0	0
Filler	35288	35343	0	0	0	0	Filler	0	0
Filler	35344	35399	0	0	0	0	Filler	0	0
Filler	35400	35455	0	0	0	0	Filler	0	0
Filler	35456	35511	0	0	0	0	Filler	0	0
Filler	35512	35567	0	0	0	0	Filler	0	0
Filler	35568	35623	0	0	0	0	Filler	0	0
Filler	35624	35679	0	0	0	0	Filler	0	0
Filler	35680	35735	0	0	0	0	Filler	0	0
Filler	35736	35791	0	0	0	0	Filler	0	0
Filler	35792	35847	0	0	0	0	Filler	0	0
Filler	35848	35903	0	0	0	0	Filler	0	0
Filler	35904	35959	0	0	0	0	Filler	0	0
Filler	35960	36015	0	0	0	0	Filler	0	0
Filler	36016	36071	0	0	0	0	Filler	0	0
Filler	36072	36127	0	0	0	0	Filler	0	0
Filler	36128	36183	0	0	0	0	Filler	0	0
Filler	36184	36239	0	0	0	0	Filler	0	0
Filler	36240	36295	0	0	0	0	Filler	0	0
Filler	36296	36351	0	0	0	0	Filler	0	0
Filler	36352	36407	0	0	0	0	Filler	0	0
Filler	36408	36463	0	0	0	0	Filler	0	0
Filler	36464	36519	0	0	0	0	Filler	0	0
Filler	36520	36575	0	0	0	0	Filler	0	0
Filler	36576	36631	0	0	0	0	Filler	0	0
Filler	36632	36687	0	0	0	0	Filler	0	0
Filler	36688	36743	0	0	0	0	Filler	0	0
Filler	36744	36799	0	0	0	0	Filler	0	0
Filler	36800	36855	0	0	0	0	Filler	0	0
Filler	36856	36911	0	0	0	0	Filler	0	0
Filler	36912	36967	0	0	0	0	Filler	0	0
Filler	36968	37023	0	0	0	0	Filler	0	0
Filler	37024	37079	0	0	0	0	Filler	0	0
Filler	37080	37135	0	0	0	0	Filler	0	0
Filler	37136	37191	0	0	0	0	Filler	0	0
Filler	37192	37247	0	0	0	0	Filler	0	0
Filler	37248	37303	0	0	0	0	Filler	0	0
Filler	37304	37359	0	0	0	0	Filler	0	0
Filler	37360	37415	0	0	0	0	Filler	0	0
Filler	37416	37471	0	0	0	0	Filler	0	0
Filler	37472	37527	0	0	0	0	Filler	0	0
Filler	37528	37583	0	0	0	0	Filler	0	0
Filler	37584	37639	0	0	0	0	Filler	0	0
Filler	37640	37695	0	0	0	0	Filler	0	0
Filler	37696	37751	0	0	0	0	Filler	0	0
Filler	37752	37807	0	0	0	0	Filler	0	0
Filler	37808	37863	0	0	0	0	Filler	0	0
Filler	37864	37919	0	0	0	0	Filler	0	0
Filler	37920	37975	0	0	0	0	Filler	0	0
Filler	37976	38031	0	0	0	0	Filler	0	0
Filler	38032	38087	0	0	0	0	Filler	0	0
Filler	38088	38143	0	0	0	0	Filler	0	0
Filler	38144	38199	0	0	0	0	Filler	0	0
Filler	38200	38255	0	0	0	0	Filler	0	0
Filler	38256	38311	0	0	0	0	Filler	0	0
Filler	38312	38367	0	0	0	0	Filler	0	0
Filler	38368	38423	0	0	0	0	Filler	0	0
Filler	38424	38479	0	0	0	0	Filler	0	0
Filler	38480	38535	0	0	0	0	Filler	0	0
Filler	38536	38591	0	0	0	0	Filler	0	0
Filler	38592	38647	0	0	0	0	Filler	0	0
Filler	38648	38703	0	0	0	0	Filler	0	0
Filler	38704	38759	0	0	0	0	Filler	0	0
Filler	38760	38815	0	0	0	0	Filler	0	0
Filler	38816	38871	0	0	0	0	Filler	0	0
Filler	38872	38927	0	0	0	0	Filler	0	0
Filler	38928	38983	0	0	0	0	Filler	0	0
Filler	38984	39039	0	0	0	0	Filler	0	0
Filler	39040	39095	0	0	0	0	Filler	0	0
Filler	39096	39151	0	0	0	0	Filler	0	0
Filler	39152	39207	0	0	0	0	Filler	0	0
Filler	39208	39263	0	0	0	0	Filler	0	0
Filler	39264	39319	0	0	0	0	Filler	0	0
Filler	39320	39375	0	0	0	0	Filler	0	0
Filler	39376	39431	0	0	0	0	Filler	0	0
Filler	39432	39487	0	0	0	0	Filler	0	0
Filler	39488	39543	0	0	0	0	Filler	0	0
Filler	39544	39599	0	0	0	0	Filler	0	0
Filler	39600	39655	0	0	0	0	Filler	0	0
Filler	39656	39711	0	0	0	0	Filler	0	0
Filler	39712	39767	0	0	0	0	Filler	0	0
Filler	39768	39823	0	0	0	0	Filler	0	0
Filler	39824	39879	0	0	0	0	Filler	0	0
Filler	39880	39935	0	0	0	0	Filler	0	0
Filler	39936	39991	0	0	0	0	Filler	0	0
Filler	39992	40047	0	0	0	0	Filler	0	0
Filler	40048	40103	0	0	0	0	Filler	0	0
Filler	40104	40159	0	0	0	0	Filler	0	0
Filler	40160	40215	0	0	0	0	Filler	0	0
Filler	40216	40271	0	0	0	0	Filler	0	0
Filler	40272	40327	0	0	0	0	Filler	0	0
Filler	40328	40383	0	0	0	0	Filler	0	0
Filler	40384	40439	0	0	0	0	Filler	0	0
Filler	40440	40495	0	0	0	0	Filler	0	0
Filler	40496	40551	0	0	0	0	Filler	0	0
Filler	40552	40607	0	0	0	0	Filler	0	0
Filler	40608	40663	0	0	0	0	Filler	0	0
Filler	40664	40719	0	0	0	0	Filler	0	0
Filler	40720	40775	0	0	0	0	Filler	0	0
Filler	40776	40831	0	0	0	0	Filler	0	0
Filler	40832	40887	0	0	0	0	Filler	0	0
Filler	40888	40943	0	0	0	0	Filler	0	0
Filler	40944	40999	0	0	0	0	Filler	0	0
Filler	41000	41055	0	0	0	0	Filler	0	0
Filler	41056	41111	0	0	0	0	Filler	0	0
Filler	41112	41167	0	0	0	0	Filler	0	0
Filler	41168	41223	0	0	0	0	Filler	0	0
Filler	41224	41279	0	0	0	0	Filler	0	0
Filler	41280	41335	0	0	0	0	Filler	0	0
Filler	41336	41391	0	0	0	0	Filler	0	0
Filler	41392	41447	0	0	0	0	Filler	0	0
Filler	41448	41503	0	0	0	0	Filler	0	0
Filler	41504	41559	0	0	0	0	Filler	0	0
Filler	41560	41615	0	0	0	0	Filler	0	0
Filler	41616	41671	0	0	0	0	Filler	0	0
Filler	41672	41727	0	0	0	0	Filler	0	0
Filler	41728	41783	0	0	0	0	Filler	0	0
Filler	41784	41839	0	0	0	0	Filler	0	0
Filler	41840	41895	0	0	0	0	Filler	0	0
Filler	41896	41951	0	0	0	0	Filler	0	0
Filler	41952	42007	0	0	0	0	Filler	0	0
Filler	42008	42063	0	0	0	0	Filler	0	0
Filler	42064	42119	0	0	0	0	Filler	0	0
Filler	42120	42175	0	0	0	0	Filler	0	0
Filler	42176	42231	0	0	0	0	Filler	0	0
Filler	42232	42287	0	0	0	0	Filler	0	0
Filler	42288	42343	0	0	0	0	Filler	0	0
Filler	42344	42399	0	0	0	0	Filler	0	0
Filler	42400	42455	0	0	0	0	Filler	0	0
Filler	42456	42511	0	0	0	0	Filler	0	0
Filler	42512	42567	0	0	0	0	Filler	0	0
Filler	42568	42623	0	0	0	0	Filler	0	0
Filler	42624	42679	0	0	0	0	Filler	0	0
Filler	42680	42735	0	0	0	0	Filler	0	0
Filler	42736	42791	0	0	0	0	Filler	0	0
Filler	42792	42847	0	0	0	0	Filler	0	0
Filler	42848	42903	0	0	0	0	Filler	0	0
Filler	42904	42959	0	0	0	0	Filler	0	0
Filler	42960	43015	0	0	0	0	Filler	0	0
Filler	43016	43071	0	0	0	0	Filler	0	0
Filler	43072	43127	0	0	0	0	Filler	0	0
Filler	43128	43183	0	0	0	0	Filler	0	0
Filler	43184	43239	0	0	0	0	Filler	0	0
Filler	43240	43295	0	0	0	0	Filler	0	0
Filler	43296	43351	0	0	0	0	Filler	0	0
Filler	43352	43407	0	0	0	0	Filler	0	0
Filler	43408	43463	0	0	0	0	Filler	0	0
Filler	43464	43519	0	0	0	0	Filler	0	0
Filler	43520	43575	0	0	0	0	Filler	0	0
Filler	43576	43631	0	0	0	0	Filler	0	0
Filler	43632	43687	0	0	0	0	Filler	0	0
Filler	43688	43743	0	0	0	0	Filler	0	0
Filler	43744	43799	0	0	0	0	Filler	0	0
Filler	43800	43855	0	0	0	0	Filler	0	0
Filler	43856	43911	0	0	0	0	Filler	0	0
Filler	43912	43967	0	0	0	0	Filler	0	0
Filler	43968	44023	0	0	0	0	Filler	0	0
Filler	44024	44079	0	0	0	0	Filler	0	0
Filler	44080	44135	0	0	0	0	Filler	0	0
Filler	44136	44191	0	0	0	0	Filler	0	0
Filler	44192	44247	0	0	0	0	Filler	0	0
Filler	44248	44303	0	0	0	0	Filler	0	0
Filler	44304	44359	0	0	0	0	Filler	0	0
Filler	44360	44415	0	0	0	0	Filler	0	0
Filler	44416	44471	0	0	0	0	Filler	0	0
Filler	44472	44527	0	0	0	0	Filler	0	0
Filler	44528	44583	0	0	0	0	Filler	0	0
Filler	44584	44639	0	0	0	0	Filler	0	0
Filler	44640	44695	0	0	0	0	Filler	0	0
Filler	44696	44751	0	0	0	0	Filler	0	0
Filler	44752	44807	0	0	0	0	Filler	0	0
Filler	44808	44863	0	0	0	0	Filler	0	0
Filler	44864	44919	0	0	0	0	Filler	0	0
Filler	44920	44975	0	0	0	0	Filler	0	0
Filler	44976	45031	0	0	0	0	Filler	0	0
Filler	45032	45087	0	0	0	0	Filler	0	0
Filler	45088	45143	0	0	0	0	Filler	0	0
Filler	45144	45199	0	0	0	0	Filler	0	0
Filler	45200	45255	0	0	0	0	Filler	0	0
Filler	45256	45311	0	0	0	0	Filler	0	0
Filler	45312	45367	0	0	0	0	Filler	0	0
Filler	45368	45423	0	0	0	0	Filler	0	0
Filler	45424	45479	0	0	0	0	Filler	0	0
Filler	45480	45535	0	0	0	0	Filler	0	0
Filler	45536	45591	0	0	0	0	Filler	0	0
Filler	45592	45647	0	0	0	0	Filler	0	0
Filler	45648	45703	0	0	0	0	Filler	0	0
Filler	45704	45759	0	0	0	0	Filler	0	0
Filler	45760	45815	0	0	0	0	Filler	0	0
Filler	45816	45871	0	0	0	0	Filler	0	0
Filler	45872	45927	0	0	0	0	Filler	0	0
Filler	45928	45983	0	0	0	0	Filler	0	0
Filler	45984	46039	0	0	0	0	Filler	0	0
Filler	46040	46095	0	0	0	0	Filler	0	0
Filler	46096	46151	0	0	0	0	Filler	0	0
Filler	46152	46207	0	0	0	0	Filler	0	0
Filler	46208	46263	0	0	0	0	Filler	0	0
Filler	46264	46319	0	0	0	0	Filler	0	0
Filler	46320	46375	0	0	0	0	Filler	0	0
Filler	46376	46431	0	0	0	0	Filler	0	0
Filler	46432	46487	0	0	0	0	Filler	0	0
Filler	46488	46543	0	0	0	0	Filler	0	0
Filler	46544	46599	0	0	0	0	Filler	0	0
Filler	46600	46655	0	0	0	0	Filler	0	0
Filler	46656	46711	0	0	0	0	Filler	0	0
Filler	46712	46767	0	0	0	0	Filler	0	0
Filler	46768	46823	0	0	0	0	Filler	0	0
Filler	46824	46879	0	0	0	0	Filler	0	0
Filler	46880	46935	0	0	0	0	Filler	0	0
Filler	46936	46991	0	0	0	0	Filler	0	0
Filler	46992	47047	0	0	0	0	Filler	0	0
Filler	47048	47103	0	0	0	0	Filler	0	0
Filler	47104	47159	0	0	0	0	Filler	0	0
Filler	47160	47215	0	0	0	0	Filler	0	0
Filler	47216	47271	0	0	0	0	Filler	0	0
Filler	47272	47327	0	0	0	0	Filler	0	0
Filler	47328	47383	0	0	0	0	Filler	0	0
Filler	47384	47439	0	0	0	0	Filler	0	0
Filler	47440	47495	0	0	0	0	Filler	0	0
Filler	47496	47551	0	0	0	0	Filler	0	0
Filler	47552	47607	0	0	0	0	Filler	0	0
Filler	47608	47663	0	0	0	0	Filler	0	0
Filler	47664	47719	0	0	0	0	Filler	0	0
Filler	47720	47775	0	0	0	0	Filler	0	0
Filler	47776	47831	0	0	0	0	Filler	0	0
Filler	47832	47887	0	0	0	0	Filler	0	0
Filler	47888	47943	0	0	0	0	Filler	0	0
Filler	47944	47999	0	0	0	0	Filler	0	0
Filler	48000	48055	0	0	0	0	Filler	0	0
Filler	48056	48111	0	0	0	0	Filler	0	0
Filler	48112	48167	0	0	0	0	Filler	0	0
Filler	48168	48223	0	0	0	0	Filler	0	0
Filler	48224	48279	0	0	0	0	Filler	0	0
Filler	48280	48335	0	0	0	0	Filler	0	0
Filler	48336	48391	0	0	0	0	Filler	0	0
Filler	48392	48447	0	0	0	0	Filler	0	0
Filler	48448	48503	0	0	0	0	Filler	0	0
Filler	48504	48559	0	0	0	0	Filler	0	0
Filler	48560	48615	0	0	0	0	Filler	0	0
Filler	48616	48671	0	0	0	0	Filler	0	0
Filler	48672	48727	0	0	0	0	Filler	0	0
Filler	48728	48783	0	0	0	0	Filler	0	0
Filler	48784	48839	0	0	0	0	Filler	0	0
Filler	48840	48895	0	0	0	0	Filler	0	0
Filler	48896	48951	0	0	0	0	Filler	0	0
Filler	48952	49007	0	0	0	0	Filler	0	0
Filler	49008	49063	0	0	0	0	Filler	0	0
Filler	49064	49119	0	0	0	0	Filler	0	0
Filler	49120	49175	0	0	0	0	Filler	0	0
Filler	49176	49231	0	0	0	0	Filler	0	0
Filler	49232	49287	0	0	0	0	Filler	0	0
Filler	49288	49343	0	0	0	0	Filler	0	0
Filler	49344	49399	0	0	0	0	Filler	0	0
Filler	49400	49455	0	0	0	0	Filler	0	0
Filler	49456	49511	0	0	0	0	Filler	0	0
Filler	49512	49567	0	0	0	0	Filler	0	0
Filler	49568	49623	0	0	0	0	Filler	0	0
Filler	49624	49679	0	0	0	0	Filler	0	0
Filler	49680	49735	0	0	0	0	Filler	0	0
Filler	49736	49791	0	0	0	0	Filler	0	0
Filler	49792	49847	0	0	0	0	Filler	0	0
Filler	49848	49903	0	0	0	0	Filler	0	0
Filler	49904	49959	0	0	0	0	Filler	0	0
Filler	49960	50015	0	0	0	0	Filler	0	0
Filler	50016	50071	0	0	0	0	Filler	0	0
Filler	50072	50127	0	0	0	0	Filler	0	0
Filler	50128	50183	0	0	0	0	Filler	0	0
Filler	50184	50239	0	0	0	0	Filler	0	0
Filler	50240	50295	0	0	0	0	Filler	0	0
Filler	50296	50351	0	0	0	0	Filler	0	0
Filler	50352	50407	0	0	0	0	Filler	0	0
Filler	50408	50463	0	0	0	0	Filler	0	0
Filler	50464	50519	0	0	0	0	Filler	0	0
Filler	50520	50575	0	0	0	0	Filler	0	0
Filler	50576	50631	0	0	0	0	Filler	0	0
Filler	50632	50687	0	0	0	0	Filler	0	0
Filler	50688	50743	0	0	0	0	Filler	0	0
Filler	50744	50799	0	0	0	0	Filler	0	0
Filler	50800	50855	0	0	0	0	Filler	0	0
Filler	50856	50911	0	0	0	0	Filler	0	0
Filler	50912	50967	0	0	0	0	Filler	0	0
Filler	50968	51023	0	0	0	0	Filler	0	0
Filler	51024	51079	0	0	0	0	Filler	0	0
Filler	51080	51135	0	0	0	0	Filler	0	0
Filler	51136	51191	0	0	0	0	Filler	0	0
Filler	51192	51247	0	0	0	0	Filler	0	0
Filler	51248	51303	0	0	0	0	Filler	0	0
Filler	51304	51359	0	0	0	0	Filler	0	0
Filler	51360	51415	0	0	0	0	Filler	0	0
Filler	51416	51471	0	0	0	0	Filler	0	0
Filler	51472	51527	0	0	0	0	Filler	0	0
Filler	51528	51583	0	0	0	0	Filler	0	0
Filler	51584	51639	0	0	0	0	Filler	0	0
Filler	51640	51695	0	0	0	0	Filler	0	0
10231	51648	51701	-0.11	0.12	0.21	0.37	CONTIG19_10231RS000038159	-0.285	0.0777919
10231	51690	51743	-0.07	-0.19	0.2	0.12	CONTIG19_10231FS000038201	-0.29	0.0438354
Filler	51696	51751	0	0	0	0	Filler	0	0
Filler	51744	51799	0	0	0	0	Filler	0	0
Filler	51752	51807	0	0	0	0	Filler	0	0
Filler	51800	51855	0	0	0	0	Filler	0	0
Filler	51808	51863	0	0	0	0	Filler	0	0
Filler	51856	51911	0	0	0	0	Filler	0	0
Filler	51864	51919	0	0	0	0	Filler	0	0
Filler	51912	51967	0	0	0	0	Filler	0	0
Filler	51920	51975	0	0	0	0	Filler	0	0
Filler	51968	52023	0	0	0	0	Filler	0	0
Filler	52024	52079	0	0	0	0	Filler	0	0
Filler	52080	52135	0	0	0	0	Filler	0	0
Filler	52136	52191	0	0	0	0	Filler	0	0
Filler	52192	52247	0	0	0	0	Filler	0	0
Filler	52248	52303	0	0	0	0	Filler	0	0
Filler	52304	52359	0	0	0	0	Filler	0	0
Filler	52360	52415	0	0	0	0	Filler	0	0
Filler	52416	52471	0	0	0	0	Filler	0	0
Filler	52472	52527	0	0	0	0	Filler	0	0
Filler	52528	52583	0	0	0	0	Filler	0	0
Filler	52584	52639	0	0	0	0	Filler	0	0
Filler	52640	52695	0	0	0	0	Filler	0	0
Filler	52696	52751	0	0	0	0	Filler	0	0
Filler	52752	52807	0	0	0	0	Filler	0	0
Filler	52808	52863	0	0	0	0	Filler	0	0
Filler	52864	52919	0	0	0	0	Filler	0	0
Filler	52920	52975	0	0	0	0	Filler	0	0
Filler	52976	53031	0	0	0	0	Filler	0	0
Filler	53032	53087	0	0	0	0	Filler	0	0
Filler	53088	53143	0	0	0	0	Filler	0	0
Filler	53144	53199	0	0	0	0	Filler	0	0
Filler	53200	53255	0	0	0	0	Filler	0	0
Filler	53256	53311	0	0	0	0	Filler	0	0
Filler	53312	53367	0	0	0	0	Filler	0	0
Filler	53368	53423	0	0	0	0	Filler	0	0
Filler	53424	53479	0	0	0	0	Filler	0	0
Filler	53480	53535	0	0	0	0	Filler	0	0
Filler	53536	53591	0	0	0	0	Filler	0	0
Filler	53592	53647	0	0	0	0	Filler	0	0
Filler	53648	53703	0	0	0	0	Filler	0	0
Filler	53704	53759	0	0	0	0	Filler	0	0
Filler	53760	53815	0	0	0	0	Filler	0	0
Filler	53816	53871	0	0	0	0	Filler	0	0
Filler	53872	53927	0	0	0	0	Filler	0	0
Filler	53928	53983	0	0	0	0	Filler	0	0
Filler	53984	54039	0	0	0	0	Filler	0	0
Filler	54040	54095	0	0	0	0	Filler	0	0
Filler	54096	54151	0	0	0	0	Filler	0	0
Filler	54152	54207	0	0	0	0	Filler	0	0
Filler	54208	54263	0	0	0	0	Filler	0	0
Filler	54264	54319	0	0	0	0	Filler	0	0
Filler	54320	54375	0	0	0	0	Filler	0	0
Filler	54376	54431	0	0	0	0	Filler	0	0
Filler	54432	54487	0	0	0	0	Filler	0	0
Filler	54488	54543	0	0	0	0	Filler	0	0
Filler	54544	54599	0	0	0	0	Filler	0	0
Filler	54600	54655	0	0	0	0	Filler	0	0
Filler	54656	54711	0	0	0	0	Filler	0	0
Filler	54712	54767	0	0	0	0	Filler	0	0
Filler	54768	54823	0	0	0	0	Filler	0	0
Filler	54824	54879	0	0	0	0	Filler	0	0
Filler	54880	54935	0	0	0	0	Filler	0	0
Filler	54936	54991	0	0	0	0	Filler	0	0
Filler	54992	55047	0	0	0	0	Filler	0	0
Filler	55048	55103	0	0	0	0	Filler	0	0
Filler	55104	55159	0	0	0	0	Filler	0	0
Filler	55160	55215	0	0	0	0	Filler	0	0
Filler	55216	55271	0	0	0	0	Filler	0	0
Filler	55272	55327	0	0	0	0	Filler	0	0
Filler	55328	55383	0	0	0	0	Filler	0	0
Filler	55384	55439	0	0	0	0	Filler	0	0
Filler	55440	55495	0	0	0	0	Filler	0	0
Filler	55496	55551	0	0	0	0	Filler	0	0
Filler	55552	55607	0	0	0	0	Filler	0	0
Filler	55608	55663	0	0	0	0	Filler	0	0
Filler	55664	55719	0	0	0	0	Filler	0	0
Filler	55720	55775	0	0	0	0	Filler	0	0
Filler	55776	55831	0	0	0	0	Filler	0	0
Filler	55832	55887	0	0	0	0	Filler	0	0
Filler	55888	55943	0	0	0	0	Filler	0	0
Filler	55944	55999	0	0	0	0	Filler	0	0
Filler	56000	56055	0	0	0	0	Filler	0	0
Filler	56056	56111	0	0	0	0	Filler	0	0
Filler	56112	56167	0	0	0	0	Filler	0	0
Filler	56168	56223	0	0	0	0	Filler	0	0
Filler	56224	56279	0	0	0	0	Filler	0	0
Filler	56280	56335	0	0	0	0	Filler	0	0
Filler	56336	56391	0	0	0	0	Filler	0	0
Filler	56392	56447	0	0	0	0	Filler	0	0
Filler	56448	56503	0	0	0	0	Filler	0	0
Filler	56504	56559	0	0	0	0	Filler	0	0
Filler	56560	56615	0	0	0	0	Filler	0	0
Filler	56616	56671	0	0	0	0	Filler	0	0
Filler	56672	56727	0	0	0	0	Filler	0	0
Filler	56728	56783	0	0	0	0	Filler	0	0
Filler	56784	56839	0	0	0	0	Filler	0	0
Filler	56840	56895	0	0	0	0	Filler	0	0
Filler	56896	56951	0	0	0	0	Filler	0	0
Filler	56952	57007	0	0	0	0	Filler	0	0
Filler	57008	57063	0	0	0	0	Filler	0	0
Filler	57064	57119	0	0	0	0	Filler	0	0
Filler	57120	57175	0	0	0	0	Filler	0	0
Filler	57176	57231	0	0	0	0	Filler	0	0
Filler	57232	57287	0	0	0	0	Filler	0	0
Filler	57288	57343	0	0	0	0	Filler	0	0
Filler	57344	57399	0	0	0	0	Filler	0	0
Filler	57400	57455	0	0	0	0	Filler	0	0
Filler	57456	57511	0	0	0	0	Filler	0	0
Filler	57512	57567	0	0	0	0	Filler	0	0
Filler	57568	57623	0	0	0	0	Filler	0	0
Filler	57624	57679	0	0	0	0	Filler	0	0
Filler	57680	57735	0	0	0	0	Filler	0	0
Filler	57736	57791	0	0	0	0	Filler	0	0
Filler	57792	57847	0	0	0	0	Filler	0	0
Filler	57848	57903	0	0	0	0	Filler	0	0
Filler	57904	57959	0	0	0	0	Filler	0	0
Filler	57960	58015	0	0	0	0	Filler	0	0
Filler	58016	58071	0	0	0	0	Filler	0	0
Filler	58072	58127	0	0	0	0	Filler	0	0
Filler	58128	58183	0	0	0	0	Filler	0	0
Filler	58184	58239	0	0	0	0	Filler	0	0
Filler	58240	58295	0	0	0	0	Filler	0	0
Filler	58296	58351	0	0	0	0	Filler	0	0
Filler	58352	58407	0	0	0	0	Filler	0	0
Filler	58408	58463	0	0	0	0	Filler	0	0
Filler	58464	58519	0	0	0	0	Filler	0	0
Filler	58520	58575	0	0	0	0	Filler	0	0
Filler	58576	58631	0	0	0	0	Filler	0	0
Filler	58632	58687	0	0	0	0	Filler	0	0
Filler	58688	58743	0	0	0	0	Filler	0	0
Filler	58744	58799	0	0	0	0	Filler	0	0
Filler	58800	58855	0	0	0	0	Filler	0	0
Filler	58856	58911	0	0	0	0	Filler	0	0
Filler	58912	58967	0	0	0	0	Filler	0	0
Filler	58968	59023	0	0	0	0	Filler	0	0
Filler	59024	59079	0	0	0	0	Filler	0	0
Filler	59080	59135	0	0	0	0	Filler	0	0
Filler	59136	59191	0	0	0	0	Filler	0	0
Filler	59192	59247	0	0	0	0	Filler	0	0
Filler	59248	59303	0	0	0	0	Filler	0	0
Filler	59304	59359	0	0	0	0	Filler	0	0
Filler	59360	59415	0	0	0	0	Filler	0	0
Filler	59416	59471	0	0	0	0	Filler	0	0
Filler	59472	59527	0	0	0	0	Filler	0	0
Filler	59528	59583	0	0	0	0	Filler	0	0
Filler	59584	59639	0	0	0	0	Filler	0	0
Filler	59640	59695	0	0	0	0	Filler	0	0
Filler	59696	59751	0	0	0	0	Filler	0	0
Filler	59752	59807	0	0	0	0	Filler	0	0
Filler	59808	59863	0	0	0	0	Filler	0	0
Filler	59864	59919	0	0	0	0	Filler	0	0
Filler	59920	59975	0	0	0	0	Filler	0	0
Filler	59976	60031	0	0	0	0	Filler	0	0
Filler	60032	60087	0	0	0	0	Filler	0	0
Filler	60088	60143	0	0	0	0	Filler	0	0
Filler	60144	60199	0	0	0	0	Filler	0	0
Filler	60200	60255	0	0	0	0	Filler	0	0
Filler	60256	60311	0	0	0	0	Filler	0	0
Filler	60312	60367	0	0	0	0	Filler	0	0
Filler	60368	60423	0	0	0	0	Filler	0	0
Filler	60424	60479	0	0	0	0	Filler	0	0
Filler	60480	60535	0	0	0	0	Filler	0	0
Filler	60536	60591	0	0	0	0	Filler	0	0
Filler	60592	60647	0	0	0	0	Filler	0	0
Filler	60648	60703	0	0	0	0	Filler	0	0
Filler	60704	60759	0	0	0	0	Filler	0	0
Filler	60760	60815	0	0	0	0	Filler	0	0
Filler	60816	60871	0	0	0	0	Filler	0	0
Filler	60872	60927	0	0	0	0	Filler	0	0
Filler	60928	60983	0	0	0	0	Filler	0	0
Filler	60984	61039	0	0	0	0	Filler	0	0
Filler	61040	61095	0	0	0	0	Filler	0	0
Filler	61096	61151	0	0	0	0	Filler	0	0
Filler	61152	61207	0	0	0	0	Filler	0	0
Filler	61208	61263	0	0	0	0	Filler	0	0
Filler	61264	61319	0	0	0	0	Filler	0	0
Filler	61320	61375	0	0	0	0	Filler	0	0
Filler	61376	61431	0	0	0	0	Filler	0	0
Filler	61432	61487	0	0	0	0	Filler	0	0
Filler	61488	61543	0	0	0	0	Filler	0	0
Filler	61544	61599	0	0	0	0	Filler	0	0
Filler	61600	61655	0	0	0	0	Filler	0	0
Filler	61656	61711	0	0	0	0	Filler	0	0
Filler	61712	61767	0	0	0	0	Filler	0	0
Filler	61768	61823	0	0	0	0	Filler	0	0
Filler	61824	61879	0	0	0	0	Filler	0	0
Filler	61880	61935	0	0	0	0	Filler	0	0
Filler	61936	61991	0	0	0	0	Filler	0	0
Filler	61992	62047	0	0	0	0	Filler	0	0
Filler	62048	62103	0	0	0	0	Filler	0	0
Filler	62104	62159	0	0	0	0	Filler	0	0
Filler	62160	62215	0	0	0	0	Filler	0	0
Filler	62216	62271	0	0	0	0	Filler	0	0
Filler	62272	62327	0	0	0	0	Filler	0	0
Filler	62328	62383	0	0	0	0	Filler	0	0
Filler	62384	62439	0	0	0	0	Filler	0	0
Filler	62440	62495	0	0	0	0	Filler	0	0
Filler	62496	62551	0	0	0	0	Filler	0	0
Filler	62552	62607	0	0	0	0	Filler	0	0
Filler	62608	62663	0	0	0	0	Filler	0	0
Filler	62664	62719	0	0	0	0	Filler	0	0
Filler	62720	62775	0	0	0	0	Filler	0	0
Filler	62776	62831	0	0	0	0	Filler	0	0
Filler	62832	62887	0	0	0	0	Filler	0	0
Filler	62888	62943	0	0	0	0	Filler	0	0
Filler	62944	62999	0	0	0	0	Filler	0	0
Filler	63000	63055	0	0	0	0	Filler	0	0
Filler	63056	63111	0	0	0	0	Filler	0	0
Filler	63112	63167	0	0	0	0	Filler	0	0
Filler	63168	63223	0	0	0	0	Filler	0	0
Filler	63224	63279	0	0	0	0	Filler	0	0
Filler	63280	63335	0	0	0	0	Filler	0	0
Filler	63336	63391	0	0	0	0	Filler	0	0
Filler	63392	63447	0	0	0	0	Filler	0	0
Filler	63448	63503	0	0	0	0	Filler	0	0
Filler	63504	63559	0	0	0	0	Filler	0	0
Filler	63560	63615	0	0	0	0	Filler	0	0
Filler	63616	63671	0	0	0	0	Filler	0	0
Filler	63672	63727	0	0	0	0	Filler	0	0
Filler	63728	63783	0	0	0	0	Filler	0	0
Filler	63784	63839	0	0	0	0	Filler	0	0
Filler	63840	63895	0	0	0	0	Filler	0	0
Filler	63896	63951	0	0	0	0	Filler	0	0
Filler	63952	64007	0	0	0	0	Filler	0	0
Filler	64008	64063	0	0	0	0	Filler	0	0
Filler	64064	64119	0	0	0	0	Filler	0	0
Filler	64120	64175	0	0	0	0	Filler	0	0
Filler	64176	64231	0	0	0	0	Filler	0	0
Filler	64232	64287	0	0	0	0	Filler	0	0
Filler	64288	64343	0	0	0	0	Filler	0	0
Filler	64344	64399	0	0	0	0	Filler	0	0
Filler	64400	64455	0	0	0	0	Filler	0	0
Filler	64456	64511	0	0	0	0	Filler	0	0
Filler	64512	64567	0	0	0	0	Filler	0	0
Filler	64568	64623	0	0	0	0	Filler	0	0
Filler	64624	64679	0	0	0	0	Filler	0	0
Filler	64680	64735	0	0	0	0	Filler	0	0
Filler	64736	64791	0	0	0	0	Filler	0	0
Filler	64792	64847	0	0	0	0	Filler	0	0
Filler	64848	64903	0	0	0	0	Filler	0	0
Filler	64904	64959	0	0	0	0	Filler	0	0
Filler	64960	65015	0	0	0	0	Filler	0	0
Filler	65016	65071	0	0	0	0	Filler	0	0
Filler	65072	65127	0	0	0	0	Filler	0	0
Filler	65128	65183	0	0	0	0	Filler	0	0
Filler	65184	65239	0	0	0	0	Filler	0	0
Filler	65240	65295	0	0	0	0	Filler	0	0
Filler	65296	65351	0	0	0	0	Filler	0	0
Filler	65352	65407	0	0	0	0	Filler	0	0
Filler	65408	65463	0	0	0	0	Filler	0	0
Filler	65464	65519	0	0	0	0	Filler	0	0
Filler	65520	65575	0	0	0	0	Filler	0	0
Filler	65576	65631	0	0	0	0	Filler	0	0
Filler	65632	65687	0	0	0	0	Filler	0	0
Filler	65688	65743	0	0	0	0	Filler	0	0
Filler	65744	65799	0	0	0	0	Filler	0	0
Filler	65800	65855	0	0	0	0	Filler	0	0
Filler	65856	65911	0	0	0	0	Filler	0	0
Filler	65912	65967	0	0	0	0	Filler	0	0
Filler	65968	66023	0	0	0	0	Filler	0	0
Filler	66024	66079	0	0	0	0	Filler	0	0
Filler	66080	66135	0	0	0	0	Filler	0	0
Filler	66136	66191	0	0	0	0	Filler	0	0
Filler	66192	66247	0	0	0	0	Filler	0	0
Filler	66248	66303	0	0	0	0	Filler	0	0
Filler	66304	66359	0	0	0	0	Filler	0	0
Filler	66360	66415	0	0	0	0	Filler	0	0
Filler	66416	66471	0	0	0	0	Filler	0	0
Filler	66472	66527	0	0	0	0	Filler	0	0
Filler	66528	66583	0	0	0	0	Filler	0	0
Filler	66584	66639	0	0	0	0	Filler	0	0
Filler	66640	66695	0	0	0	0	Filler	0	0
Filler	66696	66751	0	0	0	0	Filler	0	0
Filler	66752	66807	0	0	0	0	Filler	0	0
Filler	66808	66863	0	0	0	0	Filler	0	0
Filler	66864	66919	0	0	0	0	Filler	0	0
Filler	66920	66975	0	0	0	0	Filler	0	0
Filler	66976	67031	0	0	0	0	Filler	0	0
Filler	67032	67087	0	0	0	0	Filler	0	0
Filler	67088	67143	0	0	0	0	Filler	0	0
Filler	67144	67199	0	0	0	0	Filler	0	0
Filler	67200	67255	0	0	0	0	Filler	0	0
Filler	67256	67311	0	0	0	0	Filler	0	0
Filler	67312	67367	0	0	0	0	Filler	0	0
Filler	67368	67423	0	0	0	0	Filler	0	0
Filler	67424	67479	0	0	0	0	Filler	0	0
Filler	67480	67535	0	0	0	0	Filler	0	0
Filler	67536	67591	0	0	0	0	Filler	0	0
Filler	67592	67647	0	0	0	0	Filler	0	0
Filler	67648	67703	0	0	0	0	Filler	0	0
Filler	67704	67759	0	0	0	0	Filler	0	0
Filler	67760	67815	0	0	0	0	Filler	0	0
Filler	67816	67871	0	0	0	0	Filler	0	0
Filler	67872	67927	0	0	0	0	Filler	0	0
Filler	67928	67983	0	0	0	0	Filler	0	0
Filler	67984	68039	0	0	0	0	Filler	0	0
Filler	68040	68095	0	0	0	0	Filler	0	0
Filler	68096	68151	0	0	0	0	Filler	0	0
Filler	68152	68207	0	0	0	0	Filler	0	0
Filler	68208	68263	0	0	0	0	Filler	0	0
Filler	68264	68319	0	0	0	0	Filler	0	0
Filler	68320	68375	0	0	0	0	Filler	0	0
Filler	68376	68431	0	0	0	0	Filler	0	0
Filler	68432	68487	0	0	0	0	Filler	0	0
Filler	68488	68543	0	0	0	0	Filler	0	0
Filler	68544	68599	0	0	0	0	Filler	0	0
Filler	68600	68655	0	0	0	0	Filler	0	0
Filler	68656	68711	0	0	0	0	Filler	0	0
Filler	68712	68767	0	0	0	0	Filler	0	0
Filler	68768	68823	0	0	0	0	Filler	0	0
Filler	68824	68879	0	0	0	0	Filler	0	0
Filler	68880	68935	0	0	0	0	Filler	0	0
Filler	68936	68991	0	0	0	0	Filler	0	0
Filler	68992	69047	0	0	0	0	Filler	0	0
Filler	69048	69103	0	0	0	0	Filler	0	0
Filler	69104	69159	0	0	0	0	Filler	0	0
Filler	69160	69215	0	0	0	0	Filler	0	0
Filler	69216	69271	0	0	0	0	Filler	0	0
Filler	69272	69327	0	0	0	0	Filler	0	0
Filler	69328	69383	0	0	0	0	Filler	0	0
Filler	69384	69439	0	0	0	0	Filler	0	0
Filler	69440	69495	0	0	0	0	Filler	0	0
Filler	69496	69551	0	0	0	0	Filler	0	0
Filler	69552	69607	0	0	0	0	Filler	0	0
Filler	69608	69663	0	0	0	0	Filler	0	0
Filler	69664	69719	0	0	0	0	Filler	0	0
Filler	69720	69775	0	0	0	0	Filler	0	0
Filler	69776	69831	0	0	0	0	Filler	0	0
Filler	69832	69887	0	0	0	0	Filler	0	0
Filler	69888	69943	0	0	0	0	Filler	0	0
Filler	69944	69999	0	0	0	0	Filler	0	0
Filler	70000	70055	0	0	0	0	Filler	0	0
Filler	70056	70111	0	0	0	0	Filler	0	0
Filler	70112	70167	0	0	0	0	Filler	0	0
Filler	70168	70223	0	0	0	0	Filler	0	0
Filler	70224	70279	0	0	0	0	Filler	0	0
Filler	70280	70335	0	0	0	0	Filler	0	0
Filler	70336	70391	0	0	0	0	Filler	0	0
Filler	70392	70447	0	0	0	0	Filler	0	0
Filler	70448	70503	0	0	0	0	Filler	0	0
Filler	70504	70559	0	0	0	0	Filler	0	0
Filler	70560	70615	0	0	0	0	Filler	0	0
Filler	70616	70671	0	0	0	0	Filler	0	0
Filler	70672	70727	0	0	0	0	Filler	0	0
Filler	70728	70783	0	0	0	0	Filler	0	0
Filler	70784	70839	0	0	0	0	Filler	0	0
Filler	70840	70895	0	0	0	0	Filler	0	0
Filler	70896	70951	0	0	0	0	Filler	0	0
Filler	70952	71007	0	0	0	0	Filler	0	0
Filler	71008	71063	0	0	0	0	Filler	0	0
Filler	71064	71119	0	0	0	0	Filler	0	0
Filler	71120	71175	0	0	0	0	Filler	0	0
Filler	71176	71231	0	0	0	0	Filler	0	0
Filler	71232	71287	0	0	0	0	Filler	0	0
Filler	71288	71343	0	0	0	0	Filler	0	0
Filler	71344	71399	0	0	0	0	Filler	0	0
Filler	71400	71455	0	0	0	0	Filler	0	0
Filler	71456	71511	0	0	0	0	Filler	0	0
Filler	71512	71567	0	0	0	0	Filler	0	0
Filler	71568	71623	0	0	0	0	Filler	0	0
Filler	71624	71679	0	0	0	0	Filler	0	0
Filler	71680	71735	0	0	0	0	Filler	0	0
Filler	71736	71791	0	0	0	0	Filler	0	0
Filler	71792	71847	0	0	0	0	Filler	0	0
Filler	71848	71903	0	0	0	0	Filler	0	0
Filler	71904	71959	0	0	0	0	Filler	0	0
Filler	71960	72015	0	0	0	0	Filler	0	0
Filler	72016	72071	0	0	0	0	Filler	0	0
Filler	72072	72127	0	0	0	0	Filler	0	0
Filler	72128	72183	0	0	0	0	Filler	0	0
Filler	72184	72239	0	0	0	0	Filler	0	0
Filler	72240	72295	0	0	0	0	Filler	0	0
Filler	72296	72351	0	0	0	0	Filler	0	0
Filler	72352	72407	0	0	0	0	Filler	0	0
Filler	72408	72463	0	0	0	0	Filler	0	0
Filler	72464	72519	0	0	0	0	Filler	0	0
Filler	72520	72575	0	0	0	0	Filler	0	0
Filler	72576	72631	0	0	0	0	Filler	0	0
Filler	72632	72687	0	0	0	0	Filler	0	0
Filler	72688	72743	0	0	0	0	Filler	0	0
Filler	72744	72799	0	0	0	0	Filler	0	0
Filler	72800	72855	0	0	0	0	Filler	0	0
Filler	72856	72911	0	0	0	0	Filler	0	0
Filler	72912	72967	0	0	0	0	Filler	0	0
Filler	72968	73023	0	0	0	0	Filler	0	0
Filler	73024	73079	0	0	0	0	Filler	0	0
Filler	73080	73135	0	0	0	0	Filler	0	0
Filler	73136	73191	0	0	0	0	Filler	0	0
Filler	73192	73247	0	0	0	0	Filler	0	0
Filler	73248	73303	0	0	0	0	Filler	0	0
Filler	73304	73359	0	0	0	0	Filler	0	0
Filler	73360	73415	0	0	0	0	Filler	0	0
Filler	73416	73471	0	0	0	0	Filler	0	0
Filler	73472	73527	0	0	0	0	Filler	0	0
Filler	73528	73583	0	0	0	0	Filler	0	0
Filler	73584	73639	0	0	0	0	Filler	0	0
Filler	73640	73695	0	0	0	0	Filler	0	0
Filler	73696	73751	0	0	0	0	Filler	0	0
Filler	73752	73807	0	0	0	0	Filler	0	0
Filler	73808	73863	0	0	0	0	Filler	0	0
Filler	73864	73919	0	0	0	0	Filler	0	0
Filler	73920	73975	0	0	0	0	Filler	0	0
Filler	73976	74031	0	0	0	0	Filler	0	0
Filler	74032	74087	0	0	0	0	Filler	0	0
Filler	74088	74143	0	0	0	0	Filler	0	0
Filler	74144	74199	0	0	0	0	Filler	0	0
Filler	74200	74255	0	0	0	0	Filler	0	0
Filler	74256	74311	0	0	0	0	Filler	0	0
Filler	74312	74367	0	0	0	0	Filler	0	0
Filler	74368	74423	0	0	0	0	Filler	0	0
Filler	74424	74479	0	0	0	0	Filler	0	0
Filler	74480	74535	0	0	0	0	Filler	0	0
Filler	74536	74591	0	0	0	0	Filler	0	0
Filler	74592	74647	0	0	0	0	Filler	0	0
Filler	74648	74703	0	0	0	0	Filler	0	0
Filler	74704	74759	0	0	0	0	Filler	0	0
Filler	74760	74815	0	0	0	0	Filler	0	0
Filler	74816	74871	0	0	0	0	Filler	0	0
Filler	74872	74927	0	0	0	0	Filler	0	0
Filler	74928	74983	0	0	0	0	Filler	0	0
Filler	74984	75039	0	0	0	0	Filler	0	0
Filler	75040	75095	0	0	0	0	Filler	0	0
Filler	75096	75151	0	0	0	0	Filler	0	0
Filler	75152	75207	0	0	0	0	Filler	0	0
Filler	75208	75263	0	0	0	0	Filler	0	0
Filler	75264	75319	0	0	0	0	Filler	0	0
Filler	75320	75375	0	0	0	0	Filler	0	0
Filler	75376	75431	0	0	0	0	Filler	0	0
Filler	75432	75487	0	0	0	0	Filler	0	0
Filler	75488	75543	0	0	0	0	Filler	0	0
Filler	75544	75599	0	0	0	0	Filler	0	0
Filler	75600	75655	0	0	0	0	Filler	0	0
Filler	75656	75711	0	0	0	0	Filler	0	0
Filler	75712	75767	0	0	0	0	Filler	0	0
Filler	75768	75823	0	0	0	0	Filler	0	0
Filler	75824	75879	0	0	0	0	Filler	0	0
Filler	75880	75935	0	0	0	0	Filler	0	0
Filler	75936	75991	0	0	0	0	Filler	0	0
Filler	75992	76047	0	0	0	0	Filler	0	0
Filler	76048	76103	0	0	0	0	Filler	0	0
Filler	76104	76159	0	0	0	0	Filler	0	0
Filler	76160	76215	0	0	0	0	Filler	0	0
Filler	76216	76271	0	0	0	0	Filler	0	0
Filler	76272	76327	0	0	0	0	Filler	0	0
Filler	76328	76383	0	0	0	0	Filler	0	0
Filler	76384	76439	0	0	0	0	Filler	0	0
Filler	76440	76495	0	0	0	0	Filler	0	0
Filler	76496	76551	0	0	0	0	Filler	0	0
Filler	76552	76607	0	0	0	0	Filler	0	0
Filler	76608	76663	0	0	0	0	Filler	0	0
Filler	76664	76719	0	0	0	0	Filler	0	0
Filler	76720	76775	0	0	0	0	Filler	0	0
Filler	76776	76831	0	0	0	0	Filler	0	0
Filler	76832	76887	0	0	0	0	Filler	0	0
Filler	76888	76943	0	0	0	0	Filler	0	0
Filler	76944	76999	0	0	0	0	Filler	0	0
Filler	77000	77055	0	0	0	0	Filler	0	0
Filler	77056	77111	0	0	0	0	Filler	0	0
Filler	77112	77167	0	0	0	0	Filler	0	0
Filler	77168	77223	0	0	0	0	Filler	0	0
Filler	77224	77279	0	0	0	0	Filler	0	0
Filler	77280	77335	0	0	0	0	Filler	0	0
Filler	77336	77391	0	0	0	0	Filler	0	0
Filler	77392	77447	0	0	0	0	Filler	0	0
Filler	77448	77503	0	0	0	0	Filler	0	0
Filler	77504	77559	0	0	0	0	Filler	0	0
Filler	77560	77615	0	0	0	0	Filler	0	0
Filler	77616	77671	0	0	0	0	Filler	0	0
Filler	77672	77727	0	0	0	0	Filler	0	0
Filler	77728	77783	0	0	0	0	Filler	0	0
Filler	77784	77839	0	0	0	0	Filler	0	0
Filler	77840	77895	0	0	0	0	Filler	0	0
Filler	77896	77951	0	0	0	0	Filler	0	0
Filler	77952	78007	0	0	0	0	Filler	0	0
Filler	78008	78063	0	0	0	0	Filler	0	0
Filler	78064	78119	0	0	0	0	Filler	0	0
Filler	78120	78175	0	0	0	0	Filler	0	0
Filler	78176	78231	0	0	0	0	Filler	0	0
Filler	78232	78287	0	0	0	0	Filler	0	0
Filler	78288	78343	0	0	0	0	Filler	0	0
Filler	78344	78399	0	0	0	0	Filler	0	0
Filler	78400	78455	0	0	0	0	Filler	0	0
Filler	78456	78511	0	0	0	0	Filler	0	0
Filler	78512	78567	0	0	0	0	Filler	0	0
Filler	78568	78623	0	0	0	0	Filler	0	0
Filler	78624	78679	0	0	0	0	Filler	0	0
Filler	78680	78735	0	0	0	0	Filler	0	0
Filler	78736	78791	0	0	0	0	Filler	0	0
Filler	78792	78847	0	0	0	0	Filler	0	0
Filler	78848	78903	0	0	0	0	Filler	0	0
Filler	78904	78959	0	0	0	0	Filler	0	0
Filler	78960	79015	0	0	0	0	Filler	0	0
Filler	79016	79071	0	0	0	0	Filler	0	0
Filler	79072	79127	0	0	0	0	Filler	0	0
Filler	79128	79183	0	0	0	0	Filler	0	0
Filler	79184	79239	0	0	0	0	Filler	0	0
Filler	79240	79295	0	0	0	0	Filler	0	0
Filler	79296	79351	0	0	0	0	Filler	0	0
Filler	79352	79407	0	0	0	0	Filler	0	0
Filler	79408	79463	0	0	0	0	Filler	0	0
Filler	79464	79519	0	0	0	0	Filler	0	0
Filler	79520	79575	0	0	0	0	Filler	0	0
Filler	79576	79631	0	0	0	0	Filler	0	0
Filler	79632	79687	0	0	0	0	Filler	0	0
Filler	79688	79743	0	0	0	0	Filler	0	0
Filler	79744	79799	0	0	0	0	Filler	0	0
Filler	79800	79855	0	0	0	0	Filler	0	0
Filler	79856	79911	0	0	0	0	Filler	0	0
Filler	79912	79967	0	0	0	0	Filler	0	0
Filler	79968	80023	0	0	0	0	Filler	0	0
Filler	80024	80079	0	0	0	0	Filler	0	0
Filler	80080	80135	0	0	0	0	Filler	0	0
Filler	80136	80191	0	0	0	0	Filler	0	0
Filler	80192	80247	0	0	0	0	Filler	0	0
Filler	80248	80303	0	0	0	0	Filler	0	0
Filler	80304	80359	0	0	0	0	Filler	0	0
Filler	80360	80415	0	0	0	0	Filler	0	0
Filler	80416	80471	0	0	0	0	Filler	0	0
Filler	80472	80527	0	0	0	0	Filler	0	0
Filler	80528	80583	0	0	0	0	Filler	0	0
Filler	80584	80639	0	0	0	0	Filler	0	0
Filler	80640	80695	0	0	0	0	Filler	0	0
Filler	80696	80751	0	0	0	0	Filler	0	0
Filler	80752	80807	0	0	0	0	Filler	0	0
Filler	80808	80863	0	0	0	0	Filler	0	0
Filler	80864	80919	0	0	0	0	Filler	0	0
Filler	80920	80975	0	0	0	0	Filler	0	0
Filler	80976	81031	0	0	0	0	Filler	0	0
Filler	81032	81087	0	0	0	0	Filler	0	0
Filler	81088	81143	0	0	0	0	Filler	0	0
Filler	81144	81199	0	0	0	0	Filler	0	0
Filler	81200	81255	0	0	0	0	Filler	0	0
Filler	81256	81311	0	0	0	0	Filler	0	0
Filler	81312	81367	0	0	0	0	Filler	0	0
Filler	81368	81423	0	0	0	0	Filler	0	0
Filler	81424	81479	0	0	0	0	Filler	0	0
Filler	81480	81535	0	0	0	0	Filler	0	0
Filler	81536	81591	0	0	0	0	Filler	0	0
Filler	81592	81647	0	0	0	0	Filler	0	0
Filler	81648	81703	0	0	0	0	Filler	0	0
Filler	81704	81759	0	0	0	0	Filler	0	0
Filler	81760	81815	0	0	0	0	Filler	0	0
Filler	81816	81871	0	0	0	0	Filler	0	0
Filler	81872	81927	0	0	0	0	Filler	0	0
Filler	81928	81983	0	0	0	0	Filler	0	0
Filler	81984	82039	0	0	0	0	Filler	0	0
Filler	82040	82095	0	0	0	0	Filler	0	0
Filler	82096	82151	0	0	0	0	Filler	0	0
Filler	82152	82207	0	0	0	0	Filler	0	0
Filler	82208	82263	0	0	0	0	Filler	0	0
Filler	82264	82319	0	0	0	0	Filler	0	0
Filler	82320	82375	0	0	0	0	Filler	0	0
Filler	82376	82431	0	0	0	0	Filler	0	0
Filler	82432	82487	0	0	0	0	Filler	0	0
Filler	82488	82543	0	0	0	0	Filler	0	0
Filler	82544	82599	0	0	0	0	Filler	0	0
Filler	82600	82655	0	0	0	0	Filler	0	0
Filler	82656	82711	0	0	0	0	Filler	0	0
Filler	82712	82767	0	0	0	0	Filler	0	0
Filler	82768	82823	0	0	0	0	Filler	0	0
Filler	82824	82879	0	0	0	0	Filler	0	0
Filler	82880	82935	0	0	0	0	Filler	0	0
Filler	82936	82991	0	0	0	0	Filler	0	0
Filler	82992	83047	0	0	0	0	Filler	0	0
Filler	83048	83103	0	0	0	0	Filler	0	0
Filler	83104	83159	0	0	0	0	Filler	0	0
Filler	83160	83215	0	0	0	0	Filler	0	0
Filler	83216	83271	0	0	0	0	Filler	0	0
Filler	83272	83327	0	0	0	0	Filler	0	0
Filler	83328	83383	0	0	0	0	Filler	0	0
Filler	83384	83439	0	0	0	0	Filler	0	0
Filler	83440	83495	0	0	0	0	Filler	0	0
Filler	83496	83551	0	0	0	0	Filler	0	0
Filler	83552	83607	0	0	0	0	Filler	0	0
Filler	83608	83663	0	0	0	0	Filler	0	0
Filler	83664	83719	0	0	0	0	Filler	0	0
Filler	83720	83775	0	0	0	0	Filler	0	0
Filler	83776	83831	0	0	0	0	Filler	0	0
Filler	83832	83887	0	0	0	0	Filler	0	0
Filler	83888	83943	0	0	0	0	Filler	0	0
Filler	83944	83999	0	0	0	0	Filler	0	0
Filler	84000	84055	0	0	0	0	Filler	0	0
Filler	84056	84111	0	0	0	0	Filler	0	0
Filler	84112	84167	0	0	0	0	Filler	0	0
Filler	84168	84223	0	0	0	0	Filler	0	0
Filler	84224	84279	0	0	0	0	Filler	0	0
Filler	84280	84335	0	0	0	0	Filler	0	0
Filler	84336	84391	0	0	0	0	Filler	0	0
Filler	84392	84447	0	0	0	0	Filler	0	0
Filler	84448	84503	0	0	0	0	Filler	0	0
Filler	84504	84559	0	0	0	0	Filler	0	0
Filler	84560	84615	0	0	0	0	Filler	0	0
Filler	84616	84671	0	0	0	0	Filler	0	0
Filler	84672	84727	0	0	0	0	Filler	0	0
Filler	84728	84783	0	0	0	0	Filler	0	0
Filler	84784	84839	0	0	0	0	Filler	0	0
Filler	84840	84895	0	0	0	0	Filler	0	0
Filler	84896	84951	0	0	0	0	Filler	0	0
Filler	84952	85007	0	0	0	0	Filler	0	0
Filler	85008	85063	0	0	0	0	Filler	0	0
Filler	85064	85119	0	0	0	0	Filler	0	0
Filler	85120	85175	0	0	0	0	Filler	0	0
Filler	85176	85231	0	0	0	0	Filler	0	0
Filler	85232	85287	0	0	0	0	Filler	0	0
Filler	85288	85343	0	0	0	0	Filler	0	0
Filler	85344	85399	0	0	0	0	Filler	0	0
Filler	85400	85455	0	0	0	0	Filler	0	0
Filler	85456	85511	0	0	0	0	Filler	0	0
Filler	85512	85567	0	0	0	0	Filler	0	0
Filler	85568	85623	0	0	0	0	Filler	0	0
Filler	85624	85679	0	0	0	0	Filler	0	0
Filler	85680	85735	0	0	0	0	Filler	0	0
Filler	85736	85791	0	0	0	0	Filler	0	0
Filler	85792	85847	0	0	0	0	Filler	0	0
Filler	85848	85903	0	0	0	0	Filler	0	0
Filler	85904	85959	0	0	0	0	Filler	0	0
Filler	85960	86015	0	0	0	0	Filler	0	0
Filler	86016	86071	0	0	0	0	Filler	0	0
Filler	86072	86127	0	0	0	0	Filler	0	0
Filler	86128	86183	0	0	0	0	Filler	0	0
Filler	86184	86239	0	0	0	0	Filler	0	0
Filler	86240	86295	0	0	0	0	Filler	0	0
Filler	86296	86351	0	0	0	0	Filler	0	0
Filler	86352	86407	0	0	0	0	Filler	0	0
Filler	86408	86463	0	0	0	0	Filler	0	0
Filler	86464	86519	0	0	0	0	Filler	0	0
Filler	86520	86575	0	0	0	0	Filler	0	0
Filler	86576	86631	0	0	0	0	Filler	0	0
Filler	86632	86687	0	0	0	0	Filler	0	0
Filler	86688	86743	0	0	0	0	Filler	0	0
Filler	86744	86799	0	0	0	0	Filler	0	0
Filler	86800	86855	0	0	0	0	Filler	0	0
Filler	86856	86911	0	0	0	0	Filler	0	0
Filler	86912	86967	0	0	0	0	Filler	0	0
Filler	86968	87023	0	0	0	0	Filler	0	0
Filler	87024	87079	0	0	0	0	Filler	0	0
Filler	87080	87135	0	0	0	0	Filler	0	0
Filler	87136	87191	0	0	0	0	Filler	0	0
Filler	87192	87247	0	0	0	0	Filler	0	0
Filler	87248	87303	0	0	0	0	Filler	0	0
Filler	87304	87359	0	0	0	0	Filler	0	0
Filler	87360	87415	0	0	0	0	Filler	0	0
Filler	87416	87471	0	0	0	0	Filler	0	0
Filler	87472	87527	0	0	0	0	Filler	0	0
Filler	87528	87583	0	0	0	0	Filler	0	0
Filler	87584	87639	0	0	0	0	Filler	0	0
Filler	87640	87695	0	0	0	0	Filler	0	0
Filler	87696	87751	0	0	0	0	Filler	0	0
Filler	87752	87807	0	0	0	0	Filler	0	0
Filler	87808	87863	0	0	0	0	Filler	0	0
Filler	87864	87919	0	0	0	0	Filler	0	0
Filler	87920	87975	0	0	0	0	Filler	0	0
Filler	87976	88031	0	0	0	0	Filler	0	0
Filler	88032	88087	0	0	0	0	Filler	0	0
Filler	88088	88143	0	0	0	0	Filler	0	0
Filler	88144	88199	0	0	0	0	Filler	0	0
Filler	88200	88255	0	0	0	0	Filler	0	0
Filler	88256	88311	0	0	0	0	Filler	0	0
Filler	88312	88367	0	0	0	0	Filler	0	0
Filler	88368	88423	0	0	0	0	Filler	0	0
Filler	88424	88479	0	0	0	0	Filler	0	0
Filler	88480	88535	0	0	0	0	Filler	0	0
Filler	88536	88591	0	0	0	0	Filler	0	0
Filler	88592	88647	0	0	0	0	Filler	0	0
Filler	88648	88703	0	0	0	0	Filler	0	0
Filler	88704	88759	0	0	0	0	Filler	0	0
Filler	88760	88815	0	0	0	0	Filler	0	0
Filler	88816	88871	0	0	0	0	Filler	0	0
Filler	88872	88927	0	0	0	0	Filler	0	0
Filler	88928	88983	0	0	0	0	Filler	0	0
Filler	88984	89039	0	0	0	0	Filler	0	0
Filler	89040	89095	0	0	0	0	Filler	0	0
Filler	89096	89151	0	0	0	0	Filler	0	0
Filler	89152	89207	0	0	0	0	Filler	0	0
Filler	89208	89263	0	0	0	0	Filler	0	0
Filler	89264	89319	0	0	0	0	Filler	0	0
Filler	89320	89375	0	0	0	0	Filler	0	0
Filler	89376	89431	0	0	0	0	Filler	0	0
Filler	89432	89487	0	0	0	0	Filler	0	0
Filler	89488	89543	0	0	0	0	Filler	0	0
Filler	89544	89599	0	0	0	0	Filler	0	0
Filler	89600	89655	0	0	0	0	Filler	0	0
Filler	89656	89711	0	0	0	0	Filler	0	0
Filler	89712	89767	0	0	0	0	Filler	0	0
Filler	89768	89823	0	0	0	0	Filler	0	0
Filler	89824	89879	0	0	0	0	Filler	0	0
Filler	89880	89935	0	0	0	0	Filler	0	0
Filler	89936	89991	0	0	0	0	Filler	0	0
Filler	89992	90047	0	0	0	0	Filler	0	0
Filler	90048	90103	0	0	0	0	Filler	0	0
Filler	90104	90159	0	0	0	0	Filler	0	0
Filler	90160	90215	0	0	0	0	Filler	0	0
Filler	90216	90271	0	0	0	0	Filler	0	0
Filler	90272	90327	0	0	0	0	Filler	0	0
Filler	90328	90383	0	0	0	0	Filler	0	0
Filler	90384	90439	0	0	0	0	Filler	0	0
Filler	90440	90495	0	0	0	0	Filler	0	0
Filler	90496	90551	0	0	0	0	Filler	0	0
Filler	90552	90607	0	0	0	0	Filler	0	0
Filler	90608	90663	0	0	0	0	Filler	0	0
Filler	90664	90719	0	0	0	0	Filler	0	0
Filler	90720	90775	0	0	0	0	Filler	0	0
Filler	90776	90831	0	0	0	0	Filler	0	0
Filler	90832	90887	0	0	0	0	Filler	0	0
Filler	90888	90943	0	0	0	0	Filler	0	0
Filler	90944	90999	0	0	0	0	Filler	0	0
Filler	91000	91055	0	0	0	0	Filler	0	0
Filler	91056	91111	0	0	0	0	Filler	0	0
Filler	91112	91167	0	0	0	0	Filler	0	0
Filler	91168	91223	0	0	0	0	Filler	0	0
Filler	91224	91279	0	0	0	0	Filler	0	0
Filler	91280	91335	0	0	0	0	Filler	0	0
Filler	91336	91391	0	0	0	0	Filler	0	0
Filler	91392	91447	0	0	0	0	Filler	0	0
Filler	91448	91503	0	0	0	0	Filler	0	0
Filler	91504	91559	0	0	0	0	Filler	0	0
Filler	91560	91615	0	0	0	0	Filler	0	0
Filler	91616	91671	0	0	0	0	Filler	0	0
Filler	91672	91727	0	0	0	0	Filler	0	0
Filler	91728	91783	0	0	0	0	Filler	0	0
Filler	91784	91839	0	0	0	0	Filler	0	0
Filler	91840	91895	0	0	0	0	Filler	0	0
Filler	91896	91951	0	0	0	0	Filler	0	0
Filler	91952	92007	0	0	0	0	Filler	0	0
Filler	92008	92063	0	0	0	0	Filler	0	0
Filler	92064	92119	0	0	0	0	Filler	0	0
Filler	92120	92175	0	0	0	0	Filler	0	0
Filler	92176	92231	0	0	0	0	Filler	0	0
Filler	92232	92287	0	0	0	0	Filler	0	0
Filler	92288	92343	0	0	0	0	Filler	0	0
Filler	92344	92399	0	0	0	0	Filler	0	0
Filler	92400	92455	0	0	0	0	Filler	0	0
Filler	92456	92511	0	0	0	0	Filler	0	0
Filler	92512	92567	0	0	0	0	Filler	0	0
Filler	92568	92623	0	0	0	0	Filler	0	0
Filler	92624	92679	0	0	0	0	Filler	0	0
Filler	92680	92735	0	0	0	0	Filler	0	0
Filler	92736	92791	0	0	0	0	Filler	0	0
Filler	92792	92847	0	0	0	0	Filler	0	0
Filler	92848	92903	0	0	0	0	Filler	0	0
Filler	92904	92959	0	0	0	0	Filler	0	0
Filler	92960	93015	0	0	0	0	Filler	0	0
Filler	93016	93071	0	0	0	0	Filler	0	0
Filler	93072	93127	0	0	0	0	Filler	0	0
Filler	93128	93183	0	0	0	0	Filler	0	0
Filler	93184	93239	0	0	0	0	Filler	0	0
Filler	93240	93295	0	0	0	0	Filler	0	0
Filler	93296	93351	0	0	0	0	Filler	0	0
Filler	93352	93407	0	0	0	0	Filler	0	0
Filler	93408	93463	0	0	0	0	Filler	0	0
Filler	93464	93519	0	0	0	0	Filler	0	0
Filler	93520	93575	0	0	0	0	Filler	0	0
Filler	93576	93631	0	0	0	0	Filler	0	0
Filler	93632	93687	0	0	0	0	Filler	0	0
Filler	93688	93743	0	0	0	0	Filler	0	0
Filler	93744	93799	0	0	0	0	Filler	0	0
Filler	93800	93855	0	0	0	0	Filler	0	0
Filler	93856	93911	0	0	0	0	Filler	0	0
Filler	93912	93967	0	0	0	0	Filler	0	0
Filler	93968	94023	0	0	0	0	Filler	0	0
Filler	94024	94079	0	0	0	0	Filler	0	0
Filler	94080	94135	0	0	0	0	Filler	0	0
Filler	94136	94191	0	0	0	0	Filler	0	0
Filler	94192	94247	0	0	0	0	Filler	0	0
Filler	94248	94303	0	0	0	0	Filler	0	0
Filler	94304	94359	0	0	0	0	Filler	0	0
Filler	94360	94415	0	0	0	0	Filler	0	0
Filler	94416	94471	0	0	0	0	Filler	0	0
Filler	94472	94527	0	0	0	0	Filler	0	0
Filler	94528	94583	0	0	0	0	Filler	0	0
Filler	94584	94639	0	0	0	0	Filler	0	0
Filler	94640	94695	0	0	0	0	Filler	0	0
Filler	94696	94751	0	0	0	0	Filler	0	0
Filler	94752	94807	0	0	0	0	Filler	0	0
Filler	94808	94863	0	0	0	0	Filler	0	0
Filler	94864	94919	0	0	0	0	Filler	0	0
Filler	94920	94975	0	0	0	0	Filler	0	0
Filler	94976	95031	0	0	0	0	Filler	0	0
Filler	95032	95087	0	0	0	0	Filler	0	0
Filler	95088	95143	0	0	0	0	Filler	0	0
Filler	95144	95199	0	0	0	0	Filler	0	0
Filler	95200	95255	0	0	0	0	Filler	0	0
Filler	95256	95311	0	0	0	0	Filler	0	0
Filler	95312	95367	0	0	0	0	Filler	0	0
Filler	95368	95423	0	0	0	0	Filler	0	0
Filler	95424	95479	0	0	0	0	Filler	0	0
Filler	95480	95535	0	0	0	0	Filler	0	0
Filler	95536	95591	0	0	0	0	Filler	0	0
Filler	95592	95647	0	0	0	0	Filler	0	0
Filler	95648	95703	0	0	0	0	Filler	0	0
Filler	95704	95759	0	0	0	0	Filler	0	0
Filler	95760	95815	0	0	0	0	Filler	0	0
Filler	95816	95871	0	0	0	0	Filler	0	0
Filler	95872	95927	0	0	0	0	Filler	0	0
Filler	95928	95983	0	0	0	0	Filler	0	0
Filler	95984	96039	0	0	0	0	Filler	0	0
Filler	96040	96095	0	0	0	0	Filler	0	0
Filler	96096	96151	0	0	0	0	Filler	0	0
Filler	96152	96207	0	0	0	0	Filler	0	0
Filler	96208	96263	0	0	0	0	Filler	0	0
Filler	96264	96319	0	0	0	0	Filler	0	0
Filler	96320	96375	0	0	0	0	Filler	0	0
Filler	96376	96431	0	0	0	0	Filler	0	0
Filler	96432	96487	0	0	0	0	Filler	0	0
Filler	96488	96543	0	0	0	0	Filler	0	0
Filler	96544	96599	0	0	0	0	Filler	0	0
Filler	96600	96655	0	0	0	0	Filler	0	0
Filler	96656	96711	0	0	0	0	Filler	0	0
Filler	96712	96767	0	0	0	0	Filler	0	0
Filler	96768	96823	0	0	0	0	Filler	0	0
Filler	96824	96879	0	0	0	0	Filler	0	0
Filler	96880	96935	0	0	0	0	Filler	0	0
Filler	96936	96991	0	0	0	0	Filler	0	0
Filler	96992	97047	0	0	0	0	Filler	0	0
Filler	97048	97103	0	0	0	0	Filler	0	0
Filler	97104	97159	0	0	0	0	Filler	0	0
Filler	97160	97215	0	0	0	0	Filler	0	0
Filler	97216	97271	0	0	0	0	Filler	0	0
Filler	97272	97327	0	0	0	0	Filler	0	0
Filler	97328	97383	0	0	0	0	Filler	0	0
Filler	97384	97439	0	0	0	0	Filler	0	0
Filler	97440	97495	0	0	0	0	Filler	0	0
Filler	97496	97551	0	0	0	0	Filler	0	0
Filler	97552	97607	0	0	0	0	Filler	0	0
Filler	97608	97663	0	0	0	0	Filler	0	0
Filler	97664	97719	0	0	0	0	Filler	0	0
Filler	97720	97775	0	0	0	0	Filler	0	0
Filler	97776	97831	0	0	0	0	Filler	0	0
Filler	97832	97887	0	0	0	0	Filler	0	0
Filler	97888	97943	0	0	0	0	Filler	0	0
Filler	97944	97999	0	0	0	0	Filler	0	0
Filler	98000	98055	0	0	0	0	Filler	0	0
Filler	98056	98111	0	0	0	0	Filler	0	0
Filler	98112	98167	0	0	0	0	Filler	0	0
Filler	98168	98223	0	0	0	0	Filler	0	0
Filler	98224	98279	0	0	0	0	Filler	0	0
Filler	98280	98335	0	0	0	0	Filler	0	0
Filler	98336	98391	0	0	0	0	Filler	0	0
Filler	98392	98447	0	0	0	0	Filler	0	0
Filler	98448	98503	0	0	0	0	Filler	0	0
Filler	98504	98559	0	0	0	0	Filler	0	0
Filler	98560	98615	0	0	0	0	Filler	0	0
Filler	98616	98671	0	0	0	0	Filler	0	0
Filler	98672	98727	0	0	0	0	Filler	0	0
Filler	98728	98783	0	0	0	0	Filler	0	0
Filler	98784	98839	0	0	0	0	Filler	0	0
Filler	98840	98895	0	0	0	0	Filler	0	0
Filler	98896	98951	0	0	0	0	Filler	0	0
Filler	98952	99007	0	0	0	0	Filler	0	0
Filler	99008	99063	0	0	0	0	Filler	0	0
Filler	99064	99119	0	0	0	0	Filler	0	0
Filler	99120	99175	0	0	0	0	Filler	0	0
Filler	99176	99231	0	0	0	0	Filler	0	0
Filler	99232	99287	0	0	0	0	Filler	0	0
Filler	99288	99343	0	0	0	0	Filler	0	0
Filler	99344	99399	0	0	0	0	Filler	0	0
Filler	99400	99455	0	0	0	0	Filler	0	0
Filler	99456	99511	0	0	0	0	Filler	0	0
Filler	99512	99567	0	0	0	0	Filler	0	0
Filler	99568	99623	0	0	0	0	Filler	0	0
Filler	99624	99679	0	0	0	0	Filler	0	0
Filler	99680	99735	0	0	0	0	Filler	0	0
Filler	99736	99791	0	0	0	0	Filler	0	0
Filler	99792	99847	0	0	0	0	Filler	0	0
Filler	99848	99903	0	0	0	0	Filler	0	0
Filler	99904	99959	0	0	0	0	Filler	0	0
Filler	99960	100015	0	0	0	0	Filler	0	0
Filler	100016	100071	0	0	0	0	Filler	0	0
Filler	100072	100127	0	0	0	0	Filler	0	0
Filler	100128	100183	0	0	0	0	Filler	0	0
Filler	100184	100239	0	0	0	0	Filler	0	0
Filler	100240	100295	0	0	0	0	Filler	0	0
Filler	100296	100351	0	0	0	0	Filler	0	0
Filler	100352	100407	0	0	0	0	Filler	0	0
Filler	100408	100463	0	0	0	0	Filler	0	0
Filler	100464	100519	0	0	0	0	Filler	0	0
Filler	100520	100575	0	0	0	0	Filler	0	0
Filler	100576	100631	0	0	0	0	Filler	0	0
Filler	100632	100687	0	0	0	0	Filler	0	0
Filler	100688	100743	0	0	0	0	Filler	0	0
Filler	100744	100799	0	0	0	0	Filler	0	0
Filler	100800	100855	0	0	0	0	Filler	0	0
Filler	100856	100911	0	0	0	0	Filler	0	0
Filler	100912	100967	0	0	0	0	Filler	0	0
Filler	100968	101023	0	0	0	0	Filler	0	0
Filler	101024	101079	0	0	0	0	Filler	0	0
Filler	101080	101135	0	0	0	0	Filler	0	0
Filler	101136	101191	0	0	0	0	Filler	0	0
Filler	101192	101247	0	0	0	0	Filler	0	0
Filler	101248	101303	0	0	0	0	Filler	0	0
Filler	101304	101359	0	0	0	0	Filler	0	0
Filler	101360	101415	0	0	0	0	Filler	0	0
Filler	101416	101471	0	0	0	0	Filler	0	0
Filler	101472	101527	0	0	0	0	Filler	0	0
Filler	101528	101583	0	0	0	0	Filler	0	0
Filler	101584	101639	0	0	0	0	Filler	0	0
Filler	101640	101695	0	0	0	0	Filler	0	0
Filler	101696	101751	0	0	0	0	Filler	0	0
Filler	101752	101807	0	0	0	0	Filler	0	0
Filler	101808	101863	0	0	0	0	Filler	0	0
Filler	101864	101919	0	0	0	0	Filler	0	0
Filler	101920	101975	0	0	0	0	Filler	0	0
Filler	101976	102031	0	0	0	0	Filler	0	0
Filler	102032	102087	0	0	0	0	Filler	0	0
Filler	102088	102143	0	0	0	0	Filler	0	0
Filler	102144	102199	0	0	0	0	Filler	0	0
Filler	102200	102255	0	0	0	0	Filler	0	0
Filler	102256	102311	0	0	0	0	Filler	0	0
Filler	102312	102367	0	0	0	0	Filler	0	0
Filler	102368	102423	0	0	0	0	Filler	0	0
Filler	102424	102479	0	0	0	0	Filler	0	0
Filler	102480	102535	0	0	0	0	Filler	0	0
Filler	102536	102591	0	0	0	0	Filler	0	0
Filler	102592	102647	0	0	0	0	Filler	0	0
Filler	102648	102703	0	0	0	0	Filler	0	0
Filler	102704	102759	0	0	0	0	Filler	0	0
Filler	102760	102815	0	0	0	0	Filler	0	0
Filler	102816	102871	0	0	0	0	Filler	0	0
Filler	102872	102927	0	0	0	0	Filler	0	0
Filler	102928	102983	0	0	0	0	Filler	0	0
Filler	102984	103039	0	0	0	0	Filler	0	0
Filler	103040	103095	0	0	0	0	Filler	0	0
Filler	103096	103151	0	0	0	0	Filler	0	0
Filler	103152	103207	0	0	0	0	Filler	0	0
Filler	103208	103263	0	0	0	0	Filler	0	0
Filler	103264	103319	0	0	0	0	Filler	0	0
Filler	103320	103375	0	0	0	0	Filler	0	0
Filler	103376	103431	0	0	0	0	Filler	0	0
Filler	103432	103487	0	0	0	0	Filler	0	0
Filler	103488	103543	0	0	0	0	Filler	0	0
Filler	103544	103599	0	0	0	0	Filler	0	0
Filler	103600	103655	0	0	0	0	Filler	0	0
Filler	103656	103711	0	0	0	0	Filler	0	0
Filler	103712	103767	0	0	0	0	Filler	0	0
Filler	103768	103823	0	0	0	0	Filler	0	0
Filler	103824	103879	0	0	0	0	Filler	0	0
Filler	103880	103935	0	0	0	0	Filler	0	0
Filler	103936	103991	0	0	0	0	Filler	0	0
Filler	103992	104047	0	0	0	0	Filler	0	0
Filler	104048	104103	0	0	0	0	Filler	0	0
Filler	104104	104159	0	0	0	0	Filler	0	0
Filler	104160	104215	0	0	0	0	Filler	0	0
Filler	104216	104271	0	0	0	0	Filler	0	0
Filler	104272	104327	0	0	0	0	Filler	0	0
Filler	104328	104383	0	0	0	0	Filler	0	0
Filler	104384	104439	0	0	0	0	Filler	0	0
Filler	104440	104495	0	0	0	0	Filler	0	0
Filler	104496	104551	0	0	0	0	Filler	0	0
Filler	104552	104607	0	0	0	0	Filler	0	0
Filler	104608	104663	0	0	0	0	Filler	0	0
Filler	104664	104719	0	0	0	0	Filler	0	0
Filler	104720	104775	0	0	0	0	Filler	0	0
Filler	104776	104831	0	0	0	0	Filler	0	0
Filler	104832	104887	0	0	0	0	Filler	0	0
Filler	104888	104943	0	0	0	0	Filler	0	0
Filler	104944	104999	0	0	0	0	Filler	0	0
Filler	105000	105055	0	0	0	0	Filler	0	0
Filler	105056	105111	0	0	0	0	Filler	0	0
Filler	105112	105167	0	0	0	0	Filler	0	0
Filler	105168	105223	0	0	0	0	Filler	0	0
Filler	105224	105279	0	0	0	0	Filler	0	0
Filler	105280	105335	0	0	0	0	Filler	0	0
Filler	105336	105391	0	0	0	0	Filler	0	0
Filler	105392	105447	0	0	0	0	Filler	0	0
Filler	105448	105503	0	0	0	0	Filler	0	0
Filler	105504	105559	0	0	0	0	Filler	0	0
Filler	105560	105615	0	0	0	0	Filler	0	0
Filler	105616	105671	0	0	0	0	Filler	0	0
Filler	105672	105727	0	0	0	0	Filler	0	0
Filler	105728	105783	0	0	0	0	Filler	0	0
Filler	105784	105839	0	0	0	0	Filler	0	0
Filler	105840	105895	0	0	0	0	Filler	0	0
Filler	105896	105951	0	0	0	0	Filler	0	0
Filler	105952	106007	0	0	0	0	Filler	0	0
Filler	106008	106063	0	0	0	0	Filler	0	0
Filler	106064	106119	0	0	0	0	Filler	0	0
Filler	106120	106175	0	0	0	0	Filler	0	0
Filler	106176	106231	0	0	0	0	Filler	0	0
Filler	106232	106287	0	0	0	0	Filler	0	0
Filler	106288	106343	0	0	0	0	Filler	0	0
Filler	106344	106399	0	0	0	0	Filler	0	0
Filler	106400	106455	0	0	0	0	Filler	0	0
Filler	106456	106511	0	0	0	0	Filler	0	0
Filler	106512	106567	0	0	0	0	Filler	0	0
Filler	106568	106623	0	0	0	0	Filler	0	0
Filler	106624	106679	0	0	0	0	Filler	0	0
Filler	106680	106735	0	0	0	0	Filler	0	0
Filler	106736	106791	0	0	0	0	Filler	0	0
Filler	106792	106847	0	0	0	0	Filler	0	0
Filler	106848	106903	0	0	0	0	Filler	0	0
Filler	106904	106959	0	0	0	0	Filler	0	0
Filler	106960	107015	0	0	0	0	Filler	0	0
Filler	107016	107071	0	0	0	0	Filler	0	0
Filler	107072	107127	0	0	0	0	Filler	0	0
Filler	107128	107183	0	0	0	0	Filler	0	0
Filler	107184	107239	0	0	0	0	Filler	0	0
Filler	107240	107295	0	0	0	0	Filler	0	0
Filler	107296	107351	0	0	0	0	Filler	0	0
Filler	107352	107407	0	0	0	0	Filler	0	0
Filler	107408	107463	0	0	0	0	Filler	0	0
Filler	107464	107519	0	0	0	0	Filler	0	0
Filler	107520	107575	0	0	0	0	Filler	0	0
Filler	107576	107631	0	0	0	0	Filler	0	0
Filler	107632	107687	0	0	0	0	Filler	0	0
Filler	107688	107743	0	0	0	0	Filler	0	0
Filler	107744	107799	0	0	0	0	Filler	0	0
Filler	107800	107855	0	0	0	0	Filler	0	0
Filler	107856	107911	0	0	0	0	Filler	0	0
Filler	107912	107967	0	0	0	0	Filler	0	0
Filler	107968	108023	0	0	0	0	Filler	0	0
Filler	108024	108079	0	0	0	0	Filler	0	0
Filler	108080	108135	0	0	0	0	Filler	0	0
Filler	108136	108191	0	0	0	0	Filler	0	0
Filler	108192	108247	0	0	0	0	Filler	0	0
Filler	108248	108303	0	0	0	0	Filler	0	0
Filler	108304	108359	0	0	0	0	Filler	0	0
Filler	108360	108415	0	0	0	0	Filler	0	0
Filler	108416	108471	0	0	0	0	Filler	0	0
Filler	108472	108527	0	0	0	0	Filler	0	0
Filler	108528	108583	0	0	0	0	Filler	0	0
Filler	108584	108639	0	0	0	0	Filler	0	0
Filler	108640	108695	0	0	0	0	Filler	0	0
Filler	108696	108751	0	0	0	0	Filler	0	0
Filler	108752	108807	0	0	0	0	Filler	0	0
Filler	108808	108863	0	0	0	0	Filler	0	0
Filler	108864	108919	0	0	0	0	Filler	0	0
Filler	108920	108975	0	0	0	0	Filler	0	0
Filler	108976	109031	0	0	0	0	Filler	0	0
Filler	109032	109087	0	0	0	0	Filler	0	0
Filler	109088	109143	0	0	0	0	Filler	0	0
Filler	109144	109199	0	0	0	0	Filler	0	0
Filler	109200	109255	0	0	0	0	Filler	0	0
Filler	109256	109311	0	0	0	0	Filler	0	0
Filler	109312	109367	0	0	0	0	Filler	0	0
Filler	109368	109423	0	0	0	0	Filler	0	0
Filler	109424	109479	0	0	0	0	Filler	0	0
Filler	109480	109535	0	0	0	0	Filler	0	0
Filler	109536	109591	0	0	0	0	Filler	0	0
Filler	109592	109647	0	0	0	0	Filler	0	0
Filler	109648	109703	0	0	0	0	Filler	0	0
Filler	109704	109759	0	0	0	0	Filler	0	0
Filler	109760	109815	0	0	0	0	Filler	0	0
Filler	109816	109871	0	0	0	0	Filler	0	0
Filler	109872	109927	0	0	0	0	Filler	0	0
Filler	109928	109983	0	0	0	0	Filler	0	0
Filler	109984	110039	0	0	0	0	Filler	0	0
Filler	110040	110095	0	0	0	0	Filler	0	0
Filler	110096	110151	0	0	0	0	Filler	0	0
Filler	110152	110207	0	0	0	0	Filler	0	0
Filler	110208	110263	0	0	0	0	Filler	0	0
Filler	110264	110319	0	0	0	0	Filler	0	0
Filler	110320	110375	0	0	0	0	Filler	0	0
Filler	110376	110431	0	0	0	0	Filler	0	0
Filler	110432	110487	0	0	0	0	Filler	0	0
Filler	110488	110543	0	0	0	0	Filler	0	0
Filler	110544	110599	0	0	0	0	Filler	0	0
Filler	110600	110655	0	0	0	0	Filler	0	0
Filler	110656	110711	0	0	0	0	Filler	0	0
Filler	110712	110767	0	0	0	0	Filler	0	0
Filler	110768	110823	0	0	0	0	Filler	0	0
Filler	110824	110879	0	0	0	0	Filler	0	0
Filler	110880	110935	0	0	0	0	Filler	0	0
Filler	110936	110991	0	0	0	0	Filler	0	0
Filler	110992	111047	0	0	0	0	Filler	0	0
Filler	111048	111103	0	0	0	0	Filler	0	0
[truncated: 26,761 more rows]
