# Supplementary material for: NuA4 histone acetyltransferase activity is required for H4 acetylation on a dosage-compensated monosomic chromosome that confers resistance to fungal toxins
Source: Epigenetics Chromatin. 2017 Oct 23;10:49. doi: 10.1186/s13072-017-0156-y (PMC5653997; doi:10.1186/s13072-017-0156-y)
Supplement: Supplementary file 6 — Additional file 6: Table S2. ChIP data (http://www.ncbi.nlm.nih.gov/geo/query/acc.cgi?acc=GSE81684). [file 13072_2017_156_MOESM6_ESM.zip › H3_Chr5.xlsx]

## Sheet: Chr5
Contig	Probe sequence start	Probe sequence end	Log2 value of Sor125(55) mutant 1	Log2 value of Sor125(55) mutant 2	Log2 value of 3153A parent 1	Log2 value of 3153A parent 2	Probe Name	Mean difference	p value
Filler	1	56	0	0	0	0	Filler	0	0
Filler	57	112	0	0	0	0	Filler	0	0
Filler	113	168	0	0	0	0	Filler	0	0
Filler	169	224	0	0	0	0	Filler	0	0
Filler	225	280	0	0	0	0	Filler	0	0
Filler	281	336	0	0	0	0	Filler	0	0
Filler	337	392	0	0	0	0	Filler	0	0
Filler	393	448	0	0	0	0	Filler	0	0
Filler	449	504	0	0	0	0	Filler	0	0
Filler	505	560	0	0	0	0	Filler	0	0
Filler	561	616	0	0	0	0	Filler	0	0
Filler	617	672	0	0	0	0	Filler	0	0
Filler	673	728	0	0	0	0	Filler	0	0
Filler	729	784	0	0	0	0	Filler	0	0
Filler	785	840	0	0	0	0	Filler	0	0
Filler	841	896	0	0	0	0	Filler	0	0
Filler	897	952	0	0	0	0	Filler	0	0
Filler	953	1008	0	0	0	0	Filler	0	0
Filler	1009	1064	0	0	0	0	Filler	0	0
Filler	1065	1120	0	0	0	0	Filler	0	0
Filler	1121	1176	0	0	0	0	Filler	0	0
Filler	1177	1232	0	0	0	0	Filler	0	0
Filler	1233	1288	0	0	0	0	Filler	0	0
2350	1301	1350	-0.11	-0.07	0.37	0.39	CONTIG19_2350FS000001300	-0.47	0.0135431
Filler	1351	1406	0	0	0	0	Filler	0	0
Filler	1407	1462	0	0	0	0	Filler	0	0
Filler	1463	1518	0	0	0	0	Filler	0	0
Filler	1519	1574	0	0	0	0	Filler	0	0
Filler	1575	1630	0	0	0	0	Filler	0	0
Filler	1631	1686	0	0	0	0	Filler	0	0
Filler	1687	1742	0	0	0	0	Filler	0	0
Filler	1743	1798	0	0	0	0	Filler	0	0
Filler	1799	1854	0	0	0	0	Filler	0	0
Filler	1855	1910	0	0	0	0	Filler	0	0
Filler	1911	1966	0	0	0	0	Filler	0	0
Filler	1967	2022	0	0	0	0	Filler	0	0
Filler	2023	2078	0	0	0	0	Filler	0	0
Filler	2079	2134	0	0	0	0	Filler	0	0
Filler	2135	2190	0	0	0	0	Filler	0	0
Filler	2191	2246	0	0	0	0	Filler	0	0
Filler	2247	2302	0	0	0	0	Filler	0	0
Filler	2303	2358	0	0	0	0	Filler	0	0
Filler	2359	2414	0	0	0	0	Filler	0	0
Filler	2415	2470	0	0	0	0	Filler	0	0
Filler	2471	2526	0	0	0	0	Filler	0	0
Filler	2527	2582	0	0	0	0	Filler	0	0
Filler	2583	2638	0	0	0	0	Filler	0	0
Filler	2639	2694	0	0	0	0	Filler	0	0
Filler	2695	2750	0	0	0	0	Filler	0	0
Filler	2751	2806	0	0	0	0	Filler	0	0
Filler	2807	2862	0	0	0	0	Filler	0	0
Filler	2863	2918	0	0	0	0	Filler	0	0
Filler	2919	2974	0	0	0	0	Filler	0	0
Filler	2975	3030	0	0	0	0	Filler	0	0
Filler	3031	3086	0	0	0	0	Filler	0	0
Filler	3087	3142	0	0	0	0	Filler	0	0
Filler	3143	3198	0	0	0	0	Filler	0	0
Filler	3199	3254	0	0	0	0	Filler	0	0
Filler	3255	3310	0	0	0	0	Filler	0	0
Filler	3311	3366	0	0	0	0	Filler	0	0
Filler	3367	3422	0	0	0	0	Filler	0	0
Filler	3423	3478	0	0	0	0	Filler	0	0
Filler	3479	3534	0	0	0	0	Filler	0	0
Filler	3535	3590	0	0	0	0	Filler	0	0
Filler	3591	3646	0	0	0	0	Filler	0	0
Filler	3647	3702	0	0	0	0	Filler	0	0
Filler	3703	3758	0	0	0	0	Filler	0	0
Filler	3759	3814	0	0	0	0	Filler	0	0
Filler	3815	3870	0	0	0	0	Filler	0	0
Filler	3871	3926	0	0	0	0	Filler	0	0
Filler	3927	3982	0	0	0	0	Filler	0	0
Filler	3983	4038	0	0	0	0	Filler	0	0
Filler	4039	4094	0	0	0	0	Filler	0	0
Filler	4095	4150	0	0	0	0	Filler	0	0
Filler	4151	4206	0	0	0	0	Filler	0	0
Filler	4207	4262	0	0	0	0	Filler	0	0
Filler	4263	4318	0	0	0	0	Filler	0	0
Filler	4319	4374	0	0	0	0	Filler	0	0
Filler	4375	4430	0	0	0	0	Filler	0	0
Filler	4431	4486	0	0	0	0	Filler	0	0
Filler	4487	4542	0	0	0	0	Filler	0	0
Filler	4543	4598	0	0	0	0	Filler	0	0
Filler	4599	4654	0	0	0	0	Filler	0	0
Filler	4655	4710	0	0	0	0	Filler	0	0
Filler	4711	4766	0	0	0	0	Filler	0	0
Filler	4767	4822	0	0	0	0	Filler	0	0
Filler	4823	4878	0	0	0	0	Filler	0	0
Filler	4879	4934	0	0	0	0	Filler	0	0
Filler	4935	4990	0	0	0	0	Filler	0	0
Filler	4991	5046	0	0	0	0	Filler	0	0
Filler	5047	5102	0	0	0	0	Filler	0	0
Filler	5103	5158	0	0	0	0	Filler	0	0
Filler	5159	5214	0	0	0	0	Filler	0	0
Filler	5215	5270	0	0	0	0	Filler	0	0
Filler	5271	5326	0	0	0	0	Filler	0	0
Filler	5327	5382	0	0	0	0	Filler	0	0
Filler	5383	5438	0	0	0	0	Filler	0	0
Filler	5439	5494	0	0	0	0	Filler	0	0
Filler	5495	5550	0	0	0	0	Filler	0	0
Filler	5551	5606	0	0	0	0	Filler	0	0
Filler	5607	5662	0	0	0	0	Filler	0	0
Filler	5663	5718	0	0	0	0	Filler	0	0
Filler	5719	5774	0	0	0	0	Filler	0	0
Filler	5775	5830	0	0	0	0	Filler	0	0
Filler	5831	5886	0	0	0	0	Filler	0	0
Filler	5887	5942	0	0	0	0	Filler	0	0
Filler	5943	5998	0	0	0	0	Filler	0	0
Filler	5999	6054	0	0	0	0	Filler	0	0
Filler	6055	6110	0	0	0	0	Filler	0	0
Filler	6111	6166	0	0	0	0	Filler	0	0
Filler	6167	6222	0	0	0	0	Filler	0	0
Filler	6223	6278	0	0	0	0	Filler	0	0
Filler	6279	6334	0	0	0	0	Filler	0	0
Filler	6335	6390	0	0	0	0	Filler	0	0
Filler	6391	6446	0	0	0	0	Filler	0	0
Filler	6447	6502	0	0	0	0	Filler	0	0
Filler	6503	6558	0	0	0	0	Filler	0	0
Filler	6559	6614	0	0	0	0	Filler	0	0
Filler	6615	6670	0	0	0	0	Filler	0	0
Filler	6671	6726	0	0	0	0	Filler	0	0
Filler	6727	6782	0	0	0	0	Filler	0	0
Filler	6783	6838	0	0	0	0	Filler	0	0
Filler	6839	6894	0	0	0	0	Filler	0	0
Filler	6895	6950	0	0	0	0	Filler	0	0
Filler	6951	7006	0	0	0	0	Filler	0	0
Filler	7007	7062	0	0	0	0	Filler	0	0
Filler	7063	7118	0	0	0	0	Filler	0	0
Filler	7119	7174	0	0	0	0	Filler	0	0
Filler	7175	7230	0	0	0	0	Filler	0	0
Filler	7231	7286	0	0	0	0	Filler	0	0
Filler	7287	7342	0	0	0	0	Filler	0	0
Filler	7343	7398	0	0	0	0	Filler	0	0
Filler	7399	7454	0	0	0	0	Filler	0	0
Filler	7455	7510	0	0	0	0	Filler	0	0
Filler	7511	7566	0	0	0	0	Filler	0	0
Filler	7567	7622	0	0	0	0	Filler	0	0
Filler	7623	7678	0	0	0	0	Filler	0	0
Filler	7679	7734	0	0	0	0	Filler	0	0
Filler	7735	7790	0	0	0	0	Filler	0	0
Filler	7791	7846	0	0	0	0	Filler	0	0
Filler	7847	7902	0	0	0	0	Filler	0	0
Filler	7903	7958	0	0	0	0	Filler	0	0
Filler	7959	8014	0	0	0	0	Filler	0	0
Filler	8015	8070	0	0	0	0	Filler	0	0
Filler	8071	8126	0	0	0	0	Filler	0	0
Filler	8127	8182	0	0	0	0	Filler	0	0
Filler	8183	8238	0	0	0	0	Filler	0	0
Filler	8239	8294	0	0	0	0	Filler	0	0
Filler	8295	8350	0	0	0	0	Filler	0	0
Filler	8351	8406	0	0	0	0	Filler	0	0
Filler	8407	8462	0	0	0	0	Filler	0	0
Filler	8463	8518	0	0	0	0	Filler	0	0
Filler	8519	8574	0	0	0	0	Filler	0	0
Filler	8575	8630	0	0	0	0	Filler	0	0
Filler	8631	8686	0	0	0	0	Filler	0	0
Filler	8687	8742	0	0	0	0	Filler	0	0
Filler	8743	8798	0	0	0	0	Filler	0	0
Filler	8799	8854	0	0	0	0	Filler	0	0
Filler	8855	8910	0	0	0	0	Filler	0	0
Filler	8911	8966	0	0	0	0	Filler	0	0
Filler	8967	9022	0	0	0	0	Filler	0	0
Filler	9023	9078	0	0	0	0	Filler	0	0
Filler	9079	9134	0	0	0	0	Filler	0	0
Filler	9135	9190	0	0	0	0	Filler	0	0
Filler	9191	9246	0	0	0	0	Filler	0	0
Filler	9247	9302	0	0	0	0	Filler	0	0
Filler	9303	9358	0	0	0	0	Filler	0	0
Filler	9359	9414	0	0	0	0	Filler	0	0
Filler	9415	9470	0	0	0	0	Filler	0	0
Filler	9471	9526	0	0	0	0	Filler	0	0
Filler	9527	9582	0	0	0	0	Filler	0	0
Filler	9583	9638	0	0	0	0	Filler	0	0
Filler	9639	9694	0	0	0	0	Filler	0	0
Filler	9695	9750	0	0	0	0	Filler	0	0
Filler	9751	9806	0	0	0	0	Filler	0	0
Filler	9807	9862	0	0	0	0	Filler	0	0
Filler	9863	9918	0	0	0	0	Filler	0	0
Filler	9919	9974	0	0	0	0	Filler	0	0
Filler	9975	10030	0	0	0	0	Filler	0	0
Filler	10031	10086	0	0	0	0	Filler	0	0
Filler	10087	10142	0	0	0	0	Filler	0	0
Filler	10143	10198	0	0	0	0	Filler	0	0
Filler	10199	10254	0	0	0	0	Filler	0	0
Filler	10255	10310	0	0	0	0	Filler	0	0
Filler	10311	10366	0	0	0	0	Filler	0	0
Filler	10367	10422	0	0	0	0	Filler	0	0
Filler	10423	10478	0	0	0	0	Filler	0	0
Filler	10479	10534	0	0	0	0	Filler	0	0
Filler	10535	10590	0	0	0	0	Filler	0	0
Filler	10591	10646	0	0	0	0	Filler	0	0
Filler	10647	10702	0	0	0	0	Filler	0	0
Filler	10703	10758	0	0	0	0	Filler	0	0
Filler	10759	10814	0	0	0	0	Filler	0	0
Filler	10815	10870	0	0	0	0	Filler	0	0
Filler	10871	10926	0	0	0	0	Filler	0	0
Filler	10927	10982	0	0	0	0	Filler	0	0
Filler	10983	11038	0	0	0	0	Filler	0	0
Filler	11039	11094	0	0	0	0	Filler	0	0
Filler	11095	11150	0	0	0	0	Filler	0	0
Filler	11151	11206	0	0	0	0	Filler	0	0
Filler	11207	11262	0	0	0	0	Filler	0	0
Filler	11263	11318	0	0	0	0	Filler	0	0
Filler	11319	11374	0	0	0	0	Filler	0	0
Filler	11375	11430	0	0	0	0	Filler	0	0
Filler	11431	11486	0	0	0	0	Filler	0	0
Filler	11487	11542	0	0	0	0	Filler	0	0
Filler	11543	11598	0	0	0	0	Filler	0	0
Filler	11599	11654	0	0	0	0	Filler	0	0
Filler	11655	11710	0	0	0	0	Filler	0	0
Filler	11711	11766	0	0	0	0	Filler	0	0
Filler	11767	11822	0	0	0	0	Filler	0	0
Filler	11823	11878	0	0	0	0	Filler	0	0
Filler	11879	11934	0	0	0	0	Filler	0	0
Filler	11935	11990	0	0	0	0	Filler	0	0
Filler	11991	12046	0	0	0	0	Filler	0	0
Filler	12047	12102	0	0	0	0	Filler	0	0
Filler	12103	12158	0	0	0	0	Filler	0	0
Filler	12159	12214	0	0	0	0	Filler	0	0
Filler	12215	12270	0	0	0	0	Filler	0	0
Filler	12271	12326	0	0	0	0	Filler	0	0
Filler	12327	12382	0	0	0	0	Filler	0	0
Filler	12383	12438	0	0	0	0	Filler	0	0
Filler	12439	12494	0	0	0	0	Filler	0	0
Filler	12495	12550	0	0	0	0	Filler	0	0
Filler	12551	12606	0	0	0	0	Filler	0	0
Filler	12607	12662	0	0	0	0	Filler	0	0
Filler	12663	12718	0	0	0	0	Filler	0	0
Filler	12719	12774	0	0	0	0	Filler	0	0
Filler	12775	12830	0	0	0	0	Filler	0	0
Filler	12831	12886	0	0	0	0	Filler	0	0
Filler	12887	12942	0	0	0	0	Filler	0	0
Filler	12943	12998	0	0	0	0	Filler	0	0
Filler	12999	13054	0	0	0	0	Filler	0	0
Filler	13055	13110	0	0	0	0	Filler	0	0
Filler	13111	13166	0	0	0	0	Filler	0	0
Filler	13167	13222	0	0	0	0	Filler	0	0
Filler	13223	13278	0	0	0	0	Filler	0	0
Filler	13279	13334	0	0	0	0	Filler	0	0
Filler	13335	13390	0	0	0	0	Filler	0	0
Filler	13391	13446	0	0	0	0	Filler	0	0
Filler	13447	13502	0	0	0	0	Filler	0	0
Filler	13503	13558	0	0	0	0	Filler	0	0
Filler	13559	13614	0	0	0	0	Filler	0	0
Filler	13615	13670	0	0	0	0	Filler	0	0
Filler	13671	13726	0	0	0	0	Filler	0	0
Filler	13727	13782	0	0	0	0	Filler	0	0
Filler	13783	13838	0	0	0	0	Filler	0	0
Filler	13839	13894	0	0	0	0	Filler	0	0
Filler	13895	13950	0	0	0	0	Filler	0	0
Filler	13951	14006	0	0	0	0	Filler	0	0
Filler	14007	14062	0	0	0	0	Filler	0	0
Filler	14063	14118	0	0	0	0	Filler	0	0
Filler	14119	14174	0	0	0	0	Filler	0	0
Filler	14175	14230	0	0	0	0	Filler	0	0
Filler	14231	14286	0	0	0	0	Filler	0	0
Filler	14287	14342	0	0	0	0	Filler	0	0
Filler	14343	14398	0	0	0	0	Filler	0	0
Filler	14399	14454	0	0	0	0	Filler	0	0
Filler	14455	14510	0	0	0	0	Filler	0	0
Filler	14511	14566	0	0	0	0	Filler	0	0
Filler	14567	14622	0	0	0	0	Filler	0	0
Filler	14623	14678	0	0	0	0	Filler	0	0
Filler	14679	14734	0	0	0	0	Filler	0	0
Filler	14735	14790	0	0	0	0	Filler	0	0
Filler	14791	14846	0	0	0	0	Filler	0	0
Filler	14847	14902	0	0	0	0	Filler	0	0
Filler	14903	14958	0	0	0	0	Filler	0	0
Filler	14959	15014	0	0	0	0	Filler	0	0
Filler	15015	15070	0	0	0	0	Filler	0	0
Filler	15071	15126	0	0	0	0	Filler	0	0
Filler	15127	15182	0	0	0	0	Filler	0	0
Filler	15183	15238	0	0	0	0	Filler	0	0
Filler	15239	15294	0	0	0	0	Filler	0	0
Filler	15295	15350	0	0	0	0	Filler	0	0
Filler	15351	15406	0	0	0	0	Filler	0	0
Filler	15407	15462	0	0	0	0	Filler	0	0
Filler	15463	15518	0	0	0	0	Filler	0	0
Filler	15519	15574	0	0	0	0	Filler	0	0
Filler	15575	15630	0	0	0	0	Filler	0	0
Filler	15631	15686	0	0	0	0	Filler	0	0
Filler	15687	15742	0	0	0	0	Filler	0	0
Filler	15743	15798	0	0	0	0	Filler	0	0
Filler	15799	15854	0	0	0	0	Filler	0	0
Filler	15855	15910	0	0	0	0	Filler	0	0
Filler	15911	15966	0	0	0	0	Filler	0	0
Filler	15967	16022	0	0	0	0	Filler	0	0
Filler	16023	16078	0	0	0	0	Filler	0	0
Filler	16079	16134	0	0	0	0	Filler	0	0
Filler	16135	16190	0	0	0	0	Filler	0	0
Filler	16191	16246	0	0	0	0	Filler	0	0
Filler	16247	16302	0	0	0	0	Filler	0	0
Filler	16303	16358	0	0	0	0	Filler	0	0
Filler	16359	16414	0	0	0	0	Filler	0	0
Filler	16415	16470	0	0	0	0	Filler	0	0
Filler	16471	16526	0	0	0	0	Filler	0	0
Filler	16527	16582	0	0	0	0	Filler	0	0
Filler	16583	16638	0	0	0	0	Filler	0	0
Filler	16639	16694	0	0	0	0	Filler	0	0
Filler	16695	16750	0	0	0	0	Filler	0	0
Filler	16751	16806	0	0	0	0	Filler	0	0
Filler	16807	16862	0	0	0	0	Filler	0	0
Filler	16863	16918	0	0	0	0	Filler	0	0
Filler	16919	16974	0	0	0	0	Filler	0	0
Filler	16975	17030	0	0	0	0	Filler	0	0
Filler	17031	17086	0	0	0	0	Filler	0	0
Filler	17087	17142	0	0	0	0	Filler	0	0
Filler	17143	17198	0	0	0	0	Filler	0	0
Filler	17199	17254	0	0	0	0	Filler	0	0
Filler	17255	17310	0	0	0	0	Filler	0	0
Filler	17311	17366	0	0	0	0	Filler	0	0
Filler	17367	17422	0	0	0	0	Filler	0	0
Filler	17423	17478	0	0	0	0	Filler	0	0
Filler	17479	17534	0	0	0	0	Filler	0	0
Filler	17535	17590	0	0	0	0	Filler	0	0
Filler	17591	17646	0	0	0	0	Filler	0	0
Filler	17647	17702	0	0	0	0	Filler	0	0
Filler	17703	17758	0	0	0	0	Filler	0	0
Filler	17759	17814	0	0	0	0	Filler	0	0
Filler	17815	17870	0	0	0	0	Filler	0	0
Filler	17871	17926	0	0	0	0	Filler	0	0
Filler	17927	17982	0	0	0	0	Filler	0	0
Filler	17983	18038	0	0	0	0	Filler	0	0
Filler	18039	18094	0	0	0	0	Filler	0	0
Filler	18095	18150	0	0	0	0	Filler	0	0
Filler	18151	18206	0	0	0	0	Filler	0	0
Filler	18207	18262	0	0	0	0	Filler	0	0
Filler	18263	18318	0	0	0	0	Filler	0	0
Filler	18319	18374	0	0	0	0	Filler	0	0
Filler	18375	18430	0	0	0	0	Filler	0	0
Filler	18431	18486	0	0	0	0	Filler	0	0
Filler	18487	18542	0	0	0	0	Filler	0	0
Filler	18543	18598	0	0	0	0	Filler	0	0
Filler	18599	18654	0	0	0	0	Filler	0	0
Filler	18655	18710	0	0	0	0	Filler	0	0
Filler	18711	18766	0	0	0	0	Filler	0	0
Filler	18767	18822	0	0	0	0	Filler	0	0
Filler	18823	18878	0	0	0	0	Filler	0	0
Filler	18879	18934	0	0	0	0	Filler	0	0
Filler	18935	18990	0	0	0	0	Filler	0	0
Filler	18991	19046	0	0	0	0	Filler	0	0
Filler	19047	19102	0	0	0	0	Filler	0	0
Filler	19103	19158	0	0	0	0	Filler	0	0
Filler	19159	19214	0	0	0	0	Filler	0	0
Filler	19215	19270	0	0	0	0	Filler	0	0
Filler	19271	19326	0	0	0	0	Filler	0	0
Filler	19327	19382	0	0	0	0	Filler	0	0
Filler	19383	19438	0	0	0	0	Filler	0	0
Filler	19439	19494	0	0	0	0	Filler	0	0
Filler	19495	19550	0	0	0	0	Filler	0	0
Filler	19551	19606	0	0	0	0	Filler	0	0
Filler	19607	19662	0	0	0	0	Filler	0	0
Filler	19663	19718	0	0	0	0	Filler	0	0
Filler	19719	19774	0	0	0	0	Filler	0	0
Filler	19775	19830	0	0	0	0	Filler	0	0
Filler	19831	19886	0	0	0	0	Filler	0	0
Filler	19887	19942	0	0	0	0	Filler	0	0
Filler	19943	19998	0	0	0	0	Filler	0	0
Filler	19999	20054	0	0	0	0	Filler	0	0
Filler	20055	20110	0	0	0	0	Filler	0	0
Filler	20111	20166	0	0	0	0	Filler	0	0
Filler	20167	20222	0	0	0	0	Filler	0	0
Filler	20223	20278	0	0	0	0	Filler	0	0
Filler	20279	20334	0	0	0	0	Filler	0	0
Filler	20335	20390	0	0	0	0	Filler	0	0
Filler	20391	20446	0	0	0	0	Filler	0	0
Filler	20447	20502	0	0	0	0	Filler	0	0
Filler	20503	20558	0	0	0	0	Filler	0	0
Filler	20559	20614	0	0	0	0	Filler	0	0
Filler	20615	20670	0	0	0	0	Filler	0	0
Filler	20671	20726	0	0	0	0	Filler	0	0
Filler	20727	20782	0	0	0	0	Filler	0	0
Filler	20783	20838	0	0	0	0	Filler	0	0
Filler	20839	20894	0	0	0	0	Filler	0	0
Filler	20895	20950	0	0	0	0	Filler	0	0
Filler	20951	21006	0	0	0	0	Filler	0	0
Filler	21007	21062	0	0	0	0	Filler	0	0
Filler	21063	21118	0	0	0	0	Filler	0	0
Filler	21119	21174	0	0	0	0	Filler	0	0
Filler	21175	21230	0	0	0	0	Filler	0	0
Filler	21231	21286	0	0	0	0	Filler	0	0
Filler	21287	21342	0	0	0	0	Filler	0	0
Filler	21343	21398	0	0	0	0	Filler	0	0
Filler	21399	21454	0	0	0	0	Filler	0	0
Filler	21455	21510	0	0	0	0	Filler	0	0
Filler	21511	21566	0	0	0	0	Filler	0	0
Filler	21567	21622	0	0	0	0	Filler	0	0
Filler	21623	21678	0	0	0	0	Filler	0	0
Filler	21679	21734	0	0	0	0	Filler	0	0
Filler	21735	21790	0	0	0	0	Filler	0	0
Filler	21791	21846	0	0	0	0	Filler	0	0
Filler	21847	21902	0	0	0	0	Filler	0	0
Filler	21903	21958	0	0	0	0	Filler	0	0
Filler	21959	22014	0	0	0	0	Filler	0	0
Filler	22015	22070	0	0	0	0	Filler	0	0
Filler	22071	22126	0	0	0	0	Filler	0	0
Filler	22127	22182	0	0	0	0	Filler	0	0
Filler	22183	22238	0	0	0	0	Filler	0	0
Filler	22239	22294	0	0	0	0	Filler	0	0
Filler	22295	22350	0	0	0	0	Filler	0	0
Filler	22351	22406	0	0	0	0	Filler	0	0
Filler	22407	22462	0	0	0	0	Filler	0	0
Filler	22463	22518	0	0	0	0	Filler	0	0
Filler	22519	22574	0	0	0	0	Filler	0	0
Filler	22575	22630	0	0	0	0	Filler	0	0
Filler	22631	22686	0	0	0	0	Filler	0	0
Filler	22687	22742	0	0	0	0	Filler	0	0
Filler	22743	22798	0	0	0	0	Filler	0	0
Filler	22799	22854	0	0	0	0	Filler	0	0
Filler	22855	22910	0	0	0	0	Filler	0	0
Filler	22911	22966	0	0	0	0	Filler	0	0
Filler	22967	23022	0	0	0	0	Filler	0	0
Filler	23023	23078	0	0	0	0	Filler	0	0
Filler	23079	23134	0	0	0	0	Filler	0	0
Filler	23135	23190	0	0	0	0	Filler	0	0
Filler	23191	23246	0	0	0	0	Filler	0	0
Filler	23247	23302	0	0	0	0	Filler	0	0
Filler	23303	23358	0	0	0	0	Filler	0	0
Filler	23359	23414	0	0	0	0	Filler	0	0
Filler	23415	23470	0	0	0	0	Filler	0	0
Filler	23471	23526	0	0	0	0	Filler	0	0
Filler	23527	23582	0	0	0	0	Filler	0	0
Filler	23583	23638	0	0	0	0	Filler	0	0
Filler	23639	23694	0	0	0	0	Filler	0	0
Filler	23695	23750	0	0	0	0	Filler	0	0
Filler	23751	23806	0	0	0	0	Filler	0	0
Filler	23807	23862	0	0	0	0	Filler	0	0
Filler	23863	23918	0	0	0	0	Filler	0	0
Filler	23919	23974	0	0	0	0	Filler	0	0
Filler	23975	24030	0	0	0	0	Filler	0	0
Filler	24031	24086	0	0	0	0	Filler	0	0
Filler	24087	24142	0	0	0	0	Filler	0	0
Filler	24143	24198	0	0	0	0	Filler	0	0
Filler	24199	24254	0	0	0	0	Filler	0	0
Filler	24255	24310	0	0	0	0	Filler	0	0
Filler	24311	24366	0	0	0	0	Filler	0	0
Filler	24367	24422	0	0	0	0	Filler	0	0
Filler	24423	24478	0	0	0	0	Filler	0	0
Filler	24479	24534	0	0	0	0	Filler	0	0
Filler	24535	24590	0	0	0	0	Filler	0	0
Filler	24591	24646	0	0	0	0	Filler	0	0
Filler	24647	24702	0	0	0	0	Filler	0	0
Filler	24703	24758	0	0	0	0	Filler	0	0
Filler	24759	24814	0	0	0	0	Filler	0	0
Filler	24815	24870	0	0	0	0	Filler	0	0
Filler	24871	24926	0	0	0	0	Filler	0	0
Filler	24927	24982	0	0	0	0	Filler	0	0
Filler	24983	25038	0	0	0	0	Filler	0	0
Filler	25039	25094	0	0	0	0	Filler	0	0
Filler	25095	25150	0	0	0	0	Filler	0	0
Filler	25151	25206	0	0	0	0	Filler	0	0
Filler	25207	25262	0	0	0	0	Filler	0	0
Filler	25263	25318	0	0	0	0	Filler	0	0
Filler	25319	25374	0	0	0	0	Filler	0	0
Filler	25375	25430	0	0	0	0	Filler	0	0
Filler	25431	25486	0	0	0	0	Filler	0	0
Filler	25487	25542	0	0	0	0	Filler	0	0
Filler	25543	25598	0	0	0	0	Filler	0	0
Filler	25599	25654	0	0	0	0	Filler	0	0
Filler	25655	25710	0	0	0	0	Filler	0	0
Filler	25711	25766	0	0	0	0	Filler	0	0
Filler	25767	25822	0	0	0	0	Filler	0	0
Filler	25823	25878	0	0	0	0	Filler	0	0
Filler	25879	25934	0	0	0	0	Filler	0	0
Filler	25935	25990	0	0	0	0	Filler	0	0
Filler	25991	26046	0	0	0	0	Filler	0	0
Filler	26047	26102	0	0	0	0	Filler	0	0
Filler	26103	26158	0	0	0	0	Filler	0	0
Filler	26159	26214	0	0	0	0	Filler	0	0
Filler	26215	26270	0	0	0	0	Filler	0	0
Filler	26271	26326	0	0	0	0	Filler	0	0
Filler	26327	26382	0	0	0	0	Filler	0	0
Filler	26383	26438	0	0	0	0	Filler	0	0
Filler	26439	26494	0	0	0	0	Filler	0	0
Filler	26495	26550	0	0	0	0	Filler	0	0
Filler	26551	26606	0	0	0	0	Filler	0	0
Filler	26607	26662	0	0	0	0	Filler	0	0
Filler	26663	26718	0	0	0	0	Filler	0	0
Filler	26719	26774	0	0	0	0	Filler	0	0
Filler	26775	26830	0	0	0	0	Filler	0	0
Filler	26831	26886	0	0	0	0	Filler	0	0
Filler	26887	26942	0	0	0	0	Filler	0	0
Filler	26943	26998	0	0	0	0	Filler	0	0
Filler	26999	27054	0	0	0	0	Filler	0	0
Filler	27055	27110	0	0	0	0	Filler	0	0
Filler	27111	27166	0	0	0	0	Filler	0	0
Filler	27167	27222	0	0	0	0	Filler	0	0
Filler	27223	27278	0	0	0	0	Filler	0	0
Filler	27279	27334	0	0	0	0	Filler	0	0
Filler	27335	27390	0	0	0	0	Filler	0	0
Filler	27391	27446	0	0	0	0	Filler	0	0
Filler	27447	27502	0	0	0	0	Filler	0	0
Filler	27503	27558	0	0	0	0	Filler	0	0
Filler	27559	27614	0	0	0	0	Filler	0	0
Filler	27615	27670	0	0	0	0	Filler	0	0
Filler	27671	27726	0	0	0	0	Filler	0	0
Filler	27727	27782	0	0	0	0	Filler	0	0
Filler	27783	27838	0	0	0	0	Filler	0	0
Filler	27839	27894	0	0	0	0	Filler	0	0
Filler	27895	27950	0	0	0	0	Filler	0	0
Filler	27951	28006	0	0	0	0	Filler	0	0
Filler	28007	28062	0	0	0	0	Filler	0	0
Filler	28063	28118	0	0	0	0	Filler	0	0
Filler	28119	28174	0	0	0	0	Filler	0	0
Filler	28175	28230	0	0	0	0	Filler	0	0
Filler	28231	28286	0	0	0	0	Filler	0	0
Filler	28287	28342	0	0	0	0	Filler	0	0
Filler	28343	28398	0	0	0	0	Filler	0	0
Filler	28399	28454	0	0	0	0	Filler	0	0
Filler	28455	28510	0	0	0	0	Filler	0	0
Filler	28511	28566	0	0	0	0	Filler	0	0
Filler	28567	28622	0	0	0	0	Filler	0	0
Filler	28623	28678	0	0	0	0	Filler	0	0
Filler	28679	28734	0	0	0	0	Filler	0	0
Filler	28735	28790	0	0	0	0	Filler	0	0
Filler	28791	28846	0	0	0	0	Filler	0	0
Filler	28847	28902	0	0	0	0	Filler	0	0
Filler	28903	28958	0	0	0	0	Filler	0	0
Filler	28959	29014	0	0	0	0	Filler	0	0
Filler	29015	29070	0	0	0	0	Filler	0	0
Filler	29071	29126	0	0	0	0	Filler	0	0
Filler	29127	29182	0	0	0	0	Filler	0	0
Filler	29183	29238	0	0	0	0	Filler	0	0
Filler	29239	29294	0	0	0	0	Filler	0	0
Filler	29295	29350	0	0	0	0	Filler	0	0
Filler	29351	29406	0	0	0	0	Filler	0	0
Filler	29407	29462	0	0	0	0	Filler	0	0
Filler	29463	29518	0	0	0	0	Filler	0	0
Filler	29519	29574	0	0	0	0	Filler	0	0
Filler	29575	29630	0	0	0	0	Filler	0	0
Filler	29631	29686	0	0	0	0	Filler	0	0
Filler	29687	29742	0	0	0	0	Filler	0	0
Filler	29743	29798	0	0	0	0	Filler	0	0
Filler	29799	29854	0	0	0	0	Filler	0	0
Filler	29855	29910	0	0	0	0	Filler	0	0
Filler	29911	29966	0	0	0	0	Filler	0	0
Filler	29967	30022	0	0	0	0	Filler	0	0
Filler	30023	30078	0	0	0	0	Filler	0	0
Filler	30079	30134	0	0	0	0	Filler	0	0
Filler	30135	30190	0	0	0	0	Filler	0	0
Filler	30191	30246	0	0	0	0	Filler	0	0
Filler	30247	30302	0	0	0	0	Filler	0	0
Filler	30303	30358	0	0	0	0	Filler	0	0
Filler	30359	30414	0	0	0	0	Filler	0	0
Filler	30415	30470	0	0	0	0	Filler	0	0
Filler	30471	30526	0	0	0	0	Filler	0	0
Filler	30527	30582	0	0	0	0	Filler	0	0
Filler	30583	30638	0	0	0	0	Filler	0	0
Filler	30639	30694	0	0	0	0	Filler	0	0
Filler	30695	30750	0	0	0	0	Filler	0	0
Filler	30751	30806	0	0	0	0	Filler	0	0
Filler	30807	30862	0	0	0	0	Filler	0	0
Filler	30863	30918	0	0	0	0	Filler	0	0
Filler	30919	30974	0	0	0	0	Filler	0	0
Filler	30975	31030	0	0	0	0	Filler	0	0
Filler	31031	31086	0	0	0	0	Filler	0	0
Filler	31087	31142	0	0	0	0	Filler	0	0
Filler	31143	31198	0	0	0	0	Filler	0	0
Filler	31199	31254	0	0	0	0	Filler	0	0
Filler	31255	31310	0	0	0	0	Filler	0	0
Filler	31311	31366	0	0	0	0	Filler	0	0
Filler	31367	31422	0	0	0	0	Filler	0	0
Filler	31423	31478	0	0	0	0	Filler	0	0
Filler	31479	31534	0	0	0	0	Filler	0	0
Filler	31535	31590	0	0	0	0	Filler	0	0
Filler	31591	31646	0	0	0	0	Filler	0	0
Filler	31647	31702	0	0	0	0	Filler	0	0
Filler	31703	31758	0	0	0	0	Filler	0	0
Filler	31759	31814	0	0	0	0	Filler	0	0
Filler	31815	31870	0	0	0	0	Filler	0	0
Filler	31871	31926	0	0	0	0	Filler	0	0
Filler	31927	31982	0	0	0	0	Filler	0	0
Filler	31983	32038	0	0	0	0	Filler	0	0
Filler	32039	32094	0	0	0	0	Filler	0	0
Filler	32095	32150	0	0	0	0	Filler	0	0
Filler	32151	32206	0	0	0	0	Filler	0	0
Filler	32207	32262	0	0	0	0	Filler	0	0
Filler	32263	32318	0	0	0	0	Filler	0	0
Filler	32319	32374	0	0	0	0	Filler	0	0
Filler	32375	32430	0	0	0	0	Filler	0	0
Filler	32431	32486	0	0	0	0	Filler	0	0
Filler	32487	32542	0	0	0	0	Filler	0	0
Filler	32543	32598	0	0	0	0	Filler	0	0
Filler	32599	32654	0	0	0	0	Filler	0	0
Filler	32655	32710	0	0	0	0	Filler	0	0
Filler	32711	32766	0	0	0	0	Filler	0	0
Filler	32767	32822	0	0	0	0	Filler	0	0
Filler	32823	32878	0	0	0	0	Filler	0	0
Filler	32879	32934	0	0	0	0	Filler	0	0
Filler	32935	32990	0	0	0	0	Filler	0	0
Filler	32991	33046	0	0	0	0	Filler	0	0
Filler	33047	33102	0	0	0	0	Filler	0	0
Filler	33103	33158	0	0	0	0	Filler	0	0
Filler	33159	33214	0	0	0	0	Filler	0	0
Filler	33215	33270	0	0	0	0	Filler	0	0
Filler	33271	33326	0	0	0	0	Filler	0	0
Filler	33327	33382	0	0	0	0	Filler	0	0
Filler	33383	33438	0	0	0	0	Filler	0	0
Filler	33439	33494	0	0	0	0	Filler	0	0
Filler	33495	33550	0	0	0	0	Filler	0	0
Filler	33551	33606	0	0	0	0	Filler	0	0
Filler	33607	33662	0	0	0	0	Filler	0	0
Filler	33663	33718	0	0	0	0	Filler	0	0
Filler	33719	33774	0	0	0	0	Filler	0	0
Filler	33775	33830	0	0	0	0	Filler	0	0
Filler	33831	33886	0	0	0	0	Filler	0	0
Filler	33887	33942	0	0	0	0	Filler	0	0
Filler	33943	33998	0	0	0	0	Filler	0	0
Filler	33999	34054	0	0	0	0	Filler	0	0
Filler	34055	34110	0	0	0	0	Filler	0	0
Filler	34111	34166	0	0	0	0	Filler	0	0
Filler	34167	34222	0	0	0	0	Filler	0	0
Filler	34223	34278	0	0	0	0	Filler	0	0
Filler	34279	34334	0	0	0	0	Filler	0	0
Filler	34335	34390	0	0	0	0	Filler	0	0
Filler	34391	34446	0	0	0	0	Filler	0	0
Filler	34447	34502	0	0	0	0	Filler	0	0
Filler	34503	34558	0	0	0	0	Filler	0	0
Filler	34559	34614	0	0	0	0	Filler	0	0
Filler	34615	34670	0	0	0	0	Filler	0	0
Filler	34671	34726	0	0	0	0	Filler	0	0
Filler	34727	34782	0	0	0	0	Filler	0	0
Filler	34783	34838	0	0	0	0	Filler	0	0
Filler	34839	34894	0	0	0	0	Filler	0	0
Filler	34895	34950	0	0	0	0	Filler	0	0
Filler	34951	35006	0	0	0	0	Filler	0	0
Filler	35007	35062	0	0	0	0	Filler	0	0
Filler	35063	35118	0	0	0	0	Filler	0	0
Filler	35119	35174	0	0	0	0	Filler	0	0
Filler	35175	35230	0	0	0	0	Filler	0	0
Filler	35231	35286	0	0	0	0	Filler	0	0
Filler	35287	35342	0	0	0	0	Filler	0	0
Filler	35343	35398	0	0	0	0	Filler	0	0
Filler	35399	35454	0	0	0	0	Filler	0	0
Filler	35455	35510	0	0	0	0	Filler	0	0
Filler	35511	35566	0	0	0	0	Filler	0	0
Filler	35567	35622	0	0	0	0	Filler	0	0
Filler	35623	35678	0	0	0	0	Filler	0	0
Filler	35679	35734	0	0	0	0	Filler	0	0
Filler	35735	35790	0	0	0	0	Filler	0	0
Filler	35791	35846	0	0	0	0	Filler	0	0
Filler	35847	35902	0	0	0	0	Filler	0	0
Filler	35903	35958	0	0	0	0	Filler	0	0
Filler	35959	36014	0	0	0	0	Filler	0	0
Filler	36015	36070	0	0	0	0	Filler	0	0
Filler	36071	36126	0	0	0	0	Filler	0	0
Filler	36127	36182	0	0	0	0	Filler	0	0
Filler	36183	36238	0	0	0	0	Filler	0	0
Filler	36239	36294	0	0	0	0	Filler	0	0
Filler	36295	36350	0	0	0	0	Filler	0	0
Filler	36351	36406	0	0	0	0	Filler	0	0
Filler	36407	36462	0	0	0	0	Filler	0	0
Filler	36463	36518	0	0	0	0	Filler	0	0
Filler	36519	36574	0	0	0	0	Filler	0	0
Filler	36575	36630	0	0	0	0	Filler	0	0
Filler	36631	36686	0	0	0	0	Filler	0	0
Filler	36687	36742	0	0	0	0	Filler	0	0
Filler	36743	36798	0	0	0	0	Filler	0	0
Filler	36799	36854	0	0	0	0	Filler	0	0
Filler	36855	36910	0	0	0	0	Filler	0	0
Filler	36911	36966	0	0	0	0	Filler	0	0
Filler	36967	37022	0	0	0	0	Filler	0	0
Filler	37023	37078	0	0	0	0	Filler	0	0
Filler	37079	37134	0	0	0	0	Filler	0	0
Filler	37135	37190	0	0	0	0	Filler	0	0
Filler	37191	37246	0	0	0	0	Filler	0	0
Filler	37247	37302	0	0	0	0	Filler	0	0
Filler	37303	37358	0	0	0	0	Filler	0	0
Filler	37359	37414	0	0	0	0	Filler	0	0
Filler	37415	37470	0	0	0	0	Filler	0	0
Filler	37471	37526	0	0	0	0	Filler	0	0
Filler	37527	37582	0	0	0	0	Filler	0	0
Filler	37583	37638	0	0	0	0	Filler	0	0
Filler	37639	37694	0	0	0	0	Filler	0	0
Filler	37695	37750	0	0	0	0	Filler	0	0
Filler	37751	37806	0	0	0	0	Filler	0	0
Filler	37807	37862	0	0	0	0	Filler	0	0
Filler	37863	37918	0	0	0	0	Filler	0	0
Filler	37919	37974	0	0	0	0	Filler	0	0
Filler	37975	38030	0	0	0	0	Filler	0	0
Filler	38031	38086	0	0	0	0	Filler	0	0
Filler	38087	38142	0	0	0	0	Filler	0	0
Filler	38143	38198	0	0	0	0	Filler	0	0
Filler	38199	38254	0	0	0	0	Filler	0	0
Filler	38255	38310	0	0	0	0	Filler	0	0
Filler	38311	38366	0	0	0	0	Filler	0	0
Filler	38367	38422	0	0	0	0	Filler	0	0
Filler	38423	38478	0	0	0	0	Filler	0	0
Filler	38479	38534	0	0	0	0	Filler	0	0
Filler	38535	38590	0	0	0	0	Filler	0	0
Filler	38591	38646	0	0	0	0	Filler	0	0
Filler	38647	38702	0	0	0	0	Filler	0	0
Filler	38703	38758	0	0	0	0	Filler	0	0
Filler	38759	38814	0	0	0	0	Filler	0	0
Filler	38815	38870	0	0	0	0	Filler	0	0
Filler	38871	38926	0	0	0	0	Filler	0	0
Filler	38927	38982	0	0	0	0	Filler	0	0
Filler	38983	39038	0	0	0	0	Filler	0	0
Filler	39039	39094	0	0	0	0	Filler	0	0
Filler	39095	39150	0	0	0	0	Filler	0	0
Filler	39151	39206	0	0	0	0	Filler	0	0
Filler	39207	39262	0	0	0	0	Filler	0	0
Filler	39263	39318	0	0	0	0	Filler	0	0
Filler	39319	39374	0	0	0	0	Filler	0	0
Filler	39375	39430	0	0	0	0	Filler	0	0
Filler	39431	39486	0	0	0	0	Filler	0	0
Filler	39487	39542	0	0	0	0	Filler	0	0
Filler	39543	39598	0	0	0	0	Filler	0	0
Filler	39599	39654	0	0	0	0	Filler	0	0
Filler	39655	39710	0	0	0	0	Filler	0	0
Filler	39711	39766	0	0	0	0	Filler	0	0
Filler	39767	39822	0	0	0	0	Filler	0	0
Filler	39823	39878	0	0	0	0	Filler	0	0
Filler	39879	39934	0	0	0	0	Filler	0	0
Filler	39935	39990	0	0	0	0	Filler	0	0
Filler	39991	40046	0	0	0	0	Filler	0	0
Filler	40047	40102	0	0	0	0	Filler	0	0
Filler	40103	40158	0	0	0	0	Filler	0	0
Filler	40159	40214	0	0	0	0	Filler	0	0
Filler	40215	40270	0	0	0	0	Filler	0	0
Filler	40271	40326	0	0	0	0	Filler	0	0
Filler	40327	40382	0	0	0	0	Filler	0	0
Filler	40383	40438	0	0	0	0	Filler	0	0
Filler	40439	40494	0	0	0	0	Filler	0	0
Filler	40495	40550	0	0	0	0	Filler	0	0
Filler	40551	40606	0	0	0	0	Filler	0	0
Filler	40607	40662	0	0	0	0	Filler	0	0
Filler	40663	40718	0	0	0	0	Filler	0	0
Filler	40719	40774	0	0	0	0	Filler	0	0
Filler	40775	40830	0	0	0	0	Filler	0	0
Filler	40831	40886	0	0	0	0	Filler	0	0
Filler	40887	40942	0	0	0	0	Filler	0	0
Filler	40943	40998	0	0	0	0	Filler	0	0
Filler	40999	41054	0	0	0	0	Filler	0	0
Filler	41055	41110	0	0	0	0	Filler	0	0
Filler	41111	41166	0	0	0	0	Filler	0	0
Filler	41167	41222	0	0	0	0	Filler	0	0
Filler	41223	41278	0	0	0	0	Filler	0	0
Filler	41279	41334	0	0	0	0	Filler	0	0
Filler	41335	41390	0	0	0	0	Filler	0	0
Filler	41391	41446	0	0	0	0	Filler	0	0
Filler	41447	41502	0	0	0	0	Filler	0	0
Filler	41503	41558	0	0	0	0	Filler	0	0
Filler	41559	41614	0	0	0	0	Filler	0	0
Filler	41615	41670	0	0	0	0	Filler	0	0
Filler	41671	41726	0	0	0	0	Filler	0	0
Filler	41727	41782	0	0	0	0	Filler	0	0
Filler	41783	41838	0	0	0	0	Filler	0	0
Filler	41839	41894	0	0	0	0	Filler	0	0
Filler	41895	41950	0	0	0	0	Filler	0	0
Filler	41951	42006	0	0	0	0	Filler	0	0
Filler	42007	42062	0	0	0	0	Filler	0	0
Filler	42063	42118	0	0	0	0	Filler	0	0
Filler	42119	42174	0	0	0	0	Filler	0	0
Filler	42175	42230	0	0	0	0	Filler	0	0
Filler	42231	42286	0	0	0	0	Filler	0	0
Filler	42287	42342	0	0	0	0	Filler	0	0
Filler	42343	42398	0	0	0	0	Filler	0	0
Filler	42399	42454	0	0	0	0	Filler	0	0
Filler	42455	42510	0	0	0	0	Filler	0	0
Filler	42511	42566	0	0	0	0	Filler	0	0
Filler	42567	42622	0	0	0	0	Filler	0	0
Filler	42623	42678	0	0	0	0	Filler	0	0
Filler	42679	42734	0	0	0	0	Filler	0	0
Filler	42735	42790	0	0	0	0	Filler	0	0
Filler	42791	42846	0	0	0	0	Filler	0	0
Filler	42847	42902	0	0	0	0	Filler	0	0
Filler	42903	42958	0	0	0	0	Filler	0	0
Filler	42959	43014	0	0	0	0	Filler	0	0
Filler	43015	43070	0	0	0	0	Filler	0	0
Filler	43071	43126	0	0	0	0	Filler	0	0
Filler	43127	43182	0	0	0	0	Filler	0	0
Filler	43183	43238	0	0	0	0	Filler	0	0
Filler	43239	43294	0	0	0	0	Filler	0	0
Filler	43295	43350	0	0	0	0	Filler	0	0
Filler	43351	43406	0	0	0	0	Filler	0	0
Filler	43407	43462	0	0	0	0	Filler	0	0
Filler	43463	43518	0	0	0	0	Filler	0	0
Filler	43519	43574	0	0	0	0	Filler	0	0
Filler	43575	43630	0	0	0	0	Filler	0	0
Filler	43631	43686	0	0	0	0	Filler	0	0
Filler	43687	43742	0	0	0	0	Filler	0	0
Filler	43743	43798	0	0	0	0	Filler	0	0
Filler	43799	43854	0	0	0	0	Filler	0	0
Filler	43855	43910	0	0	0	0	Filler	0	0
Filler	43911	43966	0	0	0	0	Filler	0	0
Filler	43967	44022	0	0	0	0	Filler	0	0
Filler	44023	44078	0	0	0	0	Filler	0	0
Filler	44079	44134	0	0	0	0	Filler	0	0
Filler	44135	44190	0	0	0	0	Filler	0	0
Filler	44191	44246	0	0	0	0	Filler	0	0
Filler	44247	44302	0	0	0	0	Filler	0	0
Filler	44303	44358	0	0	0	0	Filler	0	0
Filler	44359	44414	0	0	0	0	Filler	0	0
Filler	44415	44470	0	0	0	0	Filler	0	0
Filler	44471	44526	0	0	0	0	Filler	0	0
Filler	44527	44582	0	0	0	0	Filler	0	0
Filler	44583	44638	0	0	0	0	Filler	0	0
Filler	44639	44694	0	0	0	0	Filler	0	0
Filler	44695	44750	0	0	0	0	Filler	0	0
Filler	44751	44806	0	0	0	0	Filler	0	0
Filler	44807	44862	0	0	0	0	Filler	0	0
Filler	44863	44918	0	0	0	0	Filler	0	0
Filler	44919	44974	0	0	0	0	Filler	0	0
Filler	44975	45030	0	0	0	0	Filler	0	0
Filler	45031	45086	0	0	0	0	Filler	0	0
Filler	45087	45142	0	0	0	0	Filler	0	0
Filler	45143	45198	0	0	0	0	Filler	0	0
Filler	45199	45254	0	0	0	0	Filler	0	0
Filler	45255	45310	0	0	0	0	Filler	0	0
Filler	45311	45366	0	0	0	0	Filler	0	0
Filler	45367	45422	0	0	0	0	Filler	0	0
Filler	45423	45478	0	0	0	0	Filler	0	0
Filler	45479	45534	0	0	0	0	Filler	0	0
Filler	45535	45590	0	0	0	0	Filler	0	0
Filler	45591	45646	0	0	0	0	Filler	0	0
Filler	45647	45702	0	0	0	0	Filler	0	0
Filler	45703	45758	0	0	0	0	Filler	0	0
Filler	45759	45814	0	0	0	0	Filler	0	0
Filler	45815	45870	0	0	0	0	Filler	0	0
Filler	45871	45926	0	0	0	0	Filler	0	0
Filler	45927	45982	0	0	0	0	Filler	0	0
Filler	45983	46038	0	0	0	0	Filler	0	0
Filler	46039	46094	0	0	0	0	Filler	0	0
Filler	46095	46150	0	0	0	0	Filler	0	0
Filler	46151	46206	0	0	0	0	Filler	0	0
Filler	46207	46262	0	0	0	0	Filler	0	0
Filler	46263	46318	0	0	0	0	Filler	0	0
Filler	46319	46374	0	0	0	0	Filler	0	0
Filler	46375	46430	0	0	0	0	Filler	0	0
Filler	46431	46486	0	0	0	0	Filler	0	0
Filler	46487	46542	0	0	0	0	Filler	0	0
Filler	46543	46598	0	0	0	0	Filler	0	0
Filler	46599	46654	0	0	0	0	Filler	0	0
Filler	46655	46710	0	0	0	0	Filler	0	0
Filler	46711	46766	0	0	0	0	Filler	0	0
Filler	46767	46822	0	0	0	0	Filler	0	0
Filler	46823	46878	0	0	0	0	Filler	0	0
Filler	46879	46934	0	0	0	0	Filler	0	0
Filler	46935	46990	0	0	0	0	Filler	0	0
Filler	46991	47046	0	0	0	0	Filler	0	0
Filler	47047	47102	0	0	0	0	Filler	0	0
Filler	47103	47158	0	0	0	0	Filler	0	0
Filler	47159	47214	0	0	0	0	Filler	0	0
Filler	47215	47270	0	0	0	0	Filler	0	0
Filler	47271	47326	0	0	0	0	Filler	0	0
Filler	47327	47382	0	0	0	0	Filler	0	0
Filler	47383	47438	0	0	0	0	Filler	0	0
Filler	47439	47494	0	0	0	0	Filler	0	0
Filler	47495	47550	0	0	0	0	Filler	0	0
Filler	47551	47606	0	0	0	0	Filler	0	0
Filler	47607	47662	0	0	0	0	Filler	0	0
Filler	47663	47718	0	0	0	0	Filler	0	0
Filler	47719	47774	0	0	0	0	Filler	0	0
Filler	47775	47830	0	0	0	0	Filler	0	0
Filler	47831	47886	0	0	0	0	Filler	0	0
Filler	47887	47942	0	0	0	0	Filler	0	0
Filler	47943	47998	0	0	0	0	Filler	0	0
Filler	47999	48054	0	0	0	0	Filler	0	0
Filler	48055	48110	0	0	0	0	Filler	0	0
Filler	48111	48166	0	0	0	0	Filler	0	0
Filler	48167	48222	0	0	0	0	Filler	0	0
Filler	48223	48278	0	0	0	0	Filler	0	0
Filler	48279	48334	0	0	0	0	Filler	0	0
Filler	48335	48390	0	0	0	0	Filler	0	0
Filler	48391	48446	0	0	0	0	Filler	0	0
Filler	48447	48502	0	0	0	0	Filler	0	0
Filler	48503	48558	0	0	0	0	Filler	0	0
Filler	48559	48614	0	0	0	0	Filler	0	0
Filler	48615	48670	0	0	0	0	Filler	0	0
Filler	48671	48726	0	0	0	0	Filler	0	0
Filler	48727	48782	0	0	0	0	Filler	0	0
Filler	48783	48838	0	0	0	0	Filler	0	0
Filler	48839	48894	0	0	0	0	Filler	0	0
Filler	48895	48950	0	0	0	0	Filler	0	0
Filler	48951	49006	0	0	0	0	Filler	0	0
Filler	49007	49062	0	0	0	0	Filler	0	0
Filler	49063	49118	0	0	0	0	Filler	0	0
Filler	49119	49174	0	0	0	0	Filler	0	0
Filler	49175	49230	0	0	0	0	Filler	0	0
Filler	49231	49286	0	0	0	0	Filler	0	0
Filler	49287	49342	0	0	0	0	Filler	0	0
Filler	49343	49398	0	0	0	0	Filler	0	0
Filler	49399	49454	0	0	0	0	Filler	0	0
Filler	49455	49510	0	0	0	0	Filler	0	0
Filler	49511	49566	0	0	0	0	Filler	0	0
Filler	49567	49622	0	0	0	0	Filler	0	0
Filler	49623	49678	0	0	0	0	Filler	0	0
Filler	49679	49734	0	0	0	0	Filler	0	0
Filler	49735	49790	0	0	0	0	Filler	0	0
Filler	49791	49846	0	0	0	0	Filler	0	0
Filler	49847	49902	0	0	0	0	Filler	0	0
Filler	49903	49958	0	0	0	0	Filler	0	0
Filler	49959	50014	0	0	0	0	Filler	0	0
Filler	50015	50070	0	0	0	0	Filler	0	0
Filler	50071	50126	0	0	0	0	Filler	0	0
Filler	50127	50182	0	0	0	0	Filler	0	0
Filler	50183	50238	0	0	0	0	Filler	0	0
Filler	50239	50294	0	0	0	0	Filler	0	0
Filler	50295	50350	0	0	0	0	Filler	0	0
Filler	50351	50406	0	0	0	0	Filler	0	0
Filler	50407	50462	0	0	0	0	Filler	0	0
Filler	50463	50518	0	0	0	0	Filler	0	0
Filler	50519	50574	0	0	0	0	Filler	0	0
Filler	50575	50630	0	0	0	0	Filler	0	0
Filler	50631	50686	0	0	0	0	Filler	0	0
Filler	50687	50742	0	0	0	0	Filler	0	0
Filler	50743	50798	0	0	0	0	Filler	0	0
Filler	50799	50854	0	0	0	0	Filler	0	0
Filler	50855	50910	0	0	0	0	Filler	0	0
Filler	50911	50966	0	0	0	0	Filler	0	0
Filler	50967	51022	0	0	0	0	Filler	0	0
Filler	51023	51078	0	0	0	0	Filler	0	0
Filler	51079	51134	0	0	0	0	Filler	0	0
Filler	51135	51190	0	0	0	0	Filler	0	0
Filler	51191	51246	0	0	0	0	Filler	0	0
Filler	51247	51302	0	0	0	0	Filler	0	0
Filler	51303	51358	0	0	0	0	Filler	0	0
Filler	51359	51414	0	0	0	0	Filler	0	0
Filler	51415	51470	0	0	0	0	Filler	0	0
Filler	51471	51526	0	0	0	0	Filler	0	0
Filler	51527	51582	0	0	0	0	Filler	0	0
Filler	51583	51638	0	0	0	0	Filler	0	0
Filler	51639	51694	0	0	0	0	Filler	0	0
10080	51640	51697	-0.19	0.1	-0.43	-0.16	CONTIG19_10080FS000030383	0.25	0.0254512
Filler	51695	51750	0	0	0	0	Filler	0	0
Filler	51698	51753	0	0	0	0	Filler	0	0
Filler	51751	51806	0	0	0	0	Filler	0	0
Filler	51754	51809	0	0	0	0	Filler	0	0
Filler	51807	51862	0	0	0	0	Filler	0	0
Filler	51810	51865	0	0	0	0	Filler	0	0
Filler	51863	51918	0	0	0	0	Filler	0	0
Filler	51866	51921	0	0	0	0	Filler	0	0
Filler	51919	51974	0	0	0	0	Filler	0	0
Filler	51922	51977	0	0	0	0	Filler	0	0
Filler	51975	52030	0	0	0	0	Filler	0	0
Filler	51978	52033	0	0	0	0	Filler	0	0
Filler	52031	52086	0	0	0	0	Filler	0	0
Filler	52034	52089	0	0	0	0	Filler	0	0
Filler	52087	52142	0	0	0	0	Filler	0	0
Filler	52090	52145	0	0	0	0	Filler	0	0
Filler	52143	52198	0	0	0	0	Filler	0	0
Filler	52146	52201	0	0	0	0	Filler	0	0
Filler	52199	52254	0	0	0	0	Filler	0	0
Filler	52202	52257	0	0	0	0	Filler	0	0
Filler	52255	52310	0	0	0	0	Filler	0	0
Filler	52258	52313	0	0	0	0	Filler	0	0
Filler	52311	52366	0	0	0	0	Filler	0	0
Filler	52314	52369	0	0	0	0	Filler	0	0
Filler	52367	52422	0	0	0	0	Filler	0	0
Filler	52370	52425	0	0	0	0	Filler	0	0
Filler	52423	52478	0	0	0	0	Filler	0	0
Filler	52426	52481	0	0	0	0	Filler	0	0
Filler	52479	52534	0	0	0	0	Filler	0	0
Filler	52482	52537	0	0	0	0	Filler	0	0
Filler	52538	52593	0	0	0	0	Filler	0	0
Filler	52594	52649	0	0	0	0	Filler	0	0
Filler	52650	52705	0	0	0	0	Filler	0	0
Filler	52706	52761	0	0	0	0	Filler	0	0
Filler	52762	52817	0	0	0	0	Filler	0	0
Filler	52818	52873	0	0	0	0	Filler	0	0
Filler	52874	52929	0	0	0	0	Filler	0	0
Filler	52930	52985	0	0	0	0	Filler	0	0
Filler	52986	53041	0	0	0	0	Filler	0	0
Filler	53042	53097	0	0	0	0	Filler	0	0
Filler	53098	53153	0	0	0	0	Filler	0	0
Filler	53154	53209	0	0	0	0	Filler	0	0
Filler	53210	53265	0	0	0	0	Filler	0	0
Filler	53266	53321	0	0	0	0	Filler	0	0
Filler	53322	53377	0	0	0	0	Filler	0	0
Filler	53378	53433	0	0	0	0	Filler	0	0
Filler	53434	53489	0	0	0	0	Filler	0	0
Filler	53490	53545	0	0	0	0	Filler	0	0
Filler	53546	53601	0	0	0	0	Filler	0	0
Filler	53602	53657	0	0	0	0	Filler	0	0
Filler	53658	53713	0	0	0	0	Filler	0	0
Filler	53714	53769	0	0	0	0	Filler	0	0
Filler	53770	53825	0	0	0	0	Filler	0	0
Filler	53826	53881	0	0	0	0	Filler	0	0
Filler	53882	53937	0	0	0	0	Filler	0	0
Filler	53938	53993	0	0	0	0	Filler	0	0
Filler	53994	54049	0	0	0	0	Filler	0	0
Filler	54050	54105	0	0	0	0	Filler	0	0
Filler	54106	54161	0	0	0	0	Filler	0	0
Filler	54162	54217	0	0	0	0	Filler	0	0
Filler	54218	54273	0	0	0	0	Filler	0	0
Filler	54274	54329	0	0	0	0	Filler	0	0
Filler	54330	54385	0	0	0	0	Filler	0	0
Filler	54386	54441	0	0	0	0	Filler	0	0
Filler	54442	54497	0	0	0	0	Filler	0	0
Filler	54498	54553	0	0	0	0	Filler	0	0
Filler	54554	54609	0	0	0	0	Filler	0	0
Filler	54610	54665	0	0	0	0	Filler	0	0
Filler	54666	54721	0	0	0	0	Filler	0	0
Filler	54722	54777	0	0	0	0	Filler	0	0
Filler	54778	54833	0	0	0	0	Filler	0	0
Filler	54834	54889	0	0	0	0	Filler	0	0
Filler	54890	54945	0	0	0	0	Filler	0	0
Filler	54946	55001	0	0	0	0	Filler	0	0
Filler	55002	55057	0	0	0	0	Filler	0	0
Filler	55058	55113	0	0	0	0	Filler	0	0
Filler	55114	55169	0	0	0	0	Filler	0	0
Filler	55170	55225	0	0	0	0	Filler	0	0
Filler	55226	55281	0	0	0	0	Filler	0	0
Filler	55282	55337	0	0	0	0	Filler	0	0
Filler	55338	55393	0	0	0	0	Filler	0	0
Filler	55394	55449	0	0	0	0	Filler	0	0
Filler	55450	55505	0	0	0	0	Filler	0	0
Filler	55506	55561	0	0	0	0	Filler	0	0
Filler	55562	55617	0	0	0	0	Filler	0	0
Filler	55618	55673	0	0	0	0	Filler	0	0
Filler	55674	55729	0	0	0	0	Filler	0	0
Filler	55730	55785	0	0	0	0	Filler	0	0
Filler	55786	55841	0	0	0	0	Filler	0	0
Filler	55842	55897	0	0	0	0	Filler	0	0
Filler	55898	55953	0	0	0	0	Filler	0	0
Filler	55954	56009	0	0	0	0	Filler	0	0
Filler	56010	56065	0	0	0	0	Filler	0	0
Filler	56066	56121	0	0	0	0	Filler	0	0
Filler	56122	56177	0	0	0	0	Filler	0	0
Filler	56178	56233	0	0	0	0	Filler	0	0
Filler	56234	56289	0	0	0	0	Filler	0	0
Filler	56290	56345	0	0	0	0	Filler	0	0
Filler	56346	56401	0	0	0	0	Filler	0	0
Filler	56402	56457	0	0	0	0	Filler	0	0
Filler	56458	56513	0	0	0	0	Filler	0	0
Filler	56514	56569	0	0	0	0	Filler	0	0
Filler	56570	56625	0	0	0	0	Filler	0	0
Filler	56626	56681	0	0	0	0	Filler	0	0
Filler	56682	56737	0	0	0	0	Filler	0	0
Filler	56738	56793	0	0	0	0	Filler	0	0
Filler	56794	56849	0	0	0	0	Filler	0	0
Filler	56850	56905	0	0	0	0	Filler	0	0
Filler	56906	56961	0	0	0	0	Filler	0	0
Filler	56962	57017	0	0	0	0	Filler	0	0
Filler	57018	57073	0	0	0	0	Filler	0	0
Filler	57074	57129	0	0	0	0	Filler	0	0
Filler	57130	57185	0	0	0	0	Filler	0	0
Filler	57186	57241	0	0	0	0	Filler	0	0
Filler	57242	57297	0	0	0	0	Filler	0	0
Filler	57298	57353	0	0	0	0	Filler	0	0
Filler	57354	57409	0	0	0	0	Filler	0	0
Filler	57410	57465	0	0	0	0	Filler	0	0
Filler	57466	57521	0	0	0	0	Filler	0	0
Filler	57522	57577	0	0	0	0	Filler	0	0
Filler	57578	57633	0	0	0	0	Filler	0	0
Filler	57634	57689	0	0	0	0	Filler	0	0
Filler	57690	57745	0	0	0	0	Filler	0	0
Filler	57746	57801	0	0	0	0	Filler	0	0
Filler	57802	57857	0	0	0	0	Filler	0	0
Filler	57858	57913	0	0	0	0	Filler	0	0
Filler	57914	57969	0	0	0	0	Filler	0	0
Filler	57970	58025	0	0	0	0	Filler	0	0
Filler	58026	58081	0	0	0	0	Filler	0	0
Filler	58082	58137	0	0	0	0	Filler	0	0
Filler	58138	58193	0	0	0	0	Filler	0	0
Filler	58194	58249	0	0	0	0	Filler	0	0
Filler	58250	58305	0	0	0	0	Filler	0	0
Filler	58306	58361	0	0	0	0	Filler	0	0
Filler	58362	58417	0	0	0	0	Filler	0	0
Filler	58418	58473	0	0	0	0	Filler	0	0
Filler	58474	58529	0	0	0	0	Filler	0	0
Filler	58530	58585	0	0	0	0	Filler	0	0
Filler	58586	58641	0	0	0	0	Filler	0	0
Filler	58642	58697	0	0	0	0	Filler	0	0
Filler	58698	58753	0	0	0	0	Filler	0	0
Filler	58754	58809	0	0	0	0	Filler	0	0
Filler	58810	58865	0	0	0	0	Filler	0	0
Filler	58866	58921	0	0	0	0	Filler	0	0
Filler	58922	58977	0	0	0	0	Filler	0	0
Filler	58978	59033	0	0	0	0	Filler	0	0
Filler	59034	59089	0	0	0	0	Filler	0	0
Filler	59090	59145	0	0	0	0	Filler	0	0
Filler	59146	59201	0	0	0	0	Filler	0	0
Filler	59202	59257	0	0	0	0	Filler	0	0
Filler	59258	59313	0	0	0	0	Filler	0	0
Filler	59314	59369	0	0	0	0	Filler	0	0
Filler	59370	59425	0	0	0	0	Filler	0	0
Filler	59426	59481	0	0	0	0	Filler	0	0
Filler	59482	59537	0	0	0	0	Filler	0	0
Filler	59538	59593	0	0	0	0	Filler	0	0
Filler	59594	59649	0	0	0	0	Filler	0	0
Filler	59650	59705	0	0	0	0	Filler	0	0
Filler	59706	59761	0	0	0	0	Filler	0	0
Filler	59762	59817	0	0	0	0	Filler	0	0
Filler	59818	59873	0	0	0	0	Filler	0	0
Filler	59874	59929	0	0	0	0	Filler	0	0
Filler	59930	59985	0	0	0	0	Filler	0	0
Filler	59986	60041	0	0	0	0	Filler	0	0
Filler	60042	60097	0	0	0	0	Filler	0	0
Filler	60098	60153	0	0	0	0	Filler	0	0
Filler	60154	60209	0	0	0	0	Filler	0	0
Filler	60210	60265	0	0	0	0	Filler	0	0
Filler	60266	60321	0	0	0	0	Filler	0	0
Filler	60322	60377	0	0	0	0	Filler	0	0
Filler	60378	60433	0	0	0	0	Filler	0	0
Filler	60434	60489	0	0	0	0	Filler	0	0
Filler	60490	60545	0	0	0	0	Filler	0	0
Filler	60546	60601	0	0	0	0	Filler	0	0
Filler	60602	60657	0	0	0	0	Filler	0	0
Filler	60658	60713	0	0	0	0	Filler	0	0
Filler	60714	60769	0	0	0	0	Filler	0	0
Filler	60770	60825	0	0	0	0	Filler	0	0
Filler	60826	60881	0	0	0	0	Filler	0	0
Filler	60882	60937	0	0	0	0	Filler	0	0
Filler	60938	60993	0	0	0	0	Filler	0	0
Filler	60994	61049	0	0	0	0	Filler	0	0
Filler	61050	61105	0	0	0	0	Filler	0	0
Filler	61106	61161	0	0	0	0	Filler	0	0
Filler	61162	61217	0	0	0	0	Filler	0	0
Filler	61218	61273	0	0	0	0	Filler	0	0
Filler	61274	61329	0	0	0	0	Filler	0	0
Filler	61330	61385	0	0	0	0	Filler	0	0
Filler	61386	61441	0	0	0	0	Filler	0	0
Filler	61442	61497	0	0	0	0	Filler	0	0
Filler	61498	61553	0	0	0	0	Filler	0	0
Filler	61554	61609	0	0	0	0	Filler	0	0
Filler	61610	61665	0	0	0	0	Filler	0	0
Filler	61666	61721	0	0	0	0	Filler	0	0
Filler	61722	61777	0	0	0	0	Filler	0	0
Filler	61778	61833	0	0	0	0	Filler	0	0
Filler	61834	61889	0	0	0	0	Filler	0	0
Filler	61890	61945	0	0	0	0	Filler	0	0
Filler	61946	62001	0	0	0	0	Filler	0	0
Filler	62002	62057	0	0	0	0	Filler	0	0
Filler	62058	62113	0	0	0	0	Filler	0	0
Filler	62114	62169	0	0	0	0	Filler	0	0
Filler	62170	62225	0	0	0	0	Filler	0	0
Filler	62226	62281	0	0	0	0	Filler	0	0
Filler	62282	62337	0	0	0	0	Filler	0	0
Filler	62338	62393	0	0	0	0	Filler	0	0
Filler	62394	62449	0	0	0	0	Filler	0	0
Filler	62450	62505	0	0	0	0	Filler	0	0
Filler	62506	62561	0	0	0	0	Filler	0	0
Filler	62562	62617	0	0	0	0	Filler	0	0
Filler	62618	62673	0	0	0	0	Filler	0	0
Filler	62674	62729	0	0	0	0	Filler	0	0
Filler	62730	62785	0	0	0	0	Filler	0	0
Filler	62786	62841	0	0	0	0	Filler	0	0
Filler	62842	62897	0	0	0	0	Filler	0	0
Filler	62898	62953	0	0	0	0	Filler	0	0
Filler	62954	63009	0	0	0	0	Filler	0	0
Filler	63010	63065	0	0	0	0	Filler	0	0
Filler	63066	63121	0	0	0	0	Filler	0	0
Filler	63122	63177	0	0	0	0	Filler	0	0
Filler	63178	63233	0	0	0	0	Filler	0	0
Filler	63234	63289	0	0	0	0	Filler	0	0
Filler	63290	63345	0	0	0	0	Filler	0	0
Filler	63346	63401	0	0	0	0	Filler	0	0
Filler	63402	63457	0	0	0	0	Filler	0	0
Filler	63458	63513	0	0	0	0	Filler	0	0
Filler	63514	63569	0	0	0	0	Filler	0	0
Filler	63570	63625	0	0	0	0	Filler	0	0
Filler	63626	63681	0	0	0	0	Filler	0	0
Filler	63682	63737	0	0	0	0	Filler	0	0
Filler	63738	63793	0	0	0	0	Filler	0	0
Filler	63794	63849	0	0	0	0	Filler	0	0
Filler	63850	63905	0	0	0	0	Filler	0	0
Filler	63906	63961	0	0	0	0	Filler	0	0
Filler	63962	64017	0	0	0	0	Filler	0	0
Filler	64018	64073	0	0	0	0	Filler	0	0
Filler	64074	64129	0	0	0	0	Filler	0	0
Filler	64130	64185	0	0	0	0	Filler	0	0
Filler	64186	64241	0	0	0	0	Filler	0	0
Filler	64242	64297	0	0	0	0	Filler	0	0
Filler	64298	64353	0	0	0	0	Filler	0	0
Filler	64354	64409	0	0	0	0	Filler	0	0
Filler	64410	64465	0	0	0	0	Filler	0	0
Filler	64466	64521	0	0	0	0	Filler	0	0
Filler	64522	64577	0	0	0	0	Filler	0	0
Filler	64578	64633	0	0	0	0	Filler	0	0
Filler	64634	64689	0	0	0	0	Filler	0	0
Filler	64690	64745	0	0	0	0	Filler	0	0
Filler	64746	64801	0	0	0	0	Filler	0	0
Filler	64802	64857	0	0	0	0	Filler	0	0
Filler	64858	64913	0	0	0	0	Filler	0	0
Filler	64914	64969	0	0	0	0	Filler	0	0
Filler	64970	65025	0	0	0	0	Filler	0	0
Filler	65026	65081	0	0	0	0	Filler	0	0
Filler	65082	65137	0	0	0	0	Filler	0	0
Filler	65138	65193	0	0	0	0	Filler	0	0
Filler	65194	65249	0	0	0	0	Filler	0	0
Filler	65250	65305	0	0	0	0	Filler	0	0
Filler	65306	65361	0	0	0	0	Filler	0	0
Filler	65362	65417	0	0	0	0	Filler	0	0
Filler	65418	65473	0	0	0	0	Filler	0	0
Filler	65474	65529	0	0	0	0	Filler	0	0
Filler	65530	65585	0	0	0	0	Filler	0	0
Filler	65586	65641	0	0	0	0	Filler	0	0
Filler	65642	65697	0	0	0	0	Filler	0	0
Filler	65698	65753	0	0	0	0	Filler	0	0
Filler	65754	65809	0	0	0	0	Filler	0	0
Filler	65810	65865	0	0	0	0	Filler	0	0
Filler	65866	65921	0	0	0	0	Filler	0	0
Filler	65922	65977	0	0	0	0	Filler	0	0
Filler	65978	66033	0	0	0	0	Filler	0	0
Filler	66034	66089	0	0	0	0	Filler	0	0
Filler	66090	66145	0	0	0	0	Filler	0	0
Filler	66146	66201	0	0	0	0	Filler	0	0
Filler	66202	66257	0	0	0	0	Filler	0	0
Filler	66258	66313	0	0	0	0	Filler	0	0
Filler	66314	66369	0	0	0	0	Filler	0	0
Filler	66370	66425	0	0	0	0	Filler	0	0
Filler	66426	66481	0	0	0	0	Filler	0	0
Filler	66482	66537	0	0	0	0	Filler	0	0
Filler	66538	66593	0	0	0	0	Filler	0	0
Filler	66594	66649	0	0	0	0	Filler	0	0
Filler	66650	66705	0	0	0	0	Filler	0	0
Filler	66706	66761	0	0	0	0	Filler	0	0
Filler	66762	66817	0	0	0	0	Filler	0	0
Filler	66818	66873	0	0	0	0	Filler	0	0
Filler	66874	66929	0	0	0	0	Filler	0	0
Filler	66930	66985	0	0	0	0	Filler	0	0
Filler	66986	67041	0	0	0	0	Filler	0	0
Filler	67042	67097	0	0	0	0	Filler	0	0
Filler	67098	67153	0	0	0	0	Filler	0	0
Filler	67154	67209	0	0	0	0	Filler	0	0
Filler	67210	67265	0	0	0	0	Filler	0	0
Filler	67266	67321	0	0	0	0	Filler	0	0
Filler	67322	67377	0	0	0	0	Filler	0	0
Filler	67378	67433	0	0	0	0	Filler	0	0
Filler	67434	67489	0	0	0	0	Filler	0	0
Filler	67490	67545	0	0	0	0	Filler	0	0
Filler	67546	67601	0	0	0	0	Filler	0	0
Filler	67602	67657	0	0	0	0	Filler	0	0
Filler	67658	67713	0	0	0	0	Filler	0	0
Filler	67714	67769	0	0	0	0	Filler	0	0
Filler	67770	67825	0	0	0	0	Filler	0	0
Filler	67826	67881	0	0	0	0	Filler	0	0
Filler	67882	67937	0	0	0	0	Filler	0	0
Filler	67938	67993	0	0	0	0	Filler	0	0
Filler	67994	68049	0	0	0	0	Filler	0	0
Filler	68050	68105	0	0	0	0	Filler	0	0
Filler	68106	68161	0	0	0	0	Filler	0	0
Filler	68162	68217	0	0	0	0	Filler	0	0
Filler	68218	68273	0	0	0	0	Filler	0	0
Filler	68274	68329	0	0	0	0	Filler	0	0
Filler	68330	68385	0	0	0	0	Filler	0	0
Filler	68386	68441	0	0	0	0	Filler	0	0
Filler	68442	68497	0	0	0	0	Filler	0	0
Filler	68498	68553	0	0	0	0	Filler	0	0
Filler	68554	68609	0	0	0	0	Filler	0	0
Filler	68610	68665	0	0	0	0	Filler	0	0
Filler	68666	68721	0	0	0	0	Filler	0	0
Filler	68722	68777	0	0	0	0	Filler	0	0
Filler	68778	68833	0	0	0	0	Filler	0	0
Filler	68834	68889	0	0	0	0	Filler	0	0
Filler	68890	68945	0	0	0	0	Filler	0	0
Filler	68946	69001	0	0	0	0	Filler	0	0
Filler	69002	69057	0	0	0	0	Filler	0	0
Filler	69058	69113	0	0	0	0	Filler	0	0
Filler	69114	69169	0	0	0	0	Filler	0	0
Filler	69170	69225	0	0	0	0	Filler	0	0
Filler	69226	69281	0	0	0	0	Filler	0	0
Filler	69282	69337	0	0	0	0	Filler	0	0
Filler	69338	69393	0	0	0	0	Filler	0	0
Filler	69394	69449	0	0	0	0	Filler	0	0
Filler	69450	69505	0	0	0	0	Filler	0	0
Filler	69506	69561	0	0	0	0	Filler	0	0
Filler	69562	69617	0	0	0	0	Filler	0	0
Filler	69618	69673	0	0	0	0	Filler	0	0
Filler	69674	69729	0	0	0	0	Filler	0	0
Filler	69730	69785	0	0	0	0	Filler	0	0
Filler	69786	69841	0	0	0	0	Filler	0	0
Filler	69842	69897	0	0	0	0	Filler	0	0
Filler	69898	69953	0	0	0	0	Filler	0	0
Filler	69954	70009	0	0	0	0	Filler	0	0
Filler	70010	70065	0	0	0	0	Filler	0	0
Filler	70066	70121	0	0	0	0	Filler	0	0
Filler	70122	70177	0	0	0	0	Filler	0	0
Filler	70178	70233	0	0	0	0	Filler	0	0
Filler	70234	70289	0	0	0	0	Filler	0	0
Filler	70290	70345	0	0	0	0	Filler	0	0
Filler	70346	70401	0	0	0	0	Filler	0	0
Filler	70402	70457	0	0	0	0	Filler	0	0
Filler	70458	70513	0	0	0	0	Filler	0	0
Filler	70514	70569	0	0	0	0	Filler	0	0
Filler	70570	70625	0	0	0	0	Filler	0	0
Filler	70626	70681	0	0	0	0	Filler	0	0
Filler	70682	70737	0	0	0	0	Filler	0	0
Filler	70738	70793	0	0	0	0	Filler	0	0
Filler	70794	70849	0	0	0	0	Filler	0	0
Filler	70850	70905	0	0	0	0	Filler	0	0
Filler	70906	70961	0	0	0	0	Filler	0	0
Filler	70962	71017	0	0	0	0	Filler	0	0
Filler	71018	71073	0	0	0	0	Filler	0	0
Filler	71074	71129	0	0	0	0	Filler	0	0
Filler	71130	71185	0	0	0	0	Filler	0	0
Filler	71186	71241	0	0	0	0	Filler	0	0
Filler	71242	71297	0	0	0	0	Filler	0	0
Filler	71298	71353	0	0	0	0	Filler	0	0
Filler	71354	71409	0	0	0	0	Filler	0	0
Filler	71410	71465	0	0	0	0	Filler	0	0
Filler	71466	71521	0	0	0	0	Filler	0	0
Filler	71522	71577	0	0	0	0	Filler	0	0
Filler	71578	71633	0	0	0	0	Filler	0	0
Filler	71634	71689	0	0	0	0	Filler	0	0
Filler	71690	71745	0	0	0	0	Filler	0	0
Filler	71746	71801	0	0	0	0	Filler	0	0
Filler	71802	71857	0	0	0	0	Filler	0	0
Filler	71858	71913	0	0	0	0	Filler	0	0
Filler	71914	71969	0	0	0	0	Filler	0	0
Filler	71970	72025	0	0	0	0	Filler	0	0
Filler	72026	72081	0	0	0	0	Filler	0	0
Filler	72082	72137	0	0	0	0	Filler	0	0
Filler	72138	72193	0	0	0	0	Filler	0	0
Filler	72194	72249	0	0	0	0	Filler	0	0
Filler	72250	72305	0	0	0	0	Filler	0	0
Filler	72306	72361	0	0	0	0	Filler	0	0
Filler	72362	72417	0	0	0	0	Filler	0	0
Filler	72418	72473	0	0	0	0	Filler	0	0
Filler	72474	72529	0	0	0	0	Filler	0	0
Filler	72530	72585	0	0	0	0	Filler	0	0
Filler	72586	72641	0	0	0	0	Filler	0	0
Filler	72642	72697	0	0	0	0	Filler	0	0
Filler	72698	72753	0	0	0	0	Filler	0	0
Filler	72754	72809	0	0	0	0	Filler	0	0
Filler	72810	72865	0	0	0	0	Filler	0	0
Filler	72866	72921	0	0	0	0	Filler	0	0
Filler	72922	72977	0	0	0	0	Filler	0	0
Filler	72978	73033	0	0	0	0	Filler	0	0
Filler	73034	73089	0	0	0	0	Filler	0	0
Filler	73090	73145	0	0	0	0	Filler	0	0
Filler	73146	73201	0	0	0	0	Filler	0	0
Filler	73202	73257	0	0	0	0	Filler	0	0
Filler	73258	73313	0	0	0	0	Filler	0	0
Filler	73314	73369	0	0	0	0	Filler	0	0
Filler	73370	73425	0	0	0	0	Filler	0	0
Filler	73426	73481	0	0	0	0	Filler	0	0
Filler	73482	73537	0	0	0	0	Filler	0	0
Filler	73538	73593	0	0	0	0	Filler	0	0
Filler	73594	73649	0	0	0	0	Filler	0	0
Filler	73650	73705	0	0	0	0	Filler	0	0
Filler	73706	73761	0	0	0	0	Filler	0	0
Filler	73762	73817	0	0	0	0	Filler	0	0
Filler	73818	73873	0	0	0	0	Filler	0	0
Filler	73874	73929	0	0	0	0	Filler	0	0
Filler	73930	73985	0	0	0	0	Filler	0	0
Filler	73986	74041	0	0	0	0	Filler	0	0
Filler	74042	74097	0	0	0	0	Filler	0	0
Filler	74098	74153	0	0	0	0	Filler	0	0
Filler	74154	74209	0	0	0	0	Filler	0	0
Filler	74210	74265	0	0	0	0	Filler	0	0
Filler	74266	74321	0	0	0	0	Filler	0	0
Filler	74322	74377	0	0	0	0	Filler	0	0
Filler	74378	74433	0	0	0	0	Filler	0	0
Filler	74434	74489	0	0	0	0	Filler	0	0
Filler	74490	74545	0	0	0	0	Filler	0	0
Filler	74546	74601	0	0	0	0	Filler	0	0
Filler	74602	74657	0	0	0	0	Filler	0	0
Filler	74658	74713	0	0	0	0	Filler	0	0
Filler	74714	74769	0	0	0	0	Filler	0	0
Filler	74770	74825	0	0	0	0	Filler	0	0
Filler	74826	74881	0	0	0	0	Filler	0	0
Filler	74882	74937	0	0	0	0	Filler	0	0
Filler	74938	74993	0	0	0	0	Filler	0	0
Filler	74994	75049	0	0	0	0	Filler	0	0
Filler	75050	75105	0	0	0	0	Filler	0	0
Filler	75106	75161	0	0	0	0	Filler	0	0
Filler	75162	75217	0	0	0	0	Filler	0	0
Filler	75218	75273	0	0	0	0	Filler	0	0
Filler	75274	75329	0	0	0	0	Filler	0	0
Filler	75330	75385	0	0	0	0	Filler	0	0
Filler	75386	75441	0	0	0	0	Filler	0	0
Filler	75442	75497	0	0	0	0	Filler	0	0
Filler	75498	75553	0	0	0	0	Filler	0	0
Filler	75554	75609	0	0	0	0	Filler	0	0
Filler	75610	75665	0	0	0	0	Filler	0	0
Filler	75666	75721	0	0	0	0	Filler	0	0
Filler	75722	75777	0	0	0	0	Filler	0	0
Filler	75778	75833	0	0	0	0	Filler	0	0
Filler	75834	75889	0	0	0	0	Filler	0	0
Filler	75890	75945	0	0	0	0	Filler	0	0
Filler	75946	76001	0	0	0	0	Filler	0	0
Filler	76002	76057	0	0	0	0	Filler	0	0
Filler	76058	76113	0	0	0	0	Filler	0	0
Filler	76114	76169	0	0	0	0	Filler	0	0
Filler	76170	76225	0	0	0	0	Filler	0	0
Filler	76226	76281	0	0	0	0	Filler	0	0
Filler	76282	76337	0	0	0	0	Filler	0	0
Filler	76338	76393	0	0	0	0	Filler	0	0
Filler	76394	76449	0	0	0	0	Filler	0	0
Filler	76450	76505	0	0	0	0	Filler	0	0
Filler	76506	76561	0	0	0	0	Filler	0	0
Filler	76562	76617	0	0	0	0	Filler	0	0
Filler	76618	76673	0	0	0	0	Filler	0	0
Filler	76674	76729	0	0	0	0	Filler	0	0
Filler	76730	76785	0	0	0	0	Filler	0	0
Filler	76786	76841	0	0	0	0	Filler	0	0
Filler	76842	76897	0	0	0	0	Filler	0	0
Filler	76898	76953	0	0	0	0	Filler	0	0
Filler	76954	77009	0	0	0	0	Filler	0	0
Filler	77010	77065	0	0	0	0	Filler	0	0
Filler	77066	77121	0	0	0	0	Filler	0	0
Filler	77122	77177	0	0	0	0	Filler	0	0
Filler	77178	77233	0	0	0	0	Filler	0	0
Filler	77234	77289	0	0	0	0	Filler	0	0
Filler	77290	77345	0	0	0	0	Filler	0	0
Filler	77346	77401	0	0	0	0	Filler	0	0
Filler	77402	77457	0	0	0	0	Filler	0	0
Filler	77458	77513	0	0	0	0	Filler	0	0
Filler	77514	77569	0	0	0	0	Filler	0	0
Filler	77570	77625	0	0	0	0	Filler	0	0
Filler	77626	77681	0	0	0	0	Filler	0	0
Filler	77682	77737	0	0	0	0	Filler	0	0
Filler	77738	77793	0	0	0	0	Filler	0	0
Filler	77794	77849	0	0	0	0	Filler	0	0
Filler	77850	77905	0	0	0	0	Filler	0	0
Filler	77906	77961	0	0	0	0	Filler	0	0
Filler	77962	78017	0	0	0	0	Filler	0	0
Filler	78018	78073	0	0	0	0	Filler	0	0
Filler	78074	78129	0	0	0	0	Filler	0	0
Filler	78130	78185	0	0	0	0	Filler	0	0
Filler	78186	78241	0	0	0	0	Filler	0	0
Filler	78242	78297	0	0	0	0	Filler	0	0
Filler	78298	78353	0	0	0	0	Filler	0	0
Filler	78354	78409	0	0	0	0	Filler	0	0
Filler	78410	78465	0	0	0	0	Filler	0	0
Filler	78466	78521	0	0	0	0	Filler	0	0
Filler	78522	78577	0	0	0	0	Filler	0	0
Filler	78578	78633	0	0	0	0	Filler	0	0
Filler	78634	78689	0	0	0	0	Filler	0	0
Filler	78690	78745	0	0	0	0	Filler	0	0
Filler	78746	78801	0	0	0	0	Filler	0	0
Filler	78802	78857	0	0	0	0	Filler	0	0
Filler	78858	78913	0	0	0	0	Filler	0	0
Filler	78914	78969	0	0	0	0	Filler	0	0
Filler	78970	79025	0	0	0	0	Filler	0	0
Filler	79026	79081	0	0	0	0	Filler	0	0
Filler	79082	79137	0	0	0	0	Filler	0	0
Filler	79138	79193	0	0	0	0	Filler	0	0
Filler	79194	79249	0	0	0	0	Filler	0	0
Filler	79250	79305	0	0	0	0	Filler	0	0
Filler	79306	79361	0	0	0	0	Filler	0	0
Filler	79362	79417	0	0	0	0	Filler	0	0
Filler	79418	79473	0	0	0	0	Filler	0	0
Filler	79474	79529	0	0	0	0	Filler	0	0
Filler	79530	79585	0	0	0	0	Filler	0	0
Filler	79586	79641	0	0	0	0	Filler	0	0
Filler	79642	79697	0	0	0	0	Filler	0	0
Filler	79698	79753	0	0	0	0	Filler	0	0
Filler	79754	79809	0	0	0	0	Filler	0	0
Filler	79810	79865	0	0	0	0	Filler	0	0
Filler	79866	79921	0	0	0	0	Filler	0	0
Filler	79922	79977	0	0	0	0	Filler	0	0
Filler	79978	80033	0	0	0	0	Filler	0	0
Filler	80034	80089	0	0	0	0	Filler	0	0
Filler	80090	80145	0	0	0	0	Filler	0	0
Filler	80146	80201	0	0	0	0	Filler	0	0
Filler	80202	80257	0	0	0	0	Filler	0	0
Filler	80258	80313	0	0	0	0	Filler	0	0
Filler	80314	80369	0	0	0	0	Filler	0	0
Filler	80370	80425	0	0	0	0	Filler	0	0
Filler	80426	80481	0	0	0	0	Filler	0	0
Filler	80482	80537	0	0	0	0	Filler	0	0
Filler	80538	80593	0	0	0	0	Filler	0	0
Filler	80594	80649	0	0	0	0	Filler	0	0
Filler	80650	80705	0	0	0	0	Filler	0	0
Filler	80706	80761	0	0	0	0	Filler	0	0
Filler	80762	80817	0	0	0	0	Filler	0	0
Filler	80818	80873	0	0	0	0	Filler	0	0
Filler	80874	80929	0	0	0	0	Filler	0	0
Filler	80930	80985	0	0	0	0	Filler	0	0
Filler	80986	81041	0	0	0	0	Filler	0	0
Filler	81042	81097	0	0	0	0	Filler	0	0
Filler	81098	81153	0	0	0	0	Filler	0	0
Filler	81154	81209	0	0	0	0	Filler	0	0
Filler	81210	81265	0	0	0	0	Filler	0	0
Filler	81266	81321	0	0	0	0	Filler	0	0
Filler	81322	81377	0	0	0	0	Filler	0	0
Filler	81378	81433	0	0	0	0	Filler	0	0
Filler	81434	81489	0	0	0	0	Filler	0	0
Filler	81490	81545	0	0	0	0	Filler	0	0
Filler	81546	81601	0	0	0	0	Filler	0	0
Filler	81602	81657	0	0	0	0	Filler	0	0
Filler	81658	81713	0	0	0	0	Filler	0	0
Filler	81714	81769	0	0	0	0	Filler	0	0
Filler	81770	81825	0	0	0	0	Filler	0	0
Filler	81826	81881	0	0	0	0	Filler	0	0
Filler	81882	81937	0	0	0	0	Filler	0	0
Filler	81938	81993	0	0	0	0	Filler	0	0
Filler	81994	82049	0	0	0	0	Filler	0	0
Filler	82050	82105	0	0	0	0	Filler	0	0
Filler	82106	82161	0	0	0	0	Filler	0	0
Filler	82162	82217	0	0	0	0	Filler	0	0
Filler	82218	82273	0	0	0	0	Filler	0	0
Filler	82274	82329	0	0	0	0	Filler	0	0
Filler	82330	82385	0	0	0	0	Filler	0	0
Filler	82386	82441	0	0	0	0	Filler	0	0
Filler	82442	82497	0	0	0	0	Filler	0	0
Filler	82498	82553	0	0	0	0	Filler	0	0
Filler	82554	82609	0	0	0	0	Filler	0	0
Filler	82610	82665	0	0	0	0	Filler	0	0
Filler	82666	82721	0	0	0	0	Filler	0	0
Filler	82722	82777	0	0	0	0	Filler	0	0
Filler	82778	82833	0	0	0	0	Filler	0	0
Filler	82834	82889	0	0	0	0	Filler	0	0
Filler	82890	82945	0	0	0	0	Filler	0	0
Filler	82946	83001	0	0	0	0	Filler	0	0
Filler	83002	83057	0	0	0	0	Filler	0	0
Filler	83058	83113	0	0	0	0	Filler	0	0
Filler	83114	83169	0	0	0	0	Filler	0	0
Filler	83170	83225	0	0	0	0	Filler	0	0
Filler	83226	83281	0	0	0	0	Filler	0	0
Filler	83282	83337	0	0	0	0	Filler	0	0
Filler	83338	83393	0	0	0	0	Filler	0	0
Filler	83394	83449	0	0	0	0	Filler	0	0
Filler	83450	83505	0	0	0	0	Filler	0	0
Filler	83506	83561	0	0	0	0	Filler	0	0
Filler	83562	83617	0	0	0	0	Filler	0	0
Filler	83618	83673	0	0	0	0	Filler	0	0
Filler	83674	83729	0	0	0	0	Filler	0	0
Filler	83730	83785	0	0	0	0	Filler	0	0
Filler	83786	83841	0	0	0	0	Filler	0	0
Filler	83842	83897	0	0	0	0	Filler	0	0
Filler	83898	83953	0	0	0	0	Filler	0	0
Filler	83954	84009	0	0	0	0	Filler	0	0
Filler	84010	84065	0	0	0	0	Filler	0	0
Filler	84066	84121	0	0	0	0	Filler	0	0
Filler	84122	84177	0	0	0	0	Filler	0	0
Filler	84178	84233	0	0	0	0	Filler	0	0
Filler	84234	84289	0	0	0	0	Filler	0	0
Filler	84290	84345	0	0	0	0	Filler	0	0
Filler	84346	84401	0	0	0	0	Filler	0	0
Filler	84402	84457	0	0	0	0	Filler	0	0
Filler	84458	84513	0	0	0	0	Filler	0	0
Filler	84514	84569	0	0	0	0	Filler	0	0
Filler	84570	84625	0	0	0	0	Filler	0	0
Filler	84626	84681	0	0	0	0	Filler	0	0
Filler	84682	84737	0	0	0	0	Filler	0	0
Filler	84738	84793	0	0	0	0	Filler	0	0
Filler	84794	84849	0	0	0	0	Filler	0	0
Filler	84850	84905	0	0	0	0	Filler	0	0
Filler	84906	84961	0	0	0	0	Filler	0	0
Filler	84962	85017	0	0	0	0	Filler	0	0
Filler	85018	85073	0	0	0	0	Filler	0	0
Filler	85074	85129	0	0	0	0	Filler	0	0
Filler	85130	85185	0	0	0	0	Filler	0	0
Filler	85186	85241	0	0	0	0	Filler	0	0
Filler	85242	85297	0	0	0	0	Filler	0	0
Filler	85298	85353	0	0	0	0	Filler	0	0
Filler	85354	85409	0	0	0	0	Filler	0	0
Filler	85410	85465	0	0	0	0	Filler	0	0
Filler	85466	85521	0	0	0	0	Filler	0	0
Filler	85522	85577	0	0	0	0	Filler	0	0
Filler	85578	85633	0	0	0	0	Filler	0	0
Filler	85634	85689	0	0	0	0	Filler	0	0
Filler	85690	85745	0	0	0	0	Filler	0	0
Filler	85746	85801	0	0	0	0	Filler	0	0
Filler	85802	85857	0	0	0	0	Filler	0	0
Filler	85858	85913	0	0	0	0	Filler	0	0
Filler	85914	85969	0	0	0	0	Filler	0	0
Filler	85970	86025	0	0	0	0	Filler	0	0
Filler	86026	86081	0	0	0	0	Filler	0	0
Filler	86082	86137	0	0	0	0	Filler	0	0
Filler	86138	86193	0	0	0	0	Filler	0	0
Filler	86194	86249	0	0	0	0	Filler	0	0
Filler	86250	86305	0	0	0	0	Filler	0	0
Filler	86306	86361	0	0	0	0	Filler	0	0
Filler	86362	86417	0	0	0	0	Filler	0	0
Filler	86418	86473	0	0	0	0	Filler	0	0
Filler	86474	86529	0	0	0	0	Filler	0	0
Filler	86530	86585	0	0	0	0	Filler	0	0
Filler	86586	86641	0	0	0	0	Filler	0	0
Filler	86642	86697	0	0	0	0	Filler	0	0
Filler	86698	86753	0	0	0	0	Filler	0	0
Filler	86754	86809	0	0	0	0	Filler	0	0
Filler	86810	86865	0	0	0	0	Filler	0	0
Filler	86866	86921	0	0	0	0	Filler	0	0
Filler	86922	86977	0	0	0	0	Filler	0	0
Filler	86978	87033	0	0	0	0	Filler	0	0
Filler	87034	87089	0	0	0	0	Filler	0	0
Filler	87090	87145	0	0	0	0	Filler	0	0
Filler	87146	87201	0	0	0	0	Filler	0	0
Filler	87202	87257	0	0	0	0	Filler	0	0
Filler	87258	87313	0	0	0	0	Filler	0	0
Filler	87314	87369	0	0	0	0	Filler	0	0
Filler	87370	87425	0	0	0	0	Filler	0	0
Filler	87426	87481	0	0	0	0	Filler	0	0
Filler	87482	87537	0	0	0	0	Filler	0	0
Filler	87538	87593	0	0	0	0	Filler	0	0
Filler	87594	87649	0	0	0	0	Filler	0	0
Filler	87650	87705	0	0	0	0	Filler	0	0
Filler	87706	87761	0	0	0	0	Filler	0	0
Filler	87762	87817	0	0	0	0	Filler	0	0
Filler	87818	87873	0	0	0	0	Filler	0	0
Filler	87874	87929	0	0	0	0	Filler	0	0
Filler	87930	87985	0	0	0	0	Filler	0	0
Filler	87986	88041	0	0	0	0	Filler	0	0
Filler	88042	88097	0	0	0	0	Filler	0	0
Filler	88098	88153	0	0	0	0	Filler	0	0
Filler	88154	88209	0	0	0	0	Filler	0	0
Filler	88210	88265	0	0	0	0	Filler	0	0
Filler	88266	88321	0	0	0	0	Filler	0	0
Filler	88322	88377	0	0	0	0	Filler	0	0
Filler	88378	88433	0	0	0	0	Filler	0	0
Filler	88434	88489	0	0	0	0	Filler	0	0
Filler	88490	88545	0	0	0	0	Filler	0	0
Filler	88546	88601	0	0	0	0	Filler	0	0
Filler	88602	88657	0	0	0	0	Filler	0	0
Filler	88658	88713	0	0	0	0	Filler	0	0
Filler	88714	88769	0	0	0	0	Filler	0	0
Filler	88770	88825	0	0	0	0	Filler	0	0
Filler	88826	88881	0	0	0	0	Filler	0	0
Filler	88882	88937	0	0	0	0	Filler	0	0
Filler	88938	88993	0	0	0	0	Filler	0	0
Filler	88994	89049	0	0	0	0	Filler	0	0
Filler	89050	89105	0	0	0	0	Filler	0	0
Filler	89106	89161	0	0	0	0	Filler	0	0
Filler	89162	89217	0	0	0	0	Filler	0	0
Filler	89218	89273	0	0	0	0	Filler	0	0
Filler	89274	89329	0	0	0	0	Filler	0	0
Filler	89330	89385	0	0	0	0	Filler	0	0
Filler	89386	89441	0	0	0	0	Filler	0	0
Filler	89442	89497	0	0	0	0	Filler	0	0
Filler	89498	89553	0	0	0	0	Filler	0	0
Filler	89554	89609	0	0	0	0	Filler	0	0
Filler	89610	89665	0	0	0	0	Filler	0	0
Filler	89666	89721	0	0	0	0	Filler	0	0
Filler	89722	89777	0	0	0	0	Filler	0	0
Filler	89778	89833	0	0	0	0	Filler	0	0
Filler	89834	89889	0	0	0	0	Filler	0	0
Filler	89890	89945	0	0	0	0	Filler	0	0
Filler	89946	90001	0	0	0	0	Filler	0	0
Filler	90002	90057	0	0	0	0	Filler	0	0
Filler	90058	90113	0	0	0	0	Filler	0	0
Filler	90114	90169	0	0	0	0	Filler	0	0
Filler	90170	90225	0	0	0	0	Filler	0	0
Filler	90226	90281	0	0	0	0	Filler	0	0
Filler	90282	90337	0	0	0	0	Filler	0	0
Filler	90338	90393	0	0	0	0	Filler	0	0
Filler	90394	90449	0	0	0	0	Filler	0	0
Filler	90450	90505	0	0	0	0	Filler	0	0
Filler	90506	90561	0	0	0	0	Filler	0	0
Filler	90562	90617	0	0	0	0	Filler	0	0
Filler	90618	90673	0	0	0	0	Filler	0	0
Filler	90674	90729	0	0	0	0	Filler	0	0
Filler	90730	90785	0	0	0	0	Filler	0	0
Filler	90786	90841	0	0	0	0	Filler	0	0
Filler	90842	90897	0	0	0	0	Filler	0	0
Filler	90898	90953	0	0	0	0	Filler	0	0
Filler	90954	91009	0	0	0	0	Filler	0	0
Filler	91010	91065	0	0	0	0	Filler	0	0
Filler	91066	91121	0	0	0	0	Filler	0	0
Filler	91122	91177	0	0	0	0	Filler	0	0
Filler	91178	91233	0	0	0	0	Filler	0	0
Filler	91234	91289	0	0	0	0	Filler	0	0
Filler	91290	91345	0	0	0	0	Filler	0	0
Filler	91346	91401	0	0	0	0	Filler	0	0
Filler	91402	91457	0	0	0	0	Filler	0	0
Filler	91458	91513	0	0	0	0	Filler	0	0
Filler	91514	91569	0	0	0	0	Filler	0	0
Filler	91570	91625	0	0	0	0	Filler	0	0
Filler	91626	91681	0	0	0	0	Filler	0	0
Filler	91682	91737	0	0	0	0	Filler	0	0
Filler	91738	91793	0	0	0	0	Filler	0	0
Filler	91794	91849	0	0	0	0	Filler	0	0
Filler	91850	91905	0	0	0	0	Filler	0	0
Filler	91906	91961	0	0	0	0	Filler	0	0
Filler	91962	92017	0	0	0	0	Filler	0	0
Filler	92018	92073	0	0	0	0	Filler	0	0
Filler	92074	92129	0	0	0	0	Filler	0	0
Filler	92130	92185	0	0	0	0	Filler	0	0
Filler	92186	92241	0	0	0	0	Filler	0	0
Filler	92242	92297	0	0	0	0	Filler	0	0
Filler	92298	92353	0	0	0	0	Filler	0	0
Filler	92354	92409	0	0	0	0	Filler	0	0
Filler	92410	92465	0	0	0	0	Filler	0	0
Filler	92466	92521	0	0	0	0	Filler	0	0
Filler	92522	92577	0	0	0	0	Filler	0	0
Filler	92578	92633	0	0	0	0	Filler	0	0
Filler	92634	92689	0	0	0	0	Filler	0	0
Filler	92690	92745	0	0	0	0	Filler	0	0
Filler	92746	92801	0	0	0	0	Filler	0	0
Filler	92802	92857	0	0	0	0	Filler	0	0
Filler	92858	92913	0	0	0	0	Filler	0	0
Filler	92914	92969	0	0	0	0	Filler	0	0
Filler	92970	93025	0	0	0	0	Filler	0	0
Filler	93026	93081	0	0	0	0	Filler	0	0
Filler	93082	93137	0	0	0	0	Filler	0	0
Filler	93138	93193	0	0	0	0	Filler	0	0
Filler	93194	93249	0	0	0	0	Filler	0	0
Filler	93250	93305	0	0	0	0	Filler	0	0
Filler	93306	93361	0	0	0	0	Filler	0	0
Filler	93362	93417	0	0	0	0	Filler	0	0
Filler	93418	93473	0	0	0	0	Filler	0	0
Filler	93474	93529	0	0	0	0	Filler	0	0
Filler	93530	93585	0	0	0	0	Filler	0	0
Filler	93586	93641	0	0	0	0	Filler	0	0
Filler	93642	93697	0	0	0	0	Filler	0	0
Filler	93698	93753	0	0	0	0	Filler	0	0
Filler	93754	93809	0	0	0	0	Filler	0	0
Filler	93810	93865	0	0	0	0	Filler	0	0
Filler	93866	93921	0	0	0	0	Filler	0	0
Filler	93922	93977	0	0	0	0	Filler	0	0
Filler	93978	94033	0	0	0	0	Filler	0	0
Filler	94034	94089	0	0	0	0	Filler	0	0
Filler	94090	94145	0	0	0	0	Filler	0	0
Filler	94146	94201	0	0	0	0	Filler	0	0
Filler	94202	94257	0	0	0	0	Filler	0	0
Filler	94258	94313	0	0	0	0	Filler	0	0
Filler	94314	94369	0	0	0	0	Filler	0	0
Filler	94370	94425	0	0	0	0	Filler	0	0
Filler	94426	94481	0	0	0	0	Filler	0	0
Filler	94482	94537	0	0	0	0	Filler	0	0
Filler	94538	94593	0	0	0	0	Filler	0	0
Filler	94594	94649	0	0	0	0	Filler	0	0
Filler	94650	94705	0	0	0	0	Filler	0	0
Filler	94706	94761	0	0	0	0	Filler	0	0
Filler	94762	94817	0	0	0	0	Filler	0	0
Filler	94818	94873	0	0	0	0	Filler	0	0
Filler	94874	94929	0	0	0	0	Filler	0	0
Filler	94930	94985	0	0	0	0	Filler	0	0
Filler	94986	95041	0	0	0	0	Filler	0	0
Filler	95042	95097	0	0	0	0	Filler	0	0
Filler	95098	95153	0	0	0	0	Filler	0	0
Filler	95154	95209	0	0	0	0	Filler	0	0
Filler	95210	95265	0	0	0	0	Filler	0	0
Filler	95266	95321	0	0	0	0	Filler	0	0
Filler	95322	95377	0	0	0	0	Filler	0	0
Filler	95378	95433	0	0	0	0	Filler	0	0
Filler	95434	95489	0	0	0	0	Filler	0	0
Filler	95490	95545	0	0	0	0	Filler	0	0
Filler	95546	95601	0	0	0	0	Filler	0	0
Filler	95602	95657	0	0	0	0	Filler	0	0
Filler	95658	95713	0	0	0	0	Filler	0	0
Filler	95714	95769	0	0	0	0	Filler	0	0
Filler	95770	95825	0	0	0	0	Filler	0	0
Filler	95826	95881	0	0	0	0	Filler	0	0
Filler	95882	95937	0	0	0	0	Filler	0	0
Filler	95938	95993	0	0	0	0	Filler	0	0
Filler	95994	96049	0	0	0	0	Filler	0	0
Filler	96050	96105	0	0	0	0	Filler	0	0
Filler	96106	96161	0	0	0	0	Filler	0	0
Filler	96162	96217	0	0	0	0	Filler	0	0
Filler	96218	96273	0	0	0	0	Filler	0	0
Filler	96274	96329	0	0	0	0	Filler	0	0
Filler	96330	96385	0	0	0	0	Filler	0	0
Filler	96386	96441	0	0	0	0	Filler	0	0
Filler	96442	96497	0	0	0	0	Filler	0	0
Filler	96498	96553	0	0	0	0	Filler	0	0
Filler	96554	96609	0	0	0	0	Filler	0	0
Filler	96610	96665	0	0	0	0	Filler	0	0
Filler	96666	96721	0	0	0	0	Filler	0	0
Filler	96722	96777	0	0	0	0	Filler	0	0
Filler	96778	96833	0	0	0	0	Filler	0	0
Filler	96834	96889	0	0	0	0	Filler	0	0
Filler	96890	96945	0	0	0	0	Filler	0	0
Filler	96946	97001	0	0	0	0	Filler	0	0
Filler	97002	97057	0	0	0	0	Filler	0	0
Filler	97058	97113	0	0	0	0	Filler	0	0
Filler	97114	97169	0	0	0	0	Filler	0	0
Filler	97170	97225	0	0	0	0	Filler	0	0
Filler	97226	97281	0	0	0	0	Filler	0	0
Filler	97282	97337	0	0	0	0	Filler	0	0
Filler	97338	97393	0	0	0	0	Filler	0	0
Filler	97394	97449	0	0	0	0	Filler	0	0
Filler	97450	97505	0	0	0	0	Filler	0	0
Filler	97506	97561	0	0	0	0	Filler	0	0
Filler	97562	97617	0	0	0	0	Filler	0	0
Filler	97618	97673	0	0	0	0	Filler	0	0
Filler	97674	97729	0	0	0	0	Filler	0	0
Filler	97730	97785	0	0	0	0	Filler	0	0
Filler	97786	97841	0	0	0	0	Filler	0	0
Filler	97842	97897	0	0	0	0	Filler	0	0
Filler	97898	97953	0	0	0	0	Filler	0	0
Filler	97954	98009	0	0	0	0	Filler	0	0
Filler	98010	98065	0	0	0	0	Filler	0	0
Filler	98066	98121	0	0	0	0	Filler	0	0
Filler	98122	98177	0	0	0	0	Filler	0	0
Filler	98178	98233	0	0	0	0	Filler	0	0
Filler	98234	98289	0	0	0	0	Filler	0	0
Filler	98290	98345	0	0	0	0	Filler	0	0
Filler	98346	98401	0	0	0	0	Filler	0	0
Filler	98402	98457	0	0	0	0	Filler	0	0
Filler	98458	98513	0	0	0	0	Filler	0	0
Filler	98514	98569	0	0	0	0	Filler	0	0
Filler	98570	98625	0	0	0	0	Filler	0	0
Filler	98626	98681	0	0	0	0	Filler	0	0
Filler	98682	98737	0	0	0	0	Filler	0	0
Filler	98738	98793	0	0	0	0	Filler	0	0
Filler	98794	98849	0	0	0	0	Filler	0	0
Filler	98850	98905	0	0	0	0	Filler	0	0
Filler	98906	98961	0	0	0	0	Filler	0	0
Filler	98962	99017	0	0	0	0	Filler	0	0
Filler	99018	99073	0	0	0	0	Filler	0	0
Filler	99074	99129	0	0	0	0	Filler	0	0
Filler	99130	99185	0	0	0	0	Filler	0	0
Filler	99186	99241	0	0	0	0	Filler	0	0
Filler	99242	99297	0	0	0	0	Filler	0	0
Filler	99298	99353	0	0	0	0	Filler	0	0
Filler	99354	99409	0	0	0	0	Filler	0	0
Filler	99410	99465	0	0	0	0	Filler	0	0
Filler	99466	99521	0	0	0	0	Filler	0	0
Filler	99522	99577	0	0	0	0	Filler	0	0
Filler	99578	99633	0	0	0	0	Filler	0	0
Filler	99634	99689	0	0	0	0	Filler	0	0
Filler	99690	99745	0	0	0	0	Filler	0	0
Filler	99746	99801	0	0	0	0	Filler	0	0
Filler	99802	99857	0	0	0	0	Filler	0	0
Filler	99858	99913	0	0	0	0	Filler	0	0
Filler	99914	99969	0	0	0	0	Filler	0	0
Filler	99970	100025	0	0	0	0	Filler	0	0
Filler	100026	100081	0	0	0	0	Filler	0	0
Filler	100082	100137	0	0	0	0	Filler	0	0
Filler	100138	100193	0	0	0	0	Filler	0	0
Filler	100194	100249	0	0	0	0	Filler	0	0
Filler	100250	100305	0	0	0	0	Filler	0	0
Filler	100306	100361	0	0	0	0	Filler	0	0
Filler	100362	100417	0	0	0	0	Filler	0	0
Filler	100418	100473	0	0	0	0	Filler	0	0
Filler	100474	100529	0	0	0	0	Filler	0	0
Filler	100530	100585	0	0	0	0	Filler	0	0
Filler	100586	100641	0	0	0	0	Filler	0	0
Filler	100642	100697	0	0	0	0	Filler	0	0
Filler	100698	100753	0	0	0	0	Filler	0	0
Filler	100754	100809	0	0	0	0	Filler	0	0
Filler	100810	100865	0	0	0	0	Filler	0	0
Filler	100866	100921	0	0	0	0	Filler	0	0
Filler	100922	100977	0	0	0	0	Filler	0	0
Filler	100978	101033	0	0	0	0	Filler	0	0
Filler	101034	101089	0	0	0	0	Filler	0	0
Filler	101090	101145	0	0	0	0	Filler	0	0
Filler	101146	101201	0	0	0	0	Filler	0	0
Filler	101202	101257	0	0	0	0	Filler	0	0
Filler	101258	101313	0	0	0	0	Filler	0	0
Filler	101314	101369	0	0	0	0	Filler	0	0
Filler	101370	101425	0	0	0	0	Filler	0	0
Filler	101426	101481	0	0	0	0	Filler	0	0
Filler	101482	101537	0	0	0	0	Filler	0	0
Filler	101538	101593	0	0	0	0	Filler	0	0
Filler	101594	101649	0	0	0	0	Filler	0	0
Filler	101650	101705	0	0	0	0	Filler	0	0
Filler	101706	101761	0	0	0	0	Filler	0	0
Filler	101762	101817	0	0	0	0	Filler	0	0
Filler	101818	101873	0	0	0	0	Filler	0	0
Filler	101874	101929	0	0	0	0	Filler	0	0
Filler	101930	101985	0	0	0	0	Filler	0	0
Filler	101986	102041	0	0	0	0	Filler	0	0
Filler	102042	102097	0	0	0	0	Filler	0	0
Filler	102098	102153	0	0	0	0	Filler	0	0
Filler	102154	102209	0	0	0	0	Filler	0	0
Filler	102210	102265	0	0	0	0	Filler	0	0
Filler	102266	102321	0	0	0	0	Filler	0	0
Filler	102322	102377	0	0	0	0	Filler	0	0
Filler	102378	102433	0	0	0	0	Filler	0	0
Filler	102434	102489	0	0	0	0	Filler	0	0
Filler	102490	102545	0	0	0	0	Filler	0	0
Filler	102546	102601	0	0	0	0	Filler	0	0
Filler	102602	102657	0	0	0	0	Filler	0	0
Filler	102658	102713	0	0	0	0	Filler	0	0
Filler	102714	102769	0	0	0	0	Filler	0	0
Filler	102770	102825	0	0	0	0	Filler	0	0
Filler	102826	102881	0	0	0	0	Filler	0	0
Filler	102882	102937	0	0	0	0	Filler	0	0
Filler	102938	102993	0	0	0	0	Filler	0	0
Filler	102994	103049	0	0	0	0	Filler	0	0
Filler	103050	103105	0	0	0	0	Filler	0	0
Filler	103106	103161	0	0	0	0	Filler	0	0
Filler	103162	103217	0	0	0	0	Filler	0	0
Filler	103218	103273	0	0	0	0	Filler	0	0
Filler	103274	103329	0	0	0	0	Filler	0	0
Filler	103330	103385	0	0	0	0	Filler	0	0
Filler	103386	103441	0	0	0	0	Filler	0	0
Filler	103442	103497	0	0	0	0	Filler	0	0
Filler	103498	103553	0	0	0	0	Filler	0	0
Filler	103554	103609	0	0	0	0	Filler	0	0
Filler	103610	103665	0	0	0	0	Filler	0	0
Filler	103666	103721	0	0	0	0	Filler	0	0
Filler	103722	103777	0	0	0	0	Filler	0	0
Filler	103778	103833	0	0	0	0	Filler	0	0
Filler	103834	103889	0	0	0	0	Filler	0	0
Filler	103890	103945	0	0	0	0	Filler	0	0
Filler	103946	104001	0	0	0	0	Filler	0	0
Filler	104002	104057	0	0	0	0	Filler	0	0
Filler	104058	104113	0	0	0	0	Filler	0	0
Filler	104114	104169	0	0	0	0	Filler	0	0
Filler	104170	104225	0	0	0	0	Filler	0	0
Filler	104226	104281	0	0	0	0	Filler	0	0
Filler	104282	104337	0	0	0	0	Filler	0	0
Filler	104338	104393	0	0	0	0	Filler	0	0
Filler	104394	104449	0	0	0	0	Filler	0	0
Filler	104450	104505	0	0	0	0	Filler	0	0
Filler	104506	104561	0	0	0	0	Filler	0	0
Filler	104562	104617	0	0	0	0	Filler	0	0
Filler	104618	104673	0	0	0	0	Filler	0	0
Filler	104674	104729	0	0	0	0	Filler	0	0
Filler	104730	104785	0	0	0	0	Filler	0	0
Filler	104786	104841	0	0	0	0	Filler	0	0
Filler	104842	104897	0	0	0	0	Filler	0	0
Filler	104898	104953	0	0	0	0	Filler	0	0
Filler	104954	105009	0	0	0	0	Filler	0	0
Filler	105010	105065	0	0	0	0	Filler	0	0
Filler	105066	105121	0	0	0	0	Filler	0	0
Filler	105122	105177	0	0	0	0	Filler	0	0
Filler	105178	105233	0	0	0	0	Filler	0	0
Filler	105234	105289	0	0	0	0	Filler	0	0
Filler	105290	105345	0	0	0	0	Filler	0	0
Filler	105346	105401	0	0	0	0	Filler	0	0
Filler	105402	105457	0	0	0	0	Filler	0	0
Filler	105458	105513	0	0	0	0	Filler	0	0
Filler	105514	105569	0	0	0	0	Filler	0	0
Filler	105570	105625	0	0	0	0	Filler	0	0
Filler	105626	105681	0	0	0	0	Filler	0	0
Filler	105682	105737	0	0	0	0	Filler	0	0
Filler	105738	105793	0	0	0	0	Filler	0	0
Filler	105794	105849	0	0	0	0	Filler	0	0
Filler	105850	105905	0	0	0	0	Filler	0	0
Filler	105906	105961	0	0	0	0	Filler	0	0
Filler	105962	106017	0	0	0	0	Filler	0	0
Filler	106018	106073	0	0	0	0	Filler	0	0
Filler	106074	106129	0	0	0	0	Filler	0	0
Filler	106130	106185	0	0	0	0	Filler	0	0
Filler	106186	106241	0	0	0	0	Filler	0	0
Filler	106242	106297	0	0	0	0	Filler	0	0
Filler	106298	106353	0	0	0	0	Filler	0	0
Filler	106354	106409	0	0	0	0	Filler	0	0
Filler	106410	106465	0	0	0	0	Filler	0	0
Filler	106466	106521	0	0	0	0	Filler	0	0
Filler	106522	106577	0	0	0	0	Filler	0	0
Filler	106578	106633	0	0	0	0	Filler	0	0
Filler	106634	106689	0	0	0	0	Filler	0	0
Filler	106690	106745	0	0	0	0	Filler	0	0
Filler	106746	106801	0	0	0	0	Filler	0	0
Filler	106802	106857	0	0	0	0	Filler	0	0
Filler	106858	106913	0	0	0	0	Filler	0	0
Filler	106914	106969	0	0	0	0	Filler	0	0
Filler	106970	107025	0	0	0	0	Filler	0	0
Filler	107026	107081	0	0	0	0	Filler	0	0
Filler	107082	107137	0	0	0	0	Filler	0	0
Filler	107138	107193	0	0	0	0	Filler	0	0
Filler	107194	107249	0	0	0	0	Filler	0	0
Filler	107250	107305	0	0	0	0	Filler	0	0
Filler	107306	107361	0	0	0	0	Filler	0	0
Filler	107362	107417	0	0	0	0	Filler	0	0
Filler	107418	107473	0	0	0	0	Filler	0	0
Filler	107474	107529	0	0	0	0	Filler	0	0
Filler	107530	107585	0	0	0	0	Filler	0	0
Filler	107586	107641	0	0	0	0	Filler	0	0
Filler	107642	107697	0	0	0	0	Filler	0	0
Filler	107698	107753	0	0	0	0	Filler	0	0
Filler	107754	107809	0	0	0	0	Filler	0	0
Filler	107810	107865	0	0	0	0	Filler	0	0
Filler	107866	107921	0	0	0	0	Filler	0	0
Filler	107922	107977	0	0	0	0	Filler	0	0
Filler	107978	108033	0	0	0	0	Filler	0	0
Filler	108034	108089	0	0	0	0	Filler	0	0
Filler	108090	108145	0	0	0	0	Filler	0	0
Filler	108146	108201	0	0	0	0	Filler	0	0
Filler	108202	108257	0	0	0	0	Filler	0	0
Filler	108258	108313	0	0	0	0	Filler	0	0
Filler	108314	108369	0	0	0	0	Filler	0	0
Filler	108370	108425	0	0	0	0	Filler	0	0
Filler	108426	108481	0	0	0	0	Filler	0	0
Filler	108482	108537	0	0	0	0	Filler	0	0
Filler	108538	108593	0	0	0	0	Filler	0	0
Filler	108594	108649	0	0	0	0	Filler	0	0
Filler	108650	108705	0	0	0	0	Filler	0	0
Filler	108706	108761	0	0	0	0	Filler	0	0
Filler	108762	108817	0	0	0	0	Filler	0	0
Filler	108818	108873	0	0	0	0	Filler	0	0
Filler	108874	108929	0	0	0	0	Filler	0	0
Filler	108930	108985	0	0	0	0	Filler	0	0
Filler	108986	109041	0	0	0	0	Filler	0	0
Filler	109042	109097	0	0	0	0	Filler	0	0
Filler	109098	109153	0	0	0	0	Filler	0	0
Filler	109154	109209	0	0	0	0	Filler	0	0
Filler	109210	109265	0	0	0	0	Filler	0	0
Filler	109266	109321	0	0	0	0	Filler	0	0
Filler	109322	109377	0	0	0	0	Filler	0	0
Filler	109378	109433	0	0	0	0	Filler	0	0
Filler	109434	109489	0	0	0	0	Filler	0	0
Filler	109490	109545	0	0	0	0	Filler	0	0
Filler	109546	109601	0	0	0	0	Filler	0	0
Filler	109602	109657	0	0	0	0	Filler	0	0
Filler	109658	109713	0	0	0	0	Filler	0	0
Filler	109714	109769	0	0	0	0	Filler	0	0
Filler	109770	109825	0	0	0	0	Filler	0	0
Filler	109826	109881	0	0	0	0	Filler	0	0
Filler	109882	109937	0	0	0	0	Filler	0	0
Filler	109938	109993	0	0	0	0	Filler	0	0
Filler	109994	110049	0	0	0	0	Filler	0	0
Filler	110050	110105	0	0	0	0	Filler	0	0
Filler	110106	110161	0	0	0	0	Filler	0	0
Filler	110162	110217	0	0	0	0	Filler	0	0
Filler	110218	110273	0	0	0	0	Filler	0	0
Filler	110274	110329	0	0	0	0	Filler	0	0
Filler	110330	110385	0	0	0	0	Filler	0	0
Filler	110386	110441	0	0	0	0	Filler	0	0
Filler	110442	110497	0	0	0	0	Filler	0	0
Filler	110498	110553	0	0	0	0	Filler	0	0
Filler	110554	110609	0	0	0	0	Filler	0	0
Filler	110610	110665	0	0	0	0	Filler	0	0
Filler	110666	110721	0	0	0	0	Filler	0	0
Filler	110722	110777	0	0	0	0	Filler	0	0
Filler	110778	110833	0	0	0	0	Filler	0	0
Filler	110834	110889	0	0	0	0	Filler	0	0
Filler	110890	110945	0	0	0	0	Filler	0	0
Filler	110946	111001	0	0	0	0	Filler	0	0
Filler	111002	111057	0	0	0	0	Filler	0	0
[truncated: 19,526 more rows]
