# Supplementary material for: NuA4 histone acetyltransferase activity is required for H4 acetylation on a dosage-compensated monosomic chromosome that confers resistance to fungal toxins
Source: Epigenetics Chromatin. 2017 Oct 23;10:49. doi: 10.1186/s13072-017-0156-y (PMC5653997; doi:10.1186/s13072-017-0156-y)
Supplement: Supplementary file 6 — Additional file 6: Table S2. ChIP data (http://www.ncbi.nlm.nih.gov/geo/query/acc.cgi?acc=GSE81684). [file 13072_2017_156_MOESM6_ESM.zip › H3_Chr7.xlsx]

## Sheet: Chr7
Contig	Probe sequence start	Probe sequence end	Log2 value of Sor125(55) mutant 1	Log2 value of Sor125(55) mutant 2	Log2 value of 3153A parent 1	Log2 value of 3153A parent 2	Probe Name	Mean difference	p value
Filler	1	56	0	0	0	0	Filler	0	0
Filler	57	112	0	0	0	0	Filler	0	0
Filler	113	168	0	0	0	0	Filler	0	0
Filler	169	224	0	0	0	0	Filler	0	0
Filler	225	280	0	0	0	0	Filler	0	0
Filler	281	336	0	0	0	0	Filler	0	0
Filler	337	392	0	0	0	0	Filler	0	0
Filler	393	448	0	0	0	0	Filler	0	0
Filler	449	504	0	0	0	0	Filler	0	0
Filler	505	560	0	0	0	0	Filler	0	0
Filler	561	616	0	0	0	0	Filler	0	0
Filler	617	672	0	0	0	0	Filler	0	0
Filler	673	728	0	0	0	0	Filler	0	0
Filler	729	784	0	0	0	0	Filler	0	0
Filler	785	840	0	0	0	0	Filler	0	0
Filler	841	896	0	0	0	0	Filler	0	0
Filler	897	952	0	0	0	0	Filler	0	0
Filler	953	1008	0	0	0	0	Filler	0	0
Filler	1009	1064	0	0	0	0	Filler	0	0
Filler	1065	1120	0	0	0	0	Filler	0	0
Filler	1121	1176	0	0	0	0	Filler	0	0
Filler	1177	1232	0	0	0	0	Filler	0	0
Filler	1233	1288	0	0	0	0	Filler	0	0
Filler	1289	1344	0	0	0	0	Filler	0	0
Filler	1345	1400	0	0	0	0	Filler	0	0
Filler	1401	1456	0	0	0	0	Filler	0	0
Filler	1457	1512	0	0	0	0	Filler	0	0
Filler	1513	1568	0	0	0	0	Filler	0	0
Filler	1569	1624	0	0	0	0	Filler	0	0
Filler	1625	1680	0	0	0	0	Filler	0	0
Filler	1681	1736	0	0	0	0	Filler	0	0
Filler	1737	1792	0	0	0	0	Filler	0	0
Filler	1793	1848	0	0	0	0	Filler	0	0
Filler	1849	1904	0	0	0	0	Filler	0	0
Filler	1905	1960	0	0	0	0	Filler	0	0
Filler	1961	2016	0	0	0	0	Filler	0	0
Filler	2017	2072	0	0	0	0	Filler	0	0
Filler	2073	2128	0	0	0	0	Filler	0	0
Filler	2129	2184	0	0	0	0	Filler	0	0
Filler	2185	2240	0	0	0	0	Filler	0	0
Filler	2241	2296	0	0	0	0	Filler	0	0
Filler	2297	2352	0	0	0	0	Filler	0	0
Filler	2353	2408	0	0	0	0	Filler	0	0
Filler	2409	2464	0	0	0	0	Filler	0	0
Filler	2465	2520	0	0	0	0	Filler	0	0
Filler	2521	2576	0	0	0	0	Filler	0	0
Filler	2577	2632	0	0	0	0	Filler	0	0
Filler	2633	2688	0	0	0	0	Filler	0	0
Filler	2689	2744	0	0	0	0	Filler	0	0
Filler	2745	2800	0	0	0	0	Filler	0	0
Filler	2801	2856	0	0	0	0	Filler	0	0
Filler	2857	2912	0	0	0	0	Filler	0	0
Filler	2913	2968	0	0	0	0	Filler	0	0
Filler	2969	3024	0	0	0	0	Filler	0	0
Filler	3025	3080	0	0	0	0	Filler	0	0
Filler	3081	3136	0	0	0	0	Filler	0	0
Filler	3137	3192	0	0	0	0	Filler	0	0
Filler	3193	3248	0	0	0	0	Filler	0	0
Filler	3249	3304	0	0	0	0	Filler	0	0
Filler	3305	3360	0	0	0	0	Filler	0	0
Filler	3361	3416	0	0	0	0	Filler	0	0
Filler	3417	3472	0	0	0	0	Filler	0	0
Filler	3473	3528	0	0	0	0	Filler	0	0
Filler	3529	3584	0	0	0	0	Filler	0	0
Filler	3585	3640	0	0	0	0	Filler	0	0
Filler	3641	3696	0	0	0	0	Filler	0	0
Filler	3697	3752	0	0	0	0	Filler	0	0
Filler	3753	3808	0	0	0	0	Filler	0	0
Filler	3809	3864	0	0	0	0	Filler	0	0
Filler	3865	3920	0	0	0	0	Filler	0	0
Filler	3921	3976	0	0	0	0	Filler	0	0
Filler	3977	4032	0	0	0	0	Filler	0	0
Filler	4033	4088	0	0	0	0	Filler	0	0
Filler	4089	4144	0	0	0	0	Filler	0	0
Filler	4145	4200	0	0	0	0	Filler	0	0
Filler	4201	4256	0	0	0	0	Filler	0	0
Filler	4257	4312	0	0	0	0	Filler	0	0
Filler	4313	4368	0	0	0	0	Filler	0	0
Filler	4369	4424	0	0	0	0	Filler	0	0
Filler	4425	4480	0	0	0	0	Filler	0	0
Filler	4481	4536	0	0	0	0	Filler	0	0
Filler	4537	4592	0	0	0	0	Filler	0	0
Filler	4593	4648	0	0	0	0	Filler	0	0
Filler	4649	4704	0	0	0	0	Filler	0	0
Filler	4705	4760	0	0	0	0	Filler	0	0
Filler	4761	4816	0	0	0	0	Filler	0	0
Filler	4817	4872	0	0	0	0	Filler	0	0
Filler	4873	4928	0	0	0	0	Filler	0	0
Filler	4929	4984	0	0	0	0	Filler	0	0
Filler	4985	5040	0	0	0	0	Filler	0	0
Filler	5041	5096	0	0	0	0	Filler	0	0
Filler	5097	5152	0	0	0	0	Filler	0	0
Filler	5153	5208	0	0	0	0	Filler	0	0
Filler	5209	5264	0	0	0	0	Filler	0	0
Filler	5265	5320	0	0	0	0	Filler	0	0
Filler	5321	5376	0	0	0	0	Filler	0	0
Filler	5377	5432	0	0	0	0	Filler	0	0
Filler	5433	5488	0	0	0	0	Filler	0	0
Filler	5489	5544	0	0	0	0	Filler	0	0
Filler	5545	5600	0	0	0	0	Filler	0	0
Filler	5601	5656	0	0	0	0	Filler	0	0
Filler	5657	5712	0	0	0	0	Filler	0	0
Filler	5713	5768	0	0	0	0	Filler	0	0
Filler	5769	5824	0	0	0	0	Filler	0	0
Filler	5825	5880	0	0	0	0	Filler	0	0
Filler	5881	5936	0	0	0	0	Filler	0	0
Filler	5937	5992	0	0	0	0	Filler	0	0
Filler	5993	6048	0	0	0	0	Filler	0	0
Filler	6049	6104	0	0	0	0	Filler	0	0
Filler	6105	6160	0	0	0	0	Filler	0	0
Filler	6161	6216	0	0	0	0	Filler	0	0
Filler	6217	6272	0	0	0	0	Filler	0	0
Filler	6273	6328	0	0	0	0	Filler	0	0
Filler	6329	6384	0	0	0	0	Filler	0	0
Filler	6385	6440	0	0	0	0	Filler	0	0
Filler	6441	6496	0	0	0	0	Filler	0	0
Filler	6497	6552	0	0	0	0	Filler	0	0
Filler	6553	6608	0	0	0	0	Filler	0	0
Filler	6609	6664	0	0	0	0	Filler	0	0
Filler	6665	6720	0	0	0	0	Filler	0	0
Filler	6721	6776	0	0	0	0	Filler	0	0
Filler	6777	6832	0	0	0	0	Filler	0	0
Filler	6833	6888	0	0	0	0	Filler	0	0
Filler	6889	6944	0	0	0	0	Filler	0	0
Filler	6945	7000	0	0	0	0	Filler	0	0
Filler	7001	7056	0	0	0	0	Filler	0	0
Filler	7057	7112	0	0	0	0	Filler	0	0
Filler	7113	7168	0	0	0	0	Filler	0	0
Filler	7169	7224	0	0	0	0	Filler	0	0
Filler	7225	7280	0	0	0	0	Filler	0	0
Filler	7281	7336	0	0	0	0	Filler	0	0
Filler	7337	7392	0	0	0	0	Filler	0	0
Filler	7393	7448	0	0	0	0	Filler	0	0
Filler	7449	7504	0	0	0	0	Filler	0	0
Filler	7505	7560	0	0	0	0	Filler	0	0
Filler	7561	7616	0	0	0	0	Filler	0	0
Filler	7617	7672	0	0	0	0	Filler	0	0
Filler	7673	7728	0	0	0	0	Filler	0	0
Filler	7729	7784	0	0	0	0	Filler	0	0
Filler	7785	7840	0	0	0	0	Filler	0	0
Filler	7841	7896	0	0	0	0	Filler	0	0
Filler	7897	7952	0	0	0	0	Filler	0	0
Filler	7953	8008	0	0	0	0	Filler	0	0
Filler	8009	8064	0	0	0	0	Filler	0	0
Filler	8065	8120	0	0	0	0	Filler	0	0
Filler	8121	8176	0	0	0	0	Filler	0	0
Filler	8177	8232	0	0	0	0	Filler	0	0
Filler	8233	8288	0	0	0	0	Filler	0	0
Filler	8289	8344	0	0	0	0	Filler	0	0
Filler	8345	8400	0	0	0	0	Filler	0	0
Filler	8401	8456	0	0	0	0	Filler	0	0
Filler	8457	8512	0	0	0	0	Filler	0	0
Filler	8513	8568	0	0	0	0	Filler	0	0
Filler	8569	8624	0	0	0	0	Filler	0	0
Filler	8625	8680	0	0	0	0	Filler	0	0
Filler	8681	8736	0	0	0	0	Filler	0	0
Filler	8737	8792	0	0	0	0	Filler	0	0
Filler	8793	8848	0	0	0	0	Filler	0	0
Filler	8849	8904	0	0	0	0	Filler	0	0
Filler	8905	8960	0	0	0	0	Filler	0	0
Filler	8961	9016	0	0	0	0	Filler	0	0
Filler	9017	9072	0	0	0	0	Filler	0	0
Filler	9073	9128	0	0	0	0	Filler	0	0
Filler	9129	9184	0	0	0	0	Filler	0	0
Filler	9185	9240	0	0	0	0	Filler	0	0
Filler	9241	9296	0	0	0	0	Filler	0	0
Filler	9297	9352	0	0	0	0	Filler	0	0
Filler	9353	9408	0	0	0	0	Filler	0	0
Filler	9409	9464	0	0	0	0	Filler	0	0
Filler	9465	9520	0	0	0	0	Filler	0	0
Filler	9521	9576	0	0	0	0	Filler	0	0
Filler	9577	9632	0	0	0	0	Filler	0	0
Filler	9633	9688	0	0	0	0	Filler	0	0
Filler	9689	9744	0	0	0	0	Filler	0	0
Filler	9745	9800	0	0	0	0	Filler	0	0
Filler	9801	9856	0	0	0	0	Filler	0	0
Filler	9857	9912	0	0	0	0	Filler	0	0
Filler	9913	9968	0	0	0	0	Filler	0	0
Filler	9969	10024	0	0	0	0	Filler	0	0
Filler	10025	10080	0	0	0	0	Filler	0	0
Filler	10081	10136	0	0	0	0	Filler	0	0
Filler	10137	10192	0	0	0	0	Filler	0	0
Filler	10193	10248	0	0	0	0	Filler	0	0
Filler	10249	10304	0	0	0	0	Filler	0	0
Filler	10305	10360	0	0	0	0	Filler	0	0
Filler	10361	10416	0	0	0	0	Filler	0	0
Filler	10417	10472	0	0	0	0	Filler	0	0
Filler	10473	10528	0	0	0	0	Filler	0	0
Filler	10529	10584	0	0	0	0	Filler	0	0
Filler	10585	10640	0	0	0	0	Filler	0	0
Filler	10641	10696	0	0	0	0	Filler	0	0
Filler	10697	10752	0	0	0	0	Filler	0	0
Filler	10753	10808	0	0	0	0	Filler	0	0
Filler	10809	10864	0	0	0	0	Filler	0	0
Filler	10865	10920	0	0	0	0	Filler	0	0
Filler	10921	10976	0	0	0	0	Filler	0	0
Filler	10977	11032	0	0	0	0	Filler	0	0
Filler	11033	11088	0	0	0	0	Filler	0	0
Filler	11089	11144	0	0	0	0	Filler	0	0
Filler	11145	11200	0	0	0	0	Filler	0	0
Filler	11201	11256	0	0	0	0	Filler	0	0
Filler	11257	11312	0	0	0	0	Filler	0	0
Filler	11313	11368	0	0	0	0	Filler	0	0
Filler	11369	11424	0	0	0	0	Filler	0	0
Filler	11425	11480	0	0	0	0	Filler	0	0
Filler	11481	11536	0	0	0	0	Filler	0	0
Filler	11537	11592	0	0	0	0	Filler	0	0
Filler	11593	11648	0	0	0	0	Filler	0	0
Filler	11649	11704	0	0	0	0	Filler	0	0
Filler	11705	11760	0	0	0	0	Filler	0	0
Filler	11761	11816	0	0	0	0	Filler	0	0
Filler	11817	11872	0	0	0	0	Filler	0	0
Filler	11873	11928	0	0	0	0	Filler	0	0
Filler	11929	11984	0	0	0	0	Filler	0	0
Filler	11985	12040	0	0	0	0	Filler	0	0
Filler	12041	12096	0	0	0	0	Filler	0	0
Filler	12097	12152	0	0	0	0	Filler	0	0
Filler	12153	12208	0	0	0	0	Filler	0	0
Filler	12209	12264	0	0	0	0	Filler	0	0
Filler	12265	12320	0	0	0	0	Filler	0	0
Filler	12321	12376	0	0	0	0	Filler	0	0
Filler	12377	12432	0	0	0	0	Filler	0	0
Filler	12433	12488	0	0	0	0	Filler	0	0
Filler	12489	12544	0	0	0	0	Filler	0	0
Filler	12545	12600	0	0	0	0	Filler	0	0
Filler	12601	12656	0	0	0	0	Filler	0	0
Filler	12657	12712	0	0	0	0	Filler	0	0
Filler	12713	12768	0	0	0	0	Filler	0	0
Filler	12769	12824	0	0	0	0	Filler	0	0
Filler	12825	12880	0	0	0	0	Filler	0	0
Filler	12881	12936	0	0	0	0	Filler	0	0
Filler	12937	12992	0	0	0	0	Filler	0	0
Filler	12993	13048	0	0	0	0	Filler	0	0
Filler	13049	13104	0	0	0	0	Filler	0	0
Filler	13105	13160	0	0	0	0	Filler	0	0
Filler	13161	13216	0	0	0	0	Filler	0	0
Filler	13217	13272	0	0	0	0	Filler	0	0
Filler	13273	13328	0	0	0	0	Filler	0	0
Filler	13329	13384	0	0	0	0	Filler	0	0
Filler	13385	13440	0	0	0	0	Filler	0	0
Filler	13441	13496	0	0	0	0	Filler	0	0
Filler	13497	13552	0	0	0	0	Filler	0	0
Filler	13553	13608	0	0	0	0	Filler	0	0
Filler	13609	13664	0	0	0	0	Filler	0	0
Filler	13665	13720	0	0	0	0	Filler	0	0
Filler	13721	13776	0	0	0	0	Filler	0	0
Filler	13777	13832	0	0	0	0	Filler	0	0
Filler	13833	13888	0	0	0	0	Filler	0	0
Filler	13889	13944	0	0	0	0	Filler	0	0
Filler	13945	14000	0	0	0	0	Filler	0	0
Filler	14001	14056	0	0	0	0	Filler	0	0
Filler	14057	14112	0	0	0	0	Filler	0	0
Filler	14113	14168	0	0	0	0	Filler	0	0
Filler	14169	14224	0	0	0	0	Filler	0	0
Filler	14225	14280	0	0	0	0	Filler	0	0
Filler	14281	14336	0	0	0	0	Filler	0	0
Filler	14337	14392	0	0	0	0	Filler	0	0
Filler	14393	14448	0	0	0	0	Filler	0	0
Filler	14449	14504	0	0	0	0	Filler	0	0
Filler	14505	14560	0	0	0	0	Filler	0	0
Filler	14561	14616	0	0	0	0	Filler	0	0
Filler	14617	14672	0	0	0	0	Filler	0	0
Filler	14673	14728	0	0	0	0	Filler	0	0
Filler	14729	14784	0	0	0	0	Filler	0	0
Filler	14785	14840	0	0	0	0	Filler	0	0
Filler	14841	14896	0	0	0	0	Filler	0	0
Filler	14897	14952	0	0	0	0	Filler	0	0
Filler	14953	15008	0	0	0	0	Filler	0	0
Filler	15009	15064	0	0	0	0	Filler	0	0
Filler	15065	15120	0	0	0	0	Filler	0	0
Filler	15121	15176	0	0	0	0	Filler	0	0
Filler	15177	15232	0	0	0	0	Filler	0	0
Filler	15233	15288	0	0	0	0	Filler	0	0
Filler	15289	15344	0	0	0	0	Filler	0	0
Filler	15345	15400	0	0	0	0	Filler	0	0
Filler	15401	15456	0	0	0	0	Filler	0	0
Filler	15457	15512	0	0	0	0	Filler	0	0
Filler	15513	15568	0	0	0	0	Filler	0	0
Filler	15569	15624	0	0	0	0	Filler	0	0
Filler	15625	15680	0	0	0	0	Filler	0	0
Filler	15681	15736	0	0	0	0	Filler	0	0
Filler	15737	15792	0	0	0	0	Filler	0	0
Filler	15793	15848	0	0	0	0	Filler	0	0
Filler	15849	15904	0	0	0	0	Filler	0	0
Filler	15905	15960	0	0	0	0	Filler	0	0
Filler	15961	16016	0	0	0	0	Filler	0	0
Filler	16017	16072	0	0	0	0	Filler	0	0
Filler	16073	16128	0	0	0	0	Filler	0	0
Filler	16129	16184	0	0	0	0	Filler	0	0
Filler	16185	16240	0	0	0	0	Filler	0	0
Filler	16241	16296	0	0	0	0	Filler	0	0
Filler	16297	16352	0	0	0	0	Filler	0	0
Filler	16353	16408	0	0	0	0	Filler	0	0
Filler	16409	16464	0	0	0	0	Filler	0	0
Filler	16465	16520	0	0	0	0	Filler	0	0
Filler	16521	16576	0	0	0	0	Filler	0	0
Filler	16577	16632	0	0	0	0	Filler	0	0
Filler	16633	16688	0	0	0	0	Filler	0	0
Filler	16689	16744	0	0	0	0	Filler	0	0
Filler	16745	16800	0	0	0	0	Filler	0	0
Filler	16801	16856	0	0	0	0	Filler	0	0
Filler	16857	16912	0	0	0	0	Filler	0	0
Filler	16913	16968	0	0	0	0	Filler	0	0
Filler	16969	17024	0	0	0	0	Filler	0	0
Filler	17025	17080	0	0	0	0	Filler	0	0
Filler	17081	17136	0	0	0	0	Filler	0	0
Filler	17137	17192	0	0	0	0	Filler	0	0
Filler	17193	17248	0	0	0	0	Filler	0	0
Filler	17249	17304	0	0	0	0	Filler	0	0
Filler	17305	17360	0	0	0	0	Filler	0	0
Filler	17361	17416	0	0	0	0	Filler	0	0
Filler	17417	17472	0	0	0	0	Filler	0	0
Filler	17473	17528	0	0	0	0	Filler	0	0
Filler	17529	17584	0	0	0	0	Filler	0	0
Filler	17585	17640	0	0	0	0	Filler	0	0
Filler	17641	17696	0	0	0	0	Filler	0	0
Filler	17697	17752	0	0	0	0	Filler	0	0
Filler	17753	17808	0	0	0	0	Filler	0	0
Filler	17809	17864	0	0	0	0	Filler	0	0
Filler	17865	17920	0	0	0	0	Filler	0	0
Filler	17921	17976	0	0	0	0	Filler	0	0
Filler	17977	18032	0	0	0	0	Filler	0	0
Filler	18033	18088	0	0	0	0	Filler	0	0
Filler	18089	18144	0	0	0	0	Filler	0	0
Filler	18145	18200	0	0	0	0	Filler	0	0
Filler	18201	18256	0	0	0	0	Filler	0	0
Filler	18257	18312	0	0	0	0	Filler	0	0
Filler	18313	18368	0	0	0	0	Filler	0	0
Filler	18369	18424	0	0	0	0	Filler	0	0
Filler	18425	18480	0	0	0	0	Filler	0	0
Filler	18481	18536	0	0	0	0	Filler	0	0
Filler	18537	18592	0	0	0	0	Filler	0	0
Filler	18593	18648	0	0	0	0	Filler	0	0
Filler	18649	18704	0	0	0	0	Filler	0	0
Filler	18705	18760	0	0	0	0	Filler	0	0
Filler	18761	18816	0	0	0	0	Filler	0	0
Filler	18817	18872	0	0	0	0	Filler	0	0
Filler	18873	18928	0	0	0	0	Filler	0	0
Filler	18929	18984	0	0	0	0	Filler	0	0
Filler	18985	19040	0	0	0	0	Filler	0	0
Filler	19041	19096	0	0	0	0	Filler	0	0
Filler	19097	19152	0	0	0	0	Filler	0	0
Filler	19153	19208	0	0	0	0	Filler	0	0
Filler	19209	19264	0	0	0	0	Filler	0	0
Filler	19265	19320	0	0	0	0	Filler	0	0
Filler	19321	19376	0	0	0	0	Filler	0	0
Filler	19377	19432	0	0	0	0	Filler	0	0
Filler	19433	19488	0	0	0	0	Filler	0	0
Filler	19489	19544	0	0	0	0	Filler	0	0
Filler	19545	19600	0	0	0	0	Filler	0	0
Filler	19601	19656	0	0	0	0	Filler	0	0
Filler	19657	19712	0	0	0	0	Filler	0	0
10262	19666	19725	0.06	0.14	-0.35	-0.34	CONTIG19_10262FS000019665	0.445	0.0499684
10262	19704	19766	0.17	0.27	-0.17	-0.19	CONTIG19_10262RS000019703	0.4	0.0947863
Filler	19713	19768	0	0	0	0	Filler	0	0
Filler	19767	19822	0	0	0	0	Filler	0	0
Filler	19769	19824	0	0	0	0	Filler	0	0
Filler	19823	19878	0	0	0	0	Filler	0	0
Filler	19825	19880	0	0	0	0	Filler	0	0
Filler	19879	19934	0	0	0	0	Filler	0	0
Filler	19881	19936	0	0	0	0	Filler	0	0
Filler	19935	19990	0	0	0	0	Filler	0	0
Filler	19937	19992	0	0	0	0	Filler	0	0
Filler	19991	20046	0	0	0	0	Filler	0	0
Filler	20047	20102	0	0	0	0	Filler	0	0
Filler	20103	20158	0	0	0	0	Filler	0	0
Filler	20159	20214	0	0	0	0	Filler	0	0
Filler	20215	20270	0	0	0	0	Filler	0	0
Filler	20271	20326	0	0	0	0	Filler	0	0
Filler	20327	20382	0	0	0	0	Filler	0	0
Filler	20383	20438	0	0	0	0	Filler	0	0
Filler	20439	20494	0	0	0	0	Filler	0	0
Filler	20495	20550	0	0	0	0	Filler	0	0
Filler	20551	20606	0	0	0	0	Filler	0	0
Filler	20607	20662	0	0	0	0	Filler	0	0
Filler	20663	20718	0	0	0	0	Filler	0	0
Filler	20719	20774	0	0	0	0	Filler	0	0
Filler	20775	20830	0	0	0	0	Filler	0	0
Filler	20831	20886	0	0	0	0	Filler	0	0
Filler	20887	20942	0	0	0	0	Filler	0	0
Filler	20943	20998	0	0	0	0	Filler	0	0
Filler	20999	21054	0	0	0	0	Filler	0	0
Filler	21055	21110	0	0	0	0	Filler	0	0
Filler	21111	21166	0	0	0	0	Filler	0	0
Filler	21167	21222	0	0	0	0	Filler	0	0
Filler	21223	21278	0	0	0	0	Filler	0	0
Filler	21279	21334	0	0	0	0	Filler	0	0
Filler	21335	21390	0	0	0	0	Filler	0	0
Filler	21391	21446	0	0	0	0	Filler	0	0
Filler	21447	21502	0	0	0	0	Filler	0	0
Filler	21503	21558	0	0	0	0	Filler	0	0
Filler	21559	21614	0	0	0	0	Filler	0	0
Filler	21615	21670	0	0	0	0	Filler	0	0
Filler	21671	21726	0	0	0	0	Filler	0	0
Filler	21727	21782	0	0	0	0	Filler	0	0
Filler	21783	21838	0	0	0	0	Filler	0	0
Filler	21839	21894	0	0	0	0	Filler	0	0
Filler	21895	21950	0	0	0	0	Filler	0	0
Filler	21951	22006	0	0	0	0	Filler	0	0
Filler	22007	22062	0	0	0	0	Filler	0	0
Filler	22063	22118	0	0	0	0	Filler	0	0
Filler	22119	22174	0	0	0	0	Filler	0	0
Filler	22175	22230	0	0	0	0	Filler	0	0
Filler	22231	22286	0	0	0	0	Filler	0	0
Filler	22287	22342	0	0	0	0	Filler	0	0
Filler	22343	22398	0	0	0	0	Filler	0	0
Filler	22399	22454	0	0	0	0	Filler	0	0
Filler	22455	22510	0	0	0	0	Filler	0	0
Filler	22511	22566	0	0	0	0	Filler	0	0
Filler	22567	22622	0	0	0	0	Filler	0	0
Filler	22623	22678	0	0	0	0	Filler	0	0
Filler	22679	22734	0	0	0	0	Filler	0	0
Filler	22735	22790	0	0	0	0	Filler	0	0
Filler	22791	22846	0	0	0	0	Filler	0	0
Filler	22847	22902	0	0	0	0	Filler	0	0
Filler	22903	22958	0	0	0	0	Filler	0	0
Filler	22959	23014	0	0	0	0	Filler	0	0
Filler	23015	23070	0	0	0	0	Filler	0	0
Filler	23071	23126	0	0	0	0	Filler	0	0
Filler	23127	23182	0	0	0	0	Filler	0	0
Filler	23183	23238	0	0	0	0	Filler	0	0
Filler	23239	23294	0	0	0	0	Filler	0	0
Filler	23295	23350	0	0	0	0	Filler	0	0
Filler	23351	23406	0	0	0	0	Filler	0	0
Filler	23407	23462	0	0	0	0	Filler	0	0
Filler	23463	23518	0	0	0	0	Filler	0	0
Filler	23519	23574	0	0	0	0	Filler	0	0
Filler	23575	23630	0	0	0	0	Filler	0	0
Filler	23631	23686	0	0	0	0	Filler	0	0
Filler	23687	23742	0	0	0	0	Filler	0	0
Filler	23743	23798	0	0	0	0	Filler	0	0
Filler	23799	23854	0	0	0	0	Filler	0	0
Filler	23855	23910	0	0	0	0	Filler	0	0
Filler	23911	23966	0	0	0	0	Filler	0	0
Filler	23967	24022	0	0	0	0	Filler	0	0
Filler	24023	24078	0	0	0	0	Filler	0	0
Filler	24079	24134	0	0	0	0	Filler	0	0
Filler	24135	24190	0	0	0	0	Filler	0	0
Filler	24191	24246	0	0	0	0	Filler	0	0
Filler	24247	24302	0	0	0	0	Filler	0	0
Filler	24303	24358	0	0	0	0	Filler	0	0
Filler	24359	24414	0	0	0	0	Filler	0	0
Filler	24415	24470	0	0	0	0	Filler	0	0
Filler	24471	24526	0	0	0	0	Filler	0	0
Filler	24527	24582	0	0	0	0	Filler	0	0
Filler	24583	24638	0	0	0	0	Filler	0	0
Filler	24639	24694	0	0	0	0	Filler	0	0
Filler	24695	24750	0	0	0	0	Filler	0	0
Filler	24751	24806	0	0	0	0	Filler	0	0
Filler	24807	24862	0	0	0	0	Filler	0	0
Filler	24863	24918	0	0	0	0	Filler	0	0
Filler	24919	24974	0	0	0	0	Filler	0	0
Filler	24975	25030	0	0	0	0	Filler	0	0
Filler	25031	25086	0	0	0	0	Filler	0	0
Filler	25087	25142	0	0	0	0	Filler	0	0
Filler	25143	25198	0	0	0	0	Filler	0	0
Filler	25199	25254	0	0	0	0	Filler	0	0
Filler	25255	25310	0	0	0	0	Filler	0	0
Filler	25311	25366	0	0	0	0	Filler	0	0
Filler	25367	25422	0	0	0	0	Filler	0	0
Filler	25423	25478	0	0	0	0	Filler	0	0
Filler	25479	25534	0	0	0	0	Filler	0	0
Filler	25535	25590	0	0	0	0	Filler	0	0
Filler	25591	25646	0	0	0	0	Filler	0	0
Filler	25647	25702	0	0	0	0	Filler	0	0
Filler	25703	25758	0	0	0	0	Filler	0	0
Filler	25759	25814	0	0	0	0	Filler	0	0
Filler	25815	25870	0	0	0	0	Filler	0	0
Filler	25871	25926	0	0	0	0	Filler	0	0
Filler	25927	25982	0	0	0	0	Filler	0	0
Filler	25983	26038	0	0	0	0	Filler	0	0
Filler	26039	26094	0	0	0	0	Filler	0	0
Filler	26095	26150	0	0	0	0	Filler	0	0
Filler	26151	26206	0	0	0	0	Filler	0	0
Filler	26207	26262	0	0	0	0	Filler	0	0
Filler	26263	26318	0	0	0	0	Filler	0	0
Filler	26319	26374	0	0	0	0	Filler	0	0
Filler	26375	26430	0	0	0	0	Filler	0	0
Filler	26431	26486	0	0	0	0	Filler	0	0
Filler	26487	26542	0	0	0	0	Filler	0	0
Filler	26543	26598	0	0	0	0	Filler	0	0
Filler	26599	26654	0	0	0	0	Filler	0	0
Filler	26655	26710	0	0	0	0	Filler	0	0
Filler	26711	26766	0	0	0	0	Filler	0	0
Filler	26767	26822	0	0	0	0	Filler	0	0
Filler	26823	26878	0	0	0	0	Filler	0	0
Filler	26879	26934	0	0	0	0	Filler	0	0
Filler	26935	26990	0	0	0	0	Filler	0	0
Filler	26991	27046	0	0	0	0	Filler	0	0
Filler	27047	27102	0	0	0	0	Filler	0	0
Filler	27103	27158	0	0	0	0	Filler	0	0
Filler	27159	27214	0	0	0	0	Filler	0	0
Filler	27215	27270	0	0	0	0	Filler	0	0
Filler	27271	27326	0	0	0	0	Filler	0	0
Filler	27327	27382	0	0	0	0	Filler	0	0
Filler	27383	27438	0	0	0	0	Filler	0	0
Filler	27439	27494	0	0	0	0	Filler	0	0
Filler	27495	27550	0	0	0	0	Filler	0	0
Filler	27551	27606	0	0	0	0	Filler	0	0
Filler	27607	27662	0	0	0	0	Filler	0	0
Filler	27663	27718	0	0	0	0	Filler	0	0
Filler	27719	27774	0	0	0	0	Filler	0	0
Filler	27775	27830	0	0	0	0	Filler	0	0
Filler	27831	27886	0	0	0	0	Filler	0	0
Filler	27887	27942	0	0	0	0	Filler	0	0
Filler	27943	27998	0	0	0	0	Filler	0	0
Filler	27999	28054	0	0	0	0	Filler	0	0
Filler	28055	28110	0	0	0	0	Filler	0	0
Filler	28111	28166	0	0	0	0	Filler	0	0
Filler	28167	28222	0	0	0	0	Filler	0	0
Filler	28223	28278	0	0	0	0	Filler	0	0
Filler	28279	28334	0	0	0	0	Filler	0	0
Filler	28335	28390	0	0	0	0	Filler	0	0
Filler	28391	28446	0	0	0	0	Filler	0	0
Filler	28447	28502	0	0	0	0	Filler	0	0
Filler	28503	28558	0	0	0	0	Filler	0	0
Filler	28559	28614	0	0	0	0	Filler	0	0
Filler	28615	28670	0	0	0	0	Filler	0	0
Filler	28671	28726	0	0	0	0	Filler	0	0
Filler	28727	28782	0	0	0	0	Filler	0	0
Filler	28783	28838	0	0	0	0	Filler	0	0
Filler	28839	28894	0	0	0	0	Filler	0	0
Filler	28895	28950	0	0	0	0	Filler	0	0
Filler	28951	29006	0	0	0	0	Filler	0	0
Filler	29007	29062	0	0	0	0	Filler	0	0
Filler	29063	29118	0	0	0	0	Filler	0	0
Filler	29119	29174	0	0	0	0	Filler	0	0
Filler	29175	29230	0	0	0	0	Filler	0	0
Filler	29231	29286	0	0	0	0	Filler	0	0
Filler	29287	29342	0	0	0	0	Filler	0	0
Filler	29343	29398	0	0	0	0	Filler	0	0
Filler	29399	29454	0	0	0	0	Filler	0	0
Filler	29455	29510	0	0	0	0	Filler	0	0
Filler	29511	29566	0	0	0	0	Filler	0	0
Filler	29567	29622	0	0	0	0	Filler	0	0
Filler	29623	29678	0	0	0	0	Filler	0	0
Filler	29679	29734	0	0	0	0	Filler	0	0
Filler	29735	29790	0	0	0	0	Filler	0	0
Filler	29791	29846	0	0	0	0	Filler	0	0
Filler	29847	29902	0	0	0	0	Filler	0	0
Filler	29903	29958	0	0	0	0	Filler	0	0
Filler	29959	30014	0	0	0	0	Filler	0	0
Filler	30015	30070	0	0	0	0	Filler	0	0
Filler	30071	30126	0	0	0	0	Filler	0	0
Filler	30127	30182	0	0	0	0	Filler	0	0
Filler	30183	30238	0	0	0	0	Filler	0	0
Filler	30239	30294	0	0	0	0	Filler	0	0
Filler	30295	30350	0	0	0	0	Filler	0	0
Filler	30351	30406	0	0	0	0	Filler	0	0
Filler	30407	30462	0	0	0	0	Filler	0	0
Filler	30463	30518	0	0	0	0	Filler	0	0
Filler	30519	30574	0	0	0	0	Filler	0	0
Filler	30575	30630	0	0	0	0	Filler	0	0
Filler	30631	30686	0	0	0	0	Filler	0	0
Filler	30687	30742	0	0	0	0	Filler	0	0
Filler	30743	30798	0	0	0	0	Filler	0	0
Filler	30799	30854	0	0	0	0	Filler	0	0
Filler	30855	30910	0	0	0	0	Filler	0	0
Filler	30911	30966	0	0	0	0	Filler	0	0
Filler	30967	31022	0	0	0	0	Filler	0	0
Filler	31023	31078	0	0	0	0	Filler	0	0
Filler	31079	31134	0	0	0	0	Filler	0	0
Filler	31135	31190	0	0	0	0	Filler	0	0
Filler	31191	31246	0	0	0	0	Filler	0	0
Filler	31247	31302	0	0	0	0	Filler	0	0
Filler	31303	31358	0	0	0	0	Filler	0	0
Filler	31359	31414	0	0	0	0	Filler	0	0
Filler	31415	31470	0	0	0	0	Filler	0	0
Filler	31471	31526	0	0	0	0	Filler	0	0
Filler	31527	31582	0	0	0	0	Filler	0	0
Filler	31583	31638	0	0	0	0	Filler	0	0
Filler	31639	31694	0	0	0	0	Filler	0	0
Filler	31695	31750	0	0	0	0	Filler	0	0
Filler	31751	31806	0	0	0	0	Filler	0	0
Filler	31807	31862	0	0	0	0	Filler	0	0
Filler	31863	31918	0	0	0	0	Filler	0	0
Filler	31919	31974	0	0	0	0	Filler	0	0
Filler	31975	32030	0	0	0	0	Filler	0	0
Filler	32031	32086	0	0	0	0	Filler	0	0
Filler	32087	32142	0	0	0	0	Filler	0	0
Filler	32143	32198	0	0	0	0	Filler	0	0
Filler	32199	32254	0	0	0	0	Filler	0	0
Filler	32255	32310	0	0	0	0	Filler	0	0
Filler	32311	32366	0	0	0	0	Filler	0	0
Filler	32367	32422	0	0	0	0	Filler	0	0
Filler	32423	32478	0	0	0	0	Filler	0	0
Filler	32479	32534	0	0	0	0	Filler	0	0
Filler	32535	32590	0	0	0	0	Filler	0	0
Filler	32591	32646	0	0	0	0	Filler	0	0
Filler	32647	32702	0	0	0	0	Filler	0	0
Filler	32703	32758	0	0	0	0	Filler	0	0
Filler	32759	32814	0	0	0	0	Filler	0	0
Filler	32815	32870	0	0	0	0	Filler	0	0
Filler	32871	32926	0	0	0	0	Filler	0	0
Filler	32927	32982	0	0	0	0	Filler	0	0
Filler	32983	33038	0	0	0	0	Filler	0	0
Filler	33039	33094	0	0	0	0	Filler	0	0
Filler	33095	33150	0	0	0	0	Filler	0	0
Filler	33151	33206	0	0	0	0	Filler	0	0
Filler	33207	33262	0	0	0	0	Filler	0	0
Filler	33263	33318	0	0	0	0	Filler	0	0
Filler	33319	33374	0	0	0	0	Filler	0	0
Filler	33375	33430	0	0	0	0	Filler	0	0
Filler	33431	33486	0	0	0	0	Filler	0	0
Filler	33487	33542	0	0	0	0	Filler	0	0
Filler	33543	33598	0	0	0	0	Filler	0	0
Filler	33599	33654	0	0	0	0	Filler	0	0
Filler	33655	33710	0	0	0	0	Filler	0	0
Filler	33711	33766	0	0	0	0	Filler	0	0
Filler	33767	33822	0	0	0	0	Filler	0	0
Filler	33823	33878	0	0	0	0	Filler	0	0
Filler	33879	33934	0	0	0	0	Filler	0	0
Filler	33935	33990	0	0	0	0	Filler	0	0
Filler	33991	34046	0	0	0	0	Filler	0	0
Filler	34047	34102	0	0	0	0	Filler	0	0
Filler	34103	34158	0	0	0	0	Filler	0	0
Filler	34159	34214	0	0	0	0	Filler	0	0
Filler	34215	34270	0	0	0	0	Filler	0	0
Filler	34271	34326	0	0	0	0	Filler	0	0
Filler	34327	34382	0	0	0	0	Filler	0	0
Filler	34383	34438	0	0	0	0	Filler	0	0
Filler	34439	34494	0	0	0	0	Filler	0	0
Filler	34495	34550	0	0	0	0	Filler	0	0
Filler	34551	34606	0	0	0	0	Filler	0	0
Filler	34607	34662	0	0	0	0	Filler	0	0
Filler	34663	34718	0	0	0	0	Filler	0	0
Filler	34719	34774	0	0	0	0	Filler	0	0
Filler	34775	34830	0	0	0	0	Filler	0	0
Filler	34831	34886	0	0	0	0	Filler	0	0
Filler	34887	34942	0	0	0	0	Filler	0	0
Filler	34943	34998	0	0	0	0	Filler	0	0
Filler	34999	35054	0	0	0	0	Filler	0	0
Filler	35055	35110	0	0	0	0	Filler	0	0
Filler	35111	35166	0	0	0	0	Filler	0	0
Filler	35167	35222	0	0	0	0	Filler	0	0
Filler	35223	35278	0	0	0	0	Filler	0	0
Filler	35279	35334	0	0	0	0	Filler	0	0
Filler	35335	35390	0	0	0	0	Filler	0	0
Filler	35391	35446	0	0	0	0	Filler	0	0
Filler	35447	35502	0	0	0	0	Filler	0	0
Filler	35503	35558	0	0	0	0	Filler	0	0
Filler	35559	35614	0	0	0	0	Filler	0	0
Filler	35615	35670	0	0	0	0	Filler	0	0
Filler	35671	35726	0	0	0	0	Filler	0	0
Filler	35727	35782	0	0	0	0	Filler	0	0
Filler	35783	35838	0	0	0	0	Filler	0	0
Filler	35839	35894	0	0	0	0	Filler	0	0
Filler	35895	35950	0	0	0	0	Filler	0	0
Filler	35951	36006	0	0	0	0	Filler	0	0
Filler	36007	36062	0	0	0	0	Filler	0	0
Filler	36063	36118	0	0	0	0	Filler	0	0
Filler	36119	36174	0	0	0	0	Filler	0	0
Filler	36175	36230	0	0	0	0	Filler	0	0
Filler	36231	36286	0	0	0	0	Filler	0	0
Filler	36287	36342	0	0	0	0	Filler	0	0
Filler	36343	36398	0	0	0	0	Filler	0	0
Filler	36399	36454	0	0	0	0	Filler	0	0
Filler	36455	36510	0	0	0	0	Filler	0	0
Filler	36511	36566	0	0	0	0	Filler	0	0
Filler	36567	36622	0	0	0	0	Filler	0	0
Filler	36623	36678	0	0	0	0	Filler	0	0
Filler	36679	36734	0	0	0	0	Filler	0	0
Filler	36735	36790	0	0	0	0	Filler	0	0
Filler	36791	36846	0	0	0	0	Filler	0	0
Filler	36847	36902	0	0	0	0	Filler	0	0
Filler	36903	36958	0	0	0	0	Filler	0	0
Filler	36959	37014	0	0	0	0	Filler	0	0
Filler	37015	37070	0	0	0	0	Filler	0	0
Filler	37071	37126	0	0	0	0	Filler	0	0
Filler	37127	37182	0	0	0	0	Filler	0	0
Filler	37183	37238	0	0	0	0	Filler	0	0
Filler	37239	37294	0	0	0	0	Filler	0	0
Filler	37295	37350	0	0	0	0	Filler	0	0
Filler	37351	37406	0	0	0	0	Filler	0	0
Filler	37407	37462	0	0	0	0	Filler	0	0
Filler	37463	37518	0	0	0	0	Filler	0	0
Filler	37519	37574	0	0	0	0	Filler	0	0
Filler	37575	37630	0	0	0	0	Filler	0	0
Filler	37631	37686	0	0	0	0	Filler	0	0
Filler	37687	37742	0	0	0	0	Filler	0	0
Filler	37743	37798	0	0	0	0	Filler	0	0
Filler	37799	37854	0	0	0	0	Filler	0	0
Filler	37855	37910	0	0	0	0	Filler	0	0
Filler	37911	37966	0	0	0	0	Filler	0	0
Filler	37967	38022	0	0	0	0	Filler	0	0
Filler	38023	38078	0	0	0	0	Filler	0	0
Filler	38079	38134	0	0	0	0	Filler	0	0
Filler	38135	38190	0	0	0	0	Filler	0	0
Filler	38191	38246	0	0	0	0	Filler	0	0
Filler	38247	38302	0	0	0	0	Filler	0	0
Filler	38303	38358	0	0	0	0	Filler	0	0
Filler	38359	38414	0	0	0	0	Filler	0	0
Filler	38415	38470	0	0	0	0	Filler	0	0
Filler	38471	38526	0	0	0	0	Filler	0	0
Filler	38527	38582	0	0	0	0	Filler	0	0
Filler	38583	38638	0	0	0	0	Filler	0	0
Filler	38639	38694	0	0	0	0	Filler	0	0
Filler	38695	38750	0	0	0	0	Filler	0	0
Filler	38751	38806	0	0	0	0	Filler	0	0
Filler	38807	38862	0	0	0	0	Filler	0	0
Filler	38863	38918	0	0	0	0	Filler	0	0
Filler	38919	38974	0	0	0	0	Filler	0	0
Filler	38975	39030	0	0	0	0	Filler	0	0
Filler	39031	39086	0	0	0	0	Filler	0	0
Filler	39087	39142	0	0	0	0	Filler	0	0
Filler	39143	39198	0	0	0	0	Filler	0	0
Filler	39199	39254	0	0	0	0	Filler	0	0
Filler	39255	39310	0	0	0	0	Filler	0	0
Filler	39311	39366	0	0	0	0	Filler	0	0
Filler	39367	39422	0	0	0	0	Filler	0	0
Filler	39423	39478	0	0	0	0	Filler	0	0
Filler	39479	39534	0	0	0	0	Filler	0	0
Filler	39535	39590	0	0	0	0	Filler	0	0
Filler	39591	39646	0	0	0	0	Filler	0	0
Filler	39647	39702	0	0	0	0	Filler	0	0
Filler	39703	39758	0	0	0	0	Filler	0	0
Filler	39759	39814	0	0	0	0	Filler	0	0
Filler	39815	39870	0	0	0	0	Filler	0	0
Filler	39871	39926	0	0	0	0	Filler	0	0
Filler	39927	39982	0	0	0	0	Filler	0	0
Filler	39983	40038	0	0	0	0	Filler	0	0
Filler	40039	40094	0	0	0	0	Filler	0	0
Filler	40095	40150	0	0	0	0	Filler	0	0
Filler	40151	40206	0	0	0	0	Filler	0	0
Filler	40207	40262	0	0	0	0	Filler	0	0
Filler	40263	40318	0	0	0	0	Filler	0	0
Filler	40319	40374	0	0	0	0	Filler	0	0
Filler	40375	40430	0	0	0	0	Filler	0	0
Filler	40431	40486	0	0	0	0	Filler	0	0
Filler	40487	40542	0	0	0	0	Filler	0	0
Filler	40543	40598	0	0	0	0	Filler	0	0
Filler	40599	40654	0	0	0	0	Filler	0	0
Filler	40655	40710	0	0	0	0	Filler	0	0
Filler	40711	40766	0	0	0	0	Filler	0	0
Filler	40767	40822	0	0	0	0	Filler	0	0
Filler	40823	40878	0	0	0	0	Filler	0	0
Filler	40879	40934	0	0	0	0	Filler	0	0
Filler	40935	40990	0	0	0	0	Filler	0	0
Filler	40991	41046	0	0	0	0	Filler	0	0
Filler	41047	41102	0	0	0	0	Filler	0	0
Filler	41103	41158	0	0	0	0	Filler	0	0
Filler	41159	41214	0	0	0	0	Filler	0	0
Filler	41215	41270	0	0	0	0	Filler	0	0
Filler	41271	41326	0	0	0	0	Filler	0	0
Filler	41327	41382	0	0	0	0	Filler	0	0
Filler	41383	41438	0	0	0	0	Filler	0	0
Filler	41439	41494	0	0	0	0	Filler	0	0
Filler	41495	41550	0	0	0	0	Filler	0	0
Filler	41551	41606	0	0	0	0	Filler	0	0
Filler	41607	41662	0	0	0	0	Filler	0	0
Filler	41663	41718	0	0	0	0	Filler	0	0
Filler	41719	41774	0	0	0	0	Filler	0	0
Filler	41775	41830	0	0	0	0	Filler	0	0
Filler	41831	41886	0	0	0	0	Filler	0	0
Filler	41887	41942	0	0	0	0	Filler	0	0
Filler	41943	41998	0	0	0	0	Filler	0	0
Filler	41999	42054	0	0	0	0	Filler	0	0
Filler	42055	42110	0	0	0	0	Filler	0	0
Filler	42111	42166	0	0	0	0	Filler	0	0
Filler	42167	42222	0	0	0	0	Filler	0	0
Filler	42223	42278	0	0	0	0	Filler	0	0
Filler	42279	42334	0	0	0	0	Filler	0	0
Filler	42335	42390	0	0	0	0	Filler	0	0
Filler	42391	42446	0	0	0	0	Filler	0	0
Filler	42447	42502	0	0	0	0	Filler	0	0
Filler	42503	42558	0	0	0	0	Filler	0	0
Filler	42559	42614	0	0	0	0	Filler	0	0
Filler	42615	42670	0	0	0	0	Filler	0	0
Filler	42671	42726	0	0	0	0	Filler	0	0
Filler	42727	42782	0	0	0	0	Filler	0	0
Filler	42783	42838	0	0	0	0	Filler	0	0
Filler	42839	42894	0	0	0	0	Filler	0	0
Filler	42895	42950	0	0	0	0	Filler	0	0
Filler	42951	43006	0	0	0	0	Filler	0	0
Filler	43007	43062	0	0	0	0	Filler	0	0
Filler	43063	43118	0	0	0	0	Filler	0	0
Filler	43119	43174	0	0	0	0	Filler	0	0
Filler	43175	43230	0	0	0	0	Filler	0	0
Filler	43231	43286	0	0	0	0	Filler	0	0
Filler	43287	43342	0	0	0	0	Filler	0	0
Filler	43343	43398	0	0	0	0	Filler	0	0
Filler	43399	43454	0	0	0	0	Filler	0	0
Filler	43455	43510	0	0	0	0	Filler	0	0
Filler	43511	43566	0	0	0	0	Filler	0	0
Filler	43567	43622	0	0	0	0	Filler	0	0
Filler	43623	43678	0	0	0	0	Filler	0	0
Filler	43679	43734	0	0	0	0	Filler	0	0
Filler	43735	43790	0	0	0	0	Filler	0	0
Filler	43791	43846	0	0	0	0	Filler	0	0
Filler	43847	43902	0	0	0	0	Filler	0	0
Filler	43903	43958	0	0	0	0	Filler	0	0
Filler	43959	44014	0	0	0	0	Filler	0	0
Filler	44015	44070	0	0	0	0	Filler	0	0
Filler	44071	44126	0	0	0	0	Filler	0	0
Filler	44127	44182	0	0	0	0	Filler	0	0
Filler	44183	44238	0	0	0	0	Filler	0	0
Filler	44239	44294	0	0	0	0	Filler	0	0
Filler	44295	44350	0	0	0	0	Filler	0	0
Filler	44351	44406	0	0	0	0	Filler	0	0
Filler	44407	44462	0	0	0	0	Filler	0	0
Filler	44463	44518	0	0	0	0	Filler	0	0
Filler	44519	44574	0	0	0	0	Filler	0	0
Filler	44575	44630	0	0	0	0	Filler	0	0
Filler	44631	44686	0	0	0	0	Filler	0	0
Filler	44687	44742	0	0	0	0	Filler	0	0
Filler	44743	44798	0	0	0	0	Filler	0	0
Filler	44799	44854	0	0	0	0	Filler	0	0
Filler	44855	44910	0	0	0	0	Filler	0	0
Filler	44911	44966	0	0	0	0	Filler	0	0
Filler	44967	45022	0	0	0	0	Filler	0	0
Filler	45023	45078	0	0	0	0	Filler	0	0
Filler	45079	45134	0	0	0	0	Filler	0	0
Filler	45135	45190	0	0	0	0	Filler	0	0
Filler	45191	45246	0	0	0	0	Filler	0	0
Filler	45247	45302	0	0	0	0	Filler	0	0
Filler	45303	45358	0	0	0	0	Filler	0	0
Filler	45359	45414	0	0	0	0	Filler	0	0
Filler	45415	45470	0	0	0	0	Filler	0	0
Filler	45471	45526	0	0	0	0	Filler	0	0
Filler	45527	45582	0	0	0	0	Filler	0	0
Filler	45583	45638	0	0	0	0	Filler	0	0
Filler	45639	45694	0	0	0	0	Filler	0	0
Filler	45695	45750	0	0	0	0	Filler	0	0
Filler	45751	45806	0	0	0	0	Filler	0	0
Filler	45807	45862	0	0	0	0	Filler	0	0
Filler	45863	45918	0	0	0	0	Filler	0	0
Filler	45919	45974	0	0	0	0	Filler	0	0
Filler	45975	46030	0	0	0	0	Filler	0	0
Filler	46031	46086	0	0	0	0	Filler	0	0
Filler	46087	46142	0	0	0	0	Filler	0	0
Filler	46143	46198	0	0	0	0	Filler	0	0
Filler	46199	46254	0	0	0	0	Filler	0	0
Filler	46255	46310	0	0	0	0	Filler	0	0
Filler	46311	46366	0	0	0	0	Filler	0	0
Filler	46367	46422	0	0	0	0	Filler	0	0
Filler	46423	46478	0	0	0	0	Filler	0	0
Filler	46479	46534	0	0	0	0	Filler	0	0
Filler	46535	46590	0	0	0	0	Filler	0	0
Filler	46591	46646	0	0	0	0	Filler	0	0
Filler	46647	46702	0	0	0	0	Filler	0	0
Filler	46703	46758	0	0	0	0	Filler	0	0
Filler	46759	46814	0	0	0	0	Filler	0	0
Filler	46815	46870	0	0	0	0	Filler	0	0
Filler	46871	46926	0	0	0	0	Filler	0	0
Filler	46927	46982	0	0	0	0	Filler	0	0
Filler	46983	47038	0	0	0	0	Filler	0	0
Filler	47039	47094	0	0	0	0	Filler	0	0
Filler	47095	47150	0	0	0	0	Filler	0	0
Filler	47151	47206	0	0	0	0	Filler	0	0
Filler	47207	47262	0	0	0	0	Filler	0	0
Filler	47263	47318	0	0	0	0	Filler	0	0
Filler	47319	47374	0	0	0	0	Filler	0	0
Filler	47375	47430	0	0	0	0	Filler	0	0
Filler	47431	47486	0	0	0	0	Filler	0	0
Filler	47487	47542	0	0	0	0	Filler	0	0
Filler	47543	47598	0	0	0	0	Filler	0	0
Filler	47599	47654	0	0	0	0	Filler	0	0
Filler	47655	47710	0	0	0	0	Filler	0	0
Filler	47711	47766	0	0	0	0	Filler	0	0
Filler	47767	47822	0	0	0	0	Filler	0	0
Filler	47823	47878	0	0	0	0	Filler	0	0
Filler	47879	47934	0	0	0	0	Filler	0	0
Filler	47935	47990	0	0	0	0	Filler	0	0
Filler	47991	48046	0	0	0	0	Filler	0	0
Filler	48047	48102	0	0	0	0	Filler	0	0
Filler	48103	48158	0	0	0	0	Filler	0	0
Filler	48159	48214	0	0	0	0	Filler	0	0
Filler	48215	48270	0	0	0	0	Filler	0	0
Filler	48271	48326	0	0	0	0	Filler	0	0
Filler	48327	48382	0	0	0	0	Filler	0	0
Filler	48383	48438	0	0	0	0	Filler	0	0
Filler	48439	48494	0	0	0	0	Filler	0	0
Filler	48495	48550	0	0	0	0	Filler	0	0
Filler	48551	48606	0	0	0	0	Filler	0	0
Filler	48607	48662	0	0	0	0	Filler	0	0
Filler	48663	48718	0	0	0	0	Filler	0	0
Filler	48719	48774	0	0	0	0	Filler	0	0
Filler	48775	48830	0	0	0	0	Filler	0	0
Filler	48831	48886	0	0	0	0	Filler	0	0
Filler	48887	48942	0	0	0	0	Filler	0	0
Filler	48943	48998	0	0	0	0	Filler	0	0
Filler	48999	49054	0	0	0	0	Filler	0	0
Filler	49055	49110	0	0	0	0	Filler	0	0
Filler	49111	49166	0	0	0	0	Filler	0	0
Filler	49167	49222	0	0	0	0	Filler	0	0
Filler	49223	49278	0	0	0	0	Filler	0	0
Filler	49279	49334	0	0	0	0	Filler	0	0
Filler	49335	49390	0	0	0	0	Filler	0	0
Filler	49391	49446	0	0	0	0	Filler	0	0
10262	49414	49464	0.07	0.19	-0.37	-0.21	CONTIG19_10262FS000049413	0.42	0.0302923
Filler	49447	49502	0	0	0	0	Filler	0	0
Filler	49465	49520	0	0	0	0	Filler	0	0
Filler	49503	49558	0	0	0	0	Filler	0	0
Filler	49521	49576	0	0	0	0	Filler	0	0
Filler	49559	49614	0	0	0	0	Filler	0	0
Filler	49577	49632	0	0	0	0	Filler	0	0
Filler	49615	49670	0	0	0	0	Filler	0	0
Filler	49633	49688	0	0	0	0	Filler	0	0
Filler	49671	49726	0	0	0	0	Filler	0	0
Filler	49689	49744	0	0	0	0	Filler	0	0
Filler	49727	49782	0	0	0	0	Filler	0	0
Filler	49745	49800	0	0	0	0	Filler	0	0
Filler	49783	49838	0	0	0	0	Filler	0	0
Filler	49801	49856	0	0	0	0	Filler	0	0
Filler	49839	49894	0	0	0	0	Filler	0	0
Filler	49857	49912	0	0	0	0	Filler	0	0
Filler	49895	49950	0	0	0	0	Filler	0	0
Filler	49913	49968	0	0	0	0	Filler	0	0
Filler	49969	50024	0	0	0	0	Filler	0	0
Filler	50025	50080	0	0	0	0	Filler	0	0
Filler	50081	50136	0	0	0	0	Filler	0	0
Filler	50137	50192	0	0	0	0	Filler	0	0
Filler	50193	50248	0	0	0	0	Filler	0	0
Filler	50249	50304	0	0	0	0	Filler	0	0
Filler	50305	50360	0	0	0	0	Filler	0	0
Filler	50361	50416	0	0	0	0	Filler	0	0
Filler	50417	50472	0	0	0	0	Filler	0	0
Filler	50473	50528	0	0	0	0	Filler	0	0
Filler	50529	50584	0	0	0	0	Filler	0	0
Filler	50585	50640	0	0	0	0	Filler	0	0
Filler	50641	50696	0	0	0	0	Filler	0	0
Filler	50697	50752	0	0	0	0	Filler	0	0
Filler	50753	50808	0	0	0	0	Filler	0	0
Filler	50809	50864	0	0	0	0	Filler	0	0
Filler	50865	50920	0	0	0	0	Filler	0	0
Filler	50921	50976	0	0	0	0	Filler	0	0
Filler	50977	51032	0	0	0	0	Filler	0	0
Filler	51033	51088	0	0	0	0	Filler	0	0
Filler	51089	51144	0	0	0	0	Filler	0	0
Filler	51145	51200	0	0	0	0	Filler	0	0
Filler	51201	51256	0	0	0	0	Filler	0	0
Filler	51257	51312	0	0	0	0	Filler	0	0
Filler	51313	51368	0	0	0	0	Filler	0	0
Filler	51369	51424	0	0	0	0	Filler	0	0
Filler	51425	51480	0	0	0	0	Filler	0	0
Filler	51481	51536	0	0	0	0	Filler	0	0
Filler	51537	51592	0	0	0	0	Filler	0	0
Filler	51593	51648	0	0	0	0	Filler	0	0
Filler	51649	51704	0	0	0	0	Filler	0	0
Filler	51705	51760	0	0	0	0	Filler	0	0
Filler	51761	51816	0	0	0	0	Filler	0	0
Filler	51817	51872	0	0	0	0	Filler	0	0
Filler	51873	51928	0	0	0	0	Filler	0	0
Filler	51929	51984	0	0	0	0	Filler	0	0
Filler	51985	52040	0	0	0	0	Filler	0	0
Filler	52041	52096	0	0	0	0	Filler	0	0
Filler	52097	52152	0	0	0	0	Filler	0	0
Filler	52153	52208	0	0	0	0	Filler	0	0
Filler	52209	52264	0	0	0	0	Filler	0	0
Filler	52265	52320	0	0	0	0	Filler	0	0
Filler	52321	52376	0	0	0	0	Filler	0	0
Filler	52377	52432	0	0	0	0	Filler	0	0
Filler	52433	52488	0	0	0	0	Filler	0	0
Filler	52489	52544	0	0	0	0	Filler	0	0
Filler	52545	52600	0	0	0	0	Filler	0	0
Filler	52601	52656	0	0	0	0	Filler	0	0
Filler	52657	52712	0	0	0	0	Filler	0	0
Filler	52713	52768	0	0	0	0	Filler	0	0
Filler	52769	52824	0	0	0	0	Filler	0	0
Filler	52825	52880	0	0	0	0	Filler	0	0
Filler	52881	52936	0	0	0	0	Filler	0	0
Filler	52937	52992	0	0	0	0	Filler	0	0
Filler	52993	53048	0	0	0	0	Filler	0	0
Filler	53049	53104	0	0	0	0	Filler	0	0
Filler	53105	53160	0	0	0	0	Filler	0	0
Filler	53161	53216	0	0	0	0	Filler	0	0
Filler	53217	53272	0	0	0	0	Filler	0	0
Filler	53273	53328	0	0	0	0	Filler	0	0
Filler	53329	53384	0	0	0	0	Filler	0	0
Filler	53385	53440	0	0	0	0	Filler	0	0
Filler	53441	53496	0	0	0	0	Filler	0	0
Filler	53497	53552	0	0	0	0	Filler	0	0
Filler	53553	53608	0	0	0	0	Filler	0	0
Filler	53609	53664	0	0	0	0	Filler	0	0
Filler	53665	53720	0	0	0	0	Filler	0	0
Filler	53721	53776	0	0	0	0	Filler	0	0
Filler	53777	53832	0	0	0	0	Filler	0	0
Filler	53833	53888	0	0	0	0	Filler	0	0
Filler	53889	53944	0	0	0	0	Filler	0	0
Filler	53945	54000	0	0	0	0	Filler	0	0
Filler	54001	54056	0	0	0	0	Filler	0	0
Filler	54057	54112	0	0	0	0	Filler	0	0
Filler	54113	54168	0	0	0	0	Filler	0	0
Filler	54169	54224	0	0	0	0	Filler	0	0
Filler	54225	54280	0	0	0	0	Filler	0	0
Filler	54281	54336	0	0	0	0	Filler	0	0
Filler	54337	54392	0	0	0	0	Filler	0	0
Filler	54393	54448	0	0	0	0	Filler	0	0
Filler	54449	54504	0	0	0	0	Filler	0	0
Filler	54505	54560	0	0	0	0	Filler	0	0
Filler	54561	54616	0	0	0	0	Filler	0	0
Filler	54617	54672	0	0	0	0	Filler	0	0
Filler	54673	54728	0	0	0	0	Filler	0	0
Filler	54729	54784	0	0	0	0	Filler	0	0
Filler	54785	54840	0	0	0	0	Filler	0	0
Filler	54841	54896	0	0	0	0	Filler	0	0
Filler	54897	54952	0	0	0	0	Filler	0	0
Filler	54953	55008	0	0	0	0	Filler	0	0
Filler	55009	55064	0	0	0	0	Filler	0	0
Filler	55065	55120	0	0	0	0	Filler	0	0
Filler	55121	55176	0	0	0	0	Filler	0	0
Filler	55177	55232	0	0	0	0	Filler	0	0
Filler	55233	55288	0	0	0	0	Filler	0	0
Filler	55289	55344	0	0	0	0	Filler	0	0
Filler	55345	55400	0	0	0	0	Filler	0	0
Filler	55401	55456	0	0	0	0	Filler	0	0
Filler	55457	55512	0	0	0	0	Filler	0	0
Filler	55513	55568	0	0	0	0	Filler	0	0
Filler	55569	55624	0	0	0	0	Filler	0	0
Filler	55625	55680	0	0	0	0	Filler	0	0
Filler	55681	55736	0	0	0	0	Filler	0	0
Filler	55737	55792	0	0	0	0	Filler	0	0
Filler	55793	55848	0	0	0	0	Filler	0	0
Filler	55849	55904	0	0	0	0	Filler	0	0
Filler	55905	55960	0	0	0	0	Filler	0	0
Filler	55961	56016	0	0	0	0	Filler	0	0
Filler	56017	56072	0	0	0	0	Filler	0	0
Filler	56073	56128	0	0	0	0	Filler	0	0
Filler	56129	56184	0	0	0	0	Filler	0	0
Filler	56185	56240	0	0	0	0	Filler	0	0
Filler	56241	56296	0	0	0	0	Filler	0	0
Filler	56297	56352	0	0	0	0	Filler	0	0
Filler	56353	56408	0	0	0	0	Filler	0	0
Filler	56409	56464	0	0	0	0	Filler	0	0
Filler	56465	56520	0	0	0	0	Filler	0	0
Filler	56521	56576	0	0	0	0	Filler	0	0
Filler	56577	56632	0	0	0	0	Filler	0	0
Filler	56633	56688	0	0	0	0	Filler	0	0
Filler	56689	56744	0	0	0	0	Filler	0	0
Filler	56745	56800	0	0	0	0	Filler	0	0
Filler	56801	56856	0	0	0	0	Filler	0	0
Filler	56857	56912	0	0	0	0	Filler	0	0
Filler	56913	56968	0	0	0	0	Filler	0	0
Filler	56969	57024	0	0	0	0	Filler	0	0
Filler	57025	57080	0	0	0	0	Filler	0	0
Filler	57081	57136	0	0	0	0	Filler	0	0
Filler	57137	57192	0	0	0	0	Filler	0	0
Filler	57193	57248	0	0	0	0	Filler	0	0
Filler	57249	57304	0	0	0	0	Filler	0	0
Filler	57305	57360	0	0	0	0	Filler	0	0
Filler	57361	57416	0	0	0	0	Filler	0	0
Filler	57417	57472	0	0	0	0	Filler	0	0
Filler	57473	57528	0	0	0	0	Filler	0	0
Filler	57529	57584	0	0	0	0	Filler	0	0
Filler	57585	57640	0	0	0	0	Filler	0	0
Filler	57641	57696	0	0	0	0	Filler	0	0
Filler	57697	57752	0	0	0	0	Filler	0	0
Filler	57753	57808	0	0	0	0	Filler	0	0
Filler	57809	57864	0	0	0	0	Filler	0	0
Filler	57865	57920	0	0	0	0	Filler	0	0
Filler	57921	57976	0	0	0	0	Filler	0	0
Filler	57977	58032	0	0	0	0	Filler	0	0
Filler	58033	58088	0	0	0	0	Filler	0	0
Filler	58089	58144	0	0	0	0	Filler	0	0
Filler	58145	58200	0	0	0	0	Filler	0	0
Filler	58201	58256	0	0	0	0	Filler	0	0
Filler	58257	58312	0	0	0	0	Filler	0	0
Filler	58313	58368	0	0	0	0	Filler	0	0
Filler	58369	58424	0	0	0	0	Filler	0	0
Filler	58425	58480	0	0	0	0	Filler	0	0
Filler	58481	58536	0	0	0	0	Filler	0	0
Filler	58537	58592	0	0	0	0	Filler	0	0
Filler	58593	58648	0	0	0	0	Filler	0	0
Filler	58649	58704	0	0	0	0	Filler	0	0
Filler	58705	58760	0	0	0	0	Filler	0	0
Filler	58761	58816	0	0	0	0	Filler	0	0
Filler	58817	58872	0	0	0	0	Filler	0	0
Filler	58873	58928	0	0	0	0	Filler	0	0
Filler	58929	58984	0	0	0	0	Filler	0	0
Filler	58985	59040	0	0	0	0	Filler	0	0
Filler	59041	59096	0	0	0	0	Filler	0	0
Filler	59097	59152	0	0	0	0	Filler	0	0
Filler	59153	59208	0	0	0	0	Filler	0	0
Filler	59209	59264	0	0	0	0	Filler	0	0
Filler	59265	59320	0	0	0	0	Filler	0	0
Filler	59321	59376	0	0	0	0	Filler	0	0
Filler	59377	59432	0	0	0	0	Filler	0	0
Filler	59433	59488	0	0	0	0	Filler	0	0
Filler	59489	59544	0	0	0	0	Filler	0	0
Filler	59545	59600	0	0	0	0	Filler	0	0
Filler	59601	59656	0	0	0	0	Filler	0	0
Filler	59657	59712	0	0	0	0	Filler	0	0
Filler	59713	59768	0	0	0	0	Filler	0	0
Filler	59769	59824	0	0	0	0	Filler	0	0
Filler	59825	59880	0	0	0	0	Filler	0	0
Filler	59881	59936	0	0	0	0	Filler	0	0
Filler	59937	59992	0	0	0	0	Filler	0	0
Filler	59993	60048	0	0	0	0	Filler	0	0
Filler	60049	60104	0	0	0	0	Filler	0	0
Filler	60105	60160	0	0	0	0	Filler	0	0
Filler	60161	60216	0	0	0	0	Filler	0	0
Filler	60217	60272	0	0	0	0	Filler	0	0
Filler	60273	60328	0	0	0	0	Filler	0	0
Filler	60329	60384	0	0	0	0	Filler	0	0
Filler	60385	60440	0	0	0	0	Filler	0	0
Filler	60441	60496	0	0	0	0	Filler	0	0
Filler	60497	60552	0	0	0	0	Filler	0	0
Filler	60553	60608	0	0	0	0	Filler	0	0
Filler	60609	60664	0	0	0	0	Filler	0	0
Filler	60665	60720	0	0	0	0	Filler	0	0
Filler	60721	60776	0	0	0	0	Filler	0	0
Filler	60777	60832	0	0	0	0	Filler	0	0
Filler	60833	60888	0	0	0	0	Filler	0	0
Filler	60889	60944	0	0	0	0	Filler	0	0
Filler	60945	61000	0	0	0	0	Filler	0	0
Filler	61001	61056	0	0	0	0	Filler	0	0
Filler	61057	61112	0	0	0	0	Filler	0	0
Filler	61113	61168	0	0	0	0	Filler	0	0
Filler	61169	61224	0	0	0	0	Filler	0	0
Filler	61225	61280	0	0	0	0	Filler	0	0
Filler	61281	61336	0	0	0	0	Filler	0	0
Filler	61337	61392	0	0	0	0	Filler	0	0
Filler	61393	61448	0	0	0	0	Filler	0	0
Filler	61449	61504	0	0	0	0	Filler	0	0
Filler	61505	61560	0	0	0	0	Filler	0	0
Filler	61561	61616	0	0	0	0	Filler	0	0
Filler	61617	61672	0	0	0	0	Filler	0	0
Filler	61673	61728	0	0	0	0	Filler	0	0
Filler	61729	61784	0	0	0	0	Filler	0	0
Filler	61785	61840	0	0	0	0	Filler	0	0
Filler	61841	61896	0	0	0	0	Filler	0	0
Filler	61897	61952	0	0	0	0	Filler	0	0
Filler	61953	62008	0	0	0	0	Filler	0	0
Filler	62009	62064	0	0	0	0	Filler	0	0
Filler	62065	62120	0	0	0	0	Filler	0	0
Filler	62121	62176	0	0	0	0	Filler	0	0
Filler	62177	62232	0	0	0	0	Filler	0	0
Filler	62233	62288	0	0	0	0	Filler	0	0
Filler	62289	62344	0	0	0	0	Filler	0	0
Filler	62345	62400	0	0	0	0	Filler	0	0
Filler	62401	62456	0	0	0	0	Filler	0	0
Filler	62457	62512	0	0	0	0	Filler	0	0
Filler	62513	62568	0	0	0	0	Filler	0	0
Filler	62569	62624	0	0	0	0	Filler	0	0
Filler	62625	62680	0	0	0	0	Filler	0	0
Filler	62681	62736	0	0	0	0	Filler	0	0
Filler	62737	62792	0	0	0	0	Filler	0	0
Filler	62793	62848	0	0	0	0	Filler	0	0
Filler	62849	62904	0	0	0	0	Filler	0	0
Filler	62905	62960	0	0	0	0	Filler	0	0
Filler	62961	63016	0	0	0	0	Filler	0	0
Filler	63017	63072	0	0	0	0	Filler	0	0
Filler	63073	63128	0	0	0	0	Filler	0	0
Filler	63129	63184	0	0	0	0	Filler	0	0
Filler	63185	63240	0	0	0	0	Filler	0	0
Filler	63241	63296	0	0	0	0	Filler	0	0
Filler	63297	63352	0	0	0	0	Filler	0	0
Filler	63353	63408	0	0	0	0	Filler	0	0
Filler	63409	63464	0	0	0	0	Filler	0	0
Filler	63465	63520	0	0	0	0	Filler	0	0
Filler	63521	63576	0	0	0	0	Filler	0	0
Filler	63577	63632	0	0	0	0	Filler	0	0
Filler	63633	63688	0	0	0	0	Filler	0	0
Filler	63689	63744	0	0	0	0	Filler	0	0
Filler	63745	63800	0	0	0	0	Filler	0	0
Filler	63801	63856	0	0	0	0	Filler	0	0
Filler	63857	63912	0	0	0	0	Filler	0	0
Filler	63913	63968	0	0	0	0	Filler	0	0
Filler	63969	64024	0	0	0	0	Filler	0	0
Filler	64025	64080	0	0	0	0	Filler	0	0
Filler	64081	64136	0	0	0	0	Filler	0	0
Filler	64137	64192	0	0	0	0	Filler	0	0
Filler	64193	64248	0	0	0	0	Filler	0	0
Filler	64249	64304	0	0	0	0	Filler	0	0
Filler	64305	64360	0	0	0	0	Filler	0	0
Filler	64361	64416	0	0	0	0	Filler	0	0
Filler	64417	64472	0	0	0	0	Filler	0	0
Filler	64473	64528	0	0	0	0	Filler	0	0
Filler	64529	64584	0	0	0	0	Filler	0	0
Filler	64585	64640	0	0	0	0	Filler	0	0
Filler	64641	64696	0	0	0	0	Filler	0	0
Filler	64697	64752	0	0	0	0	Filler	0	0
Filler	64753	64808	0	0	0	0	Filler	0	0
Filler	64809	64864	0	0	0	0	Filler	0	0
Filler	64865	64920	0	0	0	0	Filler	0	0
Filler	64921	64976	0	0	0	0	Filler	0	0
Filler	64977	65032	0	0	0	0	Filler	0	0
Filler	65033	65088	0	0	0	0	Filler	0	0
Filler	65089	65144	0	0	0	0	Filler	0	0
Filler	65145	65200	0	0	0	0	Filler	0	0
Filler	65201	65256	0	0	0	0	Filler	0	0
Filler	65257	65312	0	0	0	0	Filler	0	0
Filler	65313	65368	0	0	0	0	Filler	0	0
Filler	65369	65424	0	0	0	0	Filler	0	0
Filler	65425	65480	0	0	0	0	Filler	0	0
Filler	65481	65536	0	0	0	0	Filler	0	0
Filler	65537	65592	0	0	0	0	Filler	0	0
Filler	65593	65648	0	0	0	0	Filler	0	0
Filler	65649	65704	0	0	0	0	Filler	0	0
Filler	65705	65760	0	0	0	0	Filler	0	0
Filler	65761	65816	0	0	0	0	Filler	0	0
Filler	65817	65872	0	0	0	0	Filler	0	0
Filler	65873	65928	0	0	0	0	Filler	0	0
Filler	65929	65984	0	0	0	0	Filler	0	0
Filler	65985	66040	0	0	0	0	Filler	0	0
Filler	66041	66096	0	0	0	0	Filler	0	0
Filler	66097	66152	0	0	0	0	Filler	0	0
Filler	66153	66208	0	0	0	0	Filler	0	0
Filler	66209	66264	0	0	0	0	Filler	0	0
Filler	66265	66320	0	0	0	0	Filler	0	0
Filler	66321	66376	0	0	0	0	Filler	0	0
Filler	66377	66432	0	0	0	0	Filler	0	0
Filler	66433	66488	0	0	0	0	Filler	0	0
Filler	66489	66544	0	0	0	0	Filler	0	0
Filler	66545	66600	0	0	0	0	Filler	0	0
Filler	66601	66656	0	0	0	0	Filler	0	0
Filler	66657	66712	0	0	0	0	Filler	0	0
Filler	66713	66768	0	0	0	0	Filler	0	0
Filler	66769	66824	0	0	0	0	Filler	0	0
Filler	66825	66880	0	0	0	0	Filler	0	0
Filler	66881	66936	0	0	0	0	Filler	0	0
Filler	66937	66992	0	0	0	0	Filler	0	0
Filler	66993	67048	0	0	0	0	Filler	0	0
Filler	67049	67104	0	0	0	0	Filler	0	0
Filler	67105	67160	0	0	0	0	Filler	0	0
Filler	67161	67216	0	0	0	0	Filler	0	0
Filler	67217	67272	0	0	0	0	Filler	0	0
Filler	67273	67328	0	0	0	0	Filler	0	0
Filler	67329	67384	0	0	0	0	Filler	0	0
Filler	67385	67440	0	0	0	0	Filler	0	0
Filler	67441	67496	0	0	0	0	Filler	0	0
Filler	67497	67552	0	0	0	0	Filler	0	0
Filler	67553	67608	0	0	0	0	Filler	0	0
Filler	67609	67664	0	0	0	0	Filler	0	0
Filler	67665	67720	0	0	0	0	Filler	0	0
Filler	67721	67776	0	0	0	0	Filler	0	0
Filler	67777	67832	0	0	0	0	Filler	0	0
Filler	67833	67888	0	0	0	0	Filler	0	0
Filler	67889	67944	0	0	0	0	Filler	0	0
Filler	67945	68000	0	0	0	0	Filler	0	0
Filler	68001	68056	0	0	0	0	Filler	0	0
Filler	68057	68112	0	0	0	0	Filler	0	0
Filler	68113	68168	0	0	0	0	Filler	0	0
Filler	68169	68224	0	0	0	0	Filler	0	0
Filler	68225	68280	0	0	0	0	Filler	0	0
Filler	68281	68336	0	0	0	0	Filler	0	0
Filler	68337	68392	0	0	0	0	Filler	0	0
Filler	68393	68448	0	0	0	0	Filler	0	0
Filler	68449	68504	0	0	0	0	Filler	0	0
Filler	68505	68560	0	0	0	0	Filler	0	0
Filler	68561	68616	0	0	0	0	Filler	0	0
Filler	68617	68672	0	0	0	0	Filler	0	0
Filler	68673	68728	0	0	0	0	Filler	0	0
Filler	68729	68784	0	0	0	0	Filler	0	0
Filler	68785	68840	0	0	0	0	Filler	0	0
Filler	68841	68896	0	0	0	0	Filler	0	0
Filler	68897	68952	0	0	0	0	Filler	0	0
Filler	68953	69008	0	0	0	0	Filler	0	0
Filler	69009	69064	0	0	0	0	Filler	0	0
Filler	69065	69120	0	0	0	0	Filler	0	0
Filler	69121	69176	0	0	0	0	Filler	0	0
Filler	69177	69232	0	0	0	0	Filler	0	0
Filler	69233	69288	0	0	0	0	Filler	0	0
Filler	69289	69344	0	0	0	0	Filler	0	0
Filler	69345	69400	0	0	0	0	Filler	0	0
Filler	69401	69456	0	0	0	0	Filler	0	0
Filler	69457	69512	0	0	0	0	Filler	0	0
Filler	69513	69568	0	0	0	0	Filler	0	0
Filler	69569	69624	0	0	0	0	Filler	0	0
Filler	69625	69680	0	0	0	0	Filler	0	0
Filler	69681	69736	0	0	0	0	Filler	0	0
Filler	69737	69792	0	0	0	0	Filler	0	0
Filler	69793	69848	0	0	0	0	Filler	0	0
Filler	69849	69904	0	0	0	0	Filler	0	0
Filler	69905	69960	0	0	0	0	Filler	0	0
Filler	69961	70016	0	0	0	0	Filler	0	0
Filler	70017	70072	0	0	0	0	Filler	0	0
Filler	70073	70128	0	0	0	0	Filler	0	0
Filler	70129	70184	0	0	0	0	Filler	0	0
Filler	70185	70240	0	0	0	0	Filler	0	0
Filler	70241	70296	0	0	0	0	Filler	0	0
Filler	70297	70352	0	0	0	0	Filler	0	0
Filler	70353	70408	0	0	0	0	Filler	0	0
Filler	70409	70464	0	0	0	0	Filler	0	0
Filler	70465	70520	0	0	0	0	Filler	0	0
Filler	70521	70576	0	0	0	0	Filler	0	0
Filler	70577	70632	0	0	0	0	Filler	0	0
Filler	70633	70688	0	0	0	0	Filler	0	0
Filler	70689	70744	0	0	0	0	Filler	0	0
Filler	70745	70800	0	0	0	0	Filler	0	0
Filler	70801	70856	0	0	0	0	Filler	0	0
Filler	70857	70912	0	0	0	0	Filler	0	0
Filler	70913	70968	0	0	0	0	Filler	0	0
Filler	70969	71024	0	0	0	0	Filler	0	0
Filler	71025	71080	0	0	0	0	Filler	0	0
Filler	71081	71136	0	0	0	0	Filler	0	0
Filler	71137	71192	0	0	0	0	Filler	0	0
Filler	71193	71248	0	0	0	0	Filler	0	0
Filler	71249	71304	0	0	0	0	Filler	0	0
Filler	71305	71360	0	0	0	0	Filler	0	0
Filler	71361	71416	0	0	0	0	Filler	0	0
Filler	71417	71472	0	0	0	0	Filler	0	0
Filler	71473	71528	0	0	0	0	Filler	0	0
Filler	71529	71584	0	0	0	0	Filler	0	0
Filler	71585	71640	0	0	0	0	Filler	0	0
Filler	71641	71696	0	0	0	0	Filler	0	0
Filler	71697	71752	0	0	0	0	Filler	0	0
Filler	71753	71808	0	0	0	0	Filler	0	0
Filler	71809	71864	0	0	0	0	Filler	0	0
Filler	71865	71920	0	0	0	0	Filler	0	0
Filler	71921	71976	0	0	0	0	Filler	0	0
Filler	71977	72032	0	0	0	0	Filler	0	0
Filler	72033	72088	0	0	0	0	Filler	0	0
Filler	72089	72144	0	0	0	0	Filler	0	0
Filler	72145	72200	0	0	0	0	Filler	0	0
Filler	72201	72256	0	0	0	0	Filler	0	0
Filler	72257	72312	0	0	0	0	Filler	0	0
Filler	72313	72368	0	0	0	0	Filler	0	0
Filler	72369	72424	0	0	0	0	Filler	0	0
Filler	72425	72480	0	0	0	0	Filler	0	0
Filler	72481	72536	0	0	0	0	Filler	0	0
Filler	72537	72592	0	0	0	0	Filler	0	0
Filler	72593	72648	0	0	0	0	Filler	0	0
Filler	72649	72704	0	0	0	0	Filler	0	0
Filler	72705	72760	0	0	0	0	Filler	0	0
Filler	72761	72816	0	0	0	0	Filler	0	0
Filler	72817	72872	0	0	0	0	Filler	0	0
Filler	72873	72928	0	0	0	0	Filler	0	0
Filler	72929	72984	0	0	0	0	Filler	0	0
Filler	72985	73040	0	0	0	0	Filler	0	0
Filler	73041	73096	0	0	0	0	Filler	0	0
Filler	73097	73152	0	0	0	0	Filler	0	0
Filler	73153	73208	0	0	0	0	Filler	0	0
Filler	73209	73264	0	0	0	0	Filler	0	0
Filler	73265	73320	0	0	0	0	Filler	0	0
Filler	73321	73376	0	0	0	0	Filler	0	0
Filler	73377	73432	0	0	0	0	Filler	0	0
Filler	73433	73488	0	0	0	0	Filler	0	0
Filler	73489	73544	0	0	0	0	Filler	0	0
Filler	73545	73600	0	0	0	0	Filler	0	0
Filler	73601	73656	0	0	0	0	Filler	0	0
Filler	73657	73712	0	0	0	0	Filler	0	0
Filler	73713	73768	0	0	0	0	Filler	0	0
Filler	73769	73824	0	0	0	0	Filler	0	0
Filler	73825	73880	0	0	0	0	Filler	0	0
Filler	73881	73936	0	0	0	0	Filler	0	0
Filler	73937	73992	0	0	0	0	Filler	0	0
Filler	73993	74048	0	0	0	0	Filler	0	0
Filler	74049	74104	0	0	0	0	Filler	0	0
Filler	74105	74160	0	0	0	0	Filler	0	0
Filler	74161	74216	0	0	0	0	Filler	0	0
Filler	74217	74272	0	0	0	0	Filler	0	0
Filler	74273	74328	0	0	0	0	Filler	0	0
Filler	74329	74384	0	0	0	0	Filler	0	0
Filler	74385	74440	0	0	0	0	Filler	0	0
Filler	74441	74496	0	0	0	0	Filler	0	0
Filler	74497	74552	0	0	0	0	Filler	0	0
Filler	74553	74608	0	0	0	0	Filler	0	0
Filler	74609	74664	0	0	0	0	Filler	0	0
Filler	74665	74720	0	0	0	0	Filler	0	0
Filler	74721	74776	0	0	0	0	Filler	0	0
Filler	74777	74832	0	0	0	0	Filler	0	0
Filler	74833	74888	0	0	0	0	Filler	0	0
Filler	74889	74944	0	0	0	0	Filler	0	0
Filler	74945	75000	0	0	0	0	Filler	0	0
Filler	75001	75056	0	0	0	0	Filler	0	0
Filler	75057	75112	0	0	0	0	Filler	0	0
Filler	75113	75168	0	0	0	0	Filler	0	0
Filler	75169	75224	0	0	0	0	Filler	0	0
Filler	75225	75280	0	0	0	0	Filler	0	0
Filler	75281	75336	0	0	0	0	Filler	0	0
Filler	75337	75392	0	0	0	0	Filler	0	0
Filler	75393	75448	0	0	0	0	Filler	0	0
Filler	75449	75504	0	0	0	0	Filler	0	0
Filler	75505	75560	0	0	0	0	Filler	0	0
Filler	75561	75616	0	0	0	0	Filler	0	0
Filler	75617	75672	0	0	0	0	Filler	0	0
Filler	75673	75728	0	0	0	0	Filler	0	0
Filler	75729	75784	0	0	0	0	Filler	0	0
Filler	75785	75840	0	0	0	0	Filler	0	0
Filler	75841	75896	0	0	0	0	Filler	0	0
Filler	75897	75952	0	0	0	0	Filler	0	0
Filler	75953	76008	0	0	0	0	Filler	0	0
Filler	76009	76064	0	0	0	0	Filler	0	0
Filler	76065	76120	0	0	0	0	Filler	0	0
Filler	76121	76176	0	0	0	0	Filler	0	0
Filler	76177	76232	0	0	0	0	Filler	0	0
Filler	76233	76288	0	0	0	0	Filler	0	0
Filler	76289	76344	0	0	0	0	Filler	0	0
Filler	76345	76400	0	0	0	0	Filler	0	0
Filler	76401	76456	0	0	0	0	Filler	0	0
Filler	76457	76512	0	0	0	0	Filler	0	0
Filler	76513	76568	0	0	0	0	Filler	0	0
Filler	76569	76624	0	0	0	0	Filler	0	0
Filler	76625	76680	0	0	0	0	Filler	0	0
Filler	76681	76736	0	0	0	0	Filler	0	0
Filler	76737	76792	0	0	0	0	Filler	0	0
Filler	76793	76848	0	0	0	0	Filler	0	0
Filler	76849	76904	0	0	0	0	Filler	0	0
Filler	76905	76960	0	0	0	0	Filler	0	0
Filler	76961	77016	0	0	0	0	Filler	0	0
Filler	77017	77072	0	0	0	0	Filler	0	0
Filler	77073	77128	0	0	0	0	Filler	0	0
Filler	77129	77184	0	0	0	0	Filler	0	0
Filler	77185	77240	0	0	0	0	Filler	0	0
Filler	77241	77296	0	0	0	0	Filler	0	0
Filler	77297	77352	0	0	0	0	Filler	0	0
Filler	77353	77408	0	0	0	0	Filler	0	0
Filler	77409	77464	0	0	0	0	Filler	0	0
Filler	77465	77520	0	0	0	0	Filler	0	0
Filler	77521	77576	0	0	0	0	Filler	0	0
Filler	77577	77632	0	0	0	0	Filler	0	0
Filler	77633	77688	0	0	0	0	Filler	0	0
Filler	77689	77744	0	0	0	0	Filler	0	0
Filler	77745	77800	0	0	0	0	Filler	0	0
Filler	77801	77856	0	0	0	0	Filler	0	0
Filler	77857	77912	0	0	0	0	Filler	0	0
Filler	77913	77968	0	0	0	0	Filler	0	0
Filler	77969	78024	0	0	0	0	Filler	0	0
Filler	78025	78080	0	0	0	0	Filler	0	0
Filler	78081	78136	0	0	0	0	Filler	0	0
Filler	78137	78192	0	0	0	0	Filler	0	0
Filler	78193	78248	0	0	0	0	Filler	0	0
Filler	78249	78304	0	0	0	0	Filler	0	0
Filler	78305	78360	0	0	0	0	Filler	0	0
Filler	78361	78416	0	0	0	0	Filler	0	0
Filler	78417	78472	0	0	0	0	Filler	0	0
Filler	78473	78528	0	0	0	0	Filler	0	0
Filler	78529	78584	0	0	0	0	Filler	0	0
Filler	78585	78640	0	0	0	0	Filler	0	0
Filler	78641	78696	0	0	0	0	Filler	0	0
Filler	78697	78752	0	0	0	0	Filler	0	0
Filler	78753	78808	0	0	0	0	Filler	0	0
Filler	78809	78864	0	0	0	0	Filler	0	0
Filler	78865	78920	0	0	0	0	Filler	0	0
Filler	78921	78976	0	0	0	0	Filler	0	0
Filler	78977	79032	0	0	0	0	Filler	0	0
Filler	79033	79088	0	0	0	0	Filler	0	0
Filler	79089	79144	0	0	0	0	Filler	0	0
Filler	79145	79200	0	0	0	0	Filler	0	0
Filler	79201	79256	0	0	0	0	Filler	0	0
Filler	79257	79312	0	0	0	0	Filler	0	0
Filler	79313	79368	0	0	0	0	Filler	0	0
Filler	79369	79424	0	0	0	0	Filler	0	0
Filler	79425	79480	0	0	0	0	Filler	0	0
Filler	79481	79536	0	0	0	0	Filler	0	0
Filler	79537	79592	0	0	0	0	Filler	0	0
Filler	79593	79648	0	0	0	0	Filler	0	0
Filler	79649	79704	0	0	0	0	Filler	0	0
Filler	79705	79760	0	0	0	0	Filler	0	0
Filler	79761	79816	0	0	0	0	Filler	0	0
Filler	79817	79872	0	0	0	0	Filler	0	0
Filler	79873	79928	0	0	0	0	Filler	0	0
Filler	79929	79984	0	0	0	0	Filler	0	0
Filler	79985	80040	0	0	0	0	Filler	0	0
Filler	80041	80096	0	0	0	0	Filler	0	0
Filler	80097	80152	0	0	0	0	Filler	0	0
Filler	80153	80208	0	0	0	0	Filler	0	0
Filler	80209	80264	0	0	0	0	Filler	0	0
Filler	80265	80320	0	0	0	0	Filler	0	0
Filler	80321	80376	0	0	0	0	Filler	0	0
Filler	80377	80432	0	0	0	0	Filler	0	0
Filler	80433	80488	0	0	0	0	Filler	0	0
Filler	80489	80544	0	0	0	0	Filler	0	0
Filler	80545	80600	0	0	0	0	Filler	0	0
Filler	80601	80656	0	0	0	0	Filler	0	0
Filler	80657	80712	0	0	0	0	Filler	0	0
Filler	80713	80768	0	0	0	0	Filler	0	0
Filler	80769	80824	0	0	0	0	Filler	0	0
Filler	80825	80880	0	0	0	0	Filler	0	0
Filler	80881	80936	0	0	0	0	Filler	0	0
Filler	80937	80992	0	0	0	0	Filler	0	0
Filler	80993	81048	0	0	0	0	Filler	0	0
Filler	81049	81104	0	0	0	0	Filler	0	0
Filler	81105	81160	0	0	0	0	Filler	0	0
Filler	81161	81216	0	0	0	0	Filler	0	0
Filler	81217	81272	0	0	0	0	Filler	0	0
Filler	81273	81328	0	0	0	0	Filler	0	0
Filler	81329	81384	0	0	0	0	Filler	0	0
Filler	81385	81440	0	0	0	0	Filler	0	0
Filler	81441	81496	0	0	0	0	Filler	0	0
Filler	81497	81552	0	0	0	0	Filler	0	0
Filler	81553	81608	0	0	0	0	Filler	0	0
Filler	81609	81664	0	0	0	0	Filler	0	0
Filler	81665	81720	0	0	0	0	Filler	0	0
Filler	81721	81776	0	0	0	0	Filler	0	0
Filler	81777	81832	0	0	0	0	Filler	0	0
Filler	81833	81888	0	0	0	0	Filler	0	0
Filler	81889	81944	0	0	0	0	Filler	0	0
Filler	81945	82000	0	0	0	0	Filler	0	0
Filler	82001	82056	0	0	0	0	Filler	0	0
Filler	82057	82112	0	0	0	0	Filler	0	0
Filler	82113	82168	0	0	0	0	Filler	0	0
Filler	82169	82224	0	0	0	0	Filler	0	0
Filler	82225	82280	0	0	0	0	Filler	0	0
Filler	82281	82336	0	0	0	0	Filler	0	0
Filler	82337	82392	0	0	0	0	Filler	0	0
Filler	82393	82448	0	0	0	0	Filler	0	0
Filler	82449	82504	0	0	0	0	Filler	0	0
Filler	82505	82560	0	0	0	0	Filler	0	0
Filler	82561	82616	0	0	0	0	Filler	0	0
Filler	82617	82672	0	0	0	0	Filler	0	0
Filler	82673	82728	0	0	0	0	Filler	0	0
Filler	82729	82784	0	0	0	0	Filler	0	0
Filler	82785	82840	0	0	0	0	Filler	0	0
Filler	82841	82896	0	0	0	0	Filler	0	0
Filler	82897	82952	0	0	0	0	Filler	0	0
Filler	82953	83008	0	0	0	0	Filler	0	0
Filler	83009	83064	0	0	0	0	Filler	0	0
Filler	83065	83120	0	0	0	0	Filler	0	0
Filler	83121	83176	0	0	0	0	Filler	0	0
Filler	83177	83232	0	0	0	0	Filler	0	0
Filler	83233	83288	0	0	0	0	Filler	0	0
Filler	83289	83344	0	0	0	0	Filler	0	0
Filler	83345	83400	0	0	0	0	Filler	0	0
Filler	83401	83456	0	0	0	0	Filler	0	0
Filler	83457	83512	0	0	0	0	Filler	0	0
Filler	83513	83568	0	0	0	0	Filler	0	0
Filler	83569	83624	0	0	0	0	Filler	0	0
Filler	83625	83680	0	0	0	0	Filler	0	0
Filler	83681	83736	0	0	0	0	Filler	0	0
Filler	83737	83792	0	0	0	0	Filler	0	0
Filler	83793	83848	0	0	0	0	Filler	0	0
Filler	83849	83904	0	0	0	0	Filler	0	0
Filler	83905	83960	0	0	0	0	Filler	0	0
Filler	83961	84016	0	0	0	0	Filler	0	0
Filler	84017	84072	0	0	0	0	Filler	0	0
Filler	84073	84128	0	0	0	0	Filler	0	0
Filler	84129	84184	0	0	0	0	Filler	0	0
Filler	84185	84240	0	0	0	0	Filler	0	0
Filler	84241	84296	0	0	0	0	Filler	0	0
Filler	84297	84352	0	0	0	0	Filler	0	0
Filler	84353	84408	0	0	0	0	Filler	0	0
Filler	84409	84464	0	0	0	0	Filler	0	0
Filler	84465	84520	0	0	0	0	Filler	0	0
Filler	84521	84576	0	0	0	0	Filler	0	0
Filler	84577	84632	0	0	0	0	Filler	0	0
Filler	84633	84688	0	0	0	0	Filler	0	0
Filler	84689	84744	0	0	0	0	Filler	0	0
Filler	84745	84800	0	0	0	0	Filler	0	0
Filler	84801	84856	0	0	0	0	Filler	0	0
Filler	84857	84912	0	0	0	0	Filler	0	0
Filler	84913	84968	0	0	0	0	Filler	0	0
Filler	84969	85024	0	0	0	0	Filler	0	0
Filler	85025	85080	0	0	0	0	Filler	0	0
Filler	85081	85136	0	0	0	0	Filler	0	0
Filler	85137	85192	0	0	0	0	Filler	0	0
Filler	85193	85248	0	0	0	0	Filler	0	0
Filler	85249	85304	0	0	0	0	Filler	0	0
Filler	85305	85360	0	0	0	0	Filler	0	0
Filler	85361	85416	0	0	0	0	Filler	0	0
Filler	85417	85472	0	0	0	0	Filler	0	0
Filler	85473	85528	0	0	0	0	Filler	0	0
Filler	85529	85584	0	0	0	0	Filler	0	0
Filler	85585	85640	0	0	0	0	Filler	0	0
Filler	85641	85696	0	0	0	0	Filler	0	0
Filler	85697	85752	0	0	0	0	Filler	0	0
Filler	85753	85808	0	0	0	0	Filler	0	0
Filler	85809	85864	0	0	0	0	Filler	0	0
Filler	85865	85920	0	0	0	0	Filler	0	0
Filler	85921	85976	0	0	0	0	Filler	0	0
Filler	85977	86032	0	0	0	0	Filler	0	0
Filler	86033	86088	0	0	0	0	Filler	0	0
Filler	86089	86144	0	0	0	0	Filler	0	0
Filler	86145	86200	0	0	0	0	Filler	0	0
Filler	86201	86256	0	0	0	0	Filler	0	0
Filler	86257	86312	0	0	0	0	Filler	0	0
Filler	86313	86368	0	0	0	0	Filler	0	0
Filler	86369	86424	0	0	0	0	Filler	0	0
Filler	86425	86480	0	0	0	0	Filler	0	0
Filler	86481	86536	0	0	0	0	Filler	0	0
Filler	86537	86592	0	0	0	0	Filler	0	0
Filler	86593	86648	0	0	0	0	Filler	0	0
Filler	86649	86704	0	0	0	0	Filler	0	0
Filler	86705	86760	0	0	0	0	Filler	0	0
Filler	86761	86816	0	0	0	0	Filler	0	0
Filler	86817	86872	0	0	0	0	Filler	0	0
Filler	86873	86928	0	0	0	0	Filler	0	0
Filler	86929	86984	0	0	0	0	Filler	0	0
Filler	86985	87040	0	0	0	0	Filler	0	0
Filler	87041	87096	0	0	0	0	Filler	0	0
Filler	87097	87152	0	0	0	0	Filler	0	0
Filler	87153	87208	0	0	0	0	Filler	0	0
Filler	87209	87264	0	0	0	0	Filler	0	0
Filler	87265	87320	0	0	0	0	Filler	0	0
Filler	87321	87376	0	0	0	0	Filler	0	0
Filler	87377	87432	0	0	0	0	Filler	0	0
Filler	87433	87488	0	0	0	0	Filler	0	0
Filler	87489	87544	0	0	0	0	Filler	0	0
Filler	87545	87600	0	0	0	0	Filler	0	0
Filler	87601	87656	0	0	0	0	Filler	0	0
Filler	87657	87712	0	0	0	0	Filler	0	0
Filler	87713	87768	0	0	0	0	Filler	0	0
Filler	87769	87824	0	0	0	0	Filler	0	0
Filler	87825	87880	0	0	0	0	Filler	0	0
Filler	87881	87936	0	0	0	0	Filler	0	0
Filler	87937	87992	0	0	0	0	Filler	0	0
Filler	87993	88048	0	0	0	0	Filler	0	0
Filler	88049	88104	0	0	0	0	Filler	0	0
Filler	88105	88160	0	0	0	0	Filler	0	0
Filler	88161	88216	0	0	0	0	Filler	0	0
Filler	88217	88272	0	0	0	0	Filler	0	0
Filler	88273	88328	0	0	0	0	Filler	0	0
Filler	88329	88384	0	0	0	0	Filler	0	0
Filler	88385	88440	0	0	0	0	Filler	0	0
Filler	88441	88496	0	0	0	0	Filler	0	0
Filler	88497	88552	0	0	0	0	Filler	0	0
Filler	88553	88608	0	0	0	0	Filler	0	0
Filler	88609	88664	0	0	0	0	Filler	0	0
Filler	88665	88720	0	0	0	0	Filler	0	0
Filler	88721	88776	0	0	0	0	Filler	0	0
Filler	88777	88832	0	0	0	0	Filler	0	0
Filler	88833	88888	0	0	0	0	Filler	0	0
Filler	88889	88944	0	0	0	0	Filler	0	0
Filler	88945	89000	0	0	0	0	Filler	0	0
Filler	89001	89056	0	0	0	0	Filler	0	0
Filler	89057	89112	0	0	0	0	Filler	0	0
Filler	89113	89168	0	0	0	0	Filler	0	0
Filler	89169	89224	0	0	0	0	Filler	0	0
Filler	89225	89280	0	0	0	0	Filler	0	0
Filler	89281	89336	0	0	0	0	Filler	0	0
Filler	89337	89392	0	0	0	0	Filler	0	0
Filler	89393	89448	0	0	0	0	Filler	0	0
Filler	89449	89504	0	0	0	0	Filler	0	0
Filler	89505	89560	0	0	0	0	Filler	0	0
Filler	89561	89616	0	0	0	0	Filler	0	0
Filler	89617	89672	0	0	0	0	Filler	0	0
Filler	89673	89728	0	0	0	0	Filler	0	0
Filler	89729	89784	0	0	0	0	Filler	0	0
Filler	89785	89840	0	0	0	0	Filler	0	0
Filler	89841	89896	0	0	0	0	Filler	0	0
Filler	89897	89952	0	0	0	0	Filler	0	0
Filler	89953	90008	0	0	0	0	Filler	0	0
Filler	90009	90064	0	0	0	0	Filler	0	0
Filler	90065	90120	0	0	0	0	Filler	0	0
Filler	90121	90176	0	0	0	0	Filler	0	0
Filler	90177	90232	0	0	0	0	Filler	0	0
Filler	90233	90288	0	0	0	0	Filler	0	0
Filler	90289	90344	0	0	0	0	Filler	0	0
Filler	90345	90400	0	0	0	0	Filler	0	0
Filler	90401	90456	0	0	0	0	Filler	0	0
Filler	90457	90512	0	0	0	0	Filler	0	0
Filler	90513	90568	0	0	0	0	Filler	0	0
Filler	90569	90624	0	0	0	0	Filler	0	0
Filler	90625	90680	0	0	0	0	Filler	0	0
Filler	90681	90736	0	0	0	0	Filler	0	0
Filler	90737	90792	0	0	0	0	Filler	0	0
Filler	90793	90848	0	0	0	0	Filler	0	0
Filler	90849	90904	0	0	0	0	Filler	0	0
Filler	90905	90960	0	0	0	0	Filler	0	0
Filler	90961	91016	0	0	0	0	Filler	0	0
Filler	91017	91072	0	0	0	0	Filler	0	0
Filler	91073	91128	0	0	0	0	Filler	0	0
Filler	91129	91184	0	0	0	0	Filler	0	0
Filler	91185	91240	0	0	0	0	Filler	0	0
Filler	91241	91296	0	0	0	0	Filler	0	0
Filler	91297	91352	0	0	0	0	Filler	0	0
Filler	91353	91408	0	0	0	0	Filler	0	0
Filler	91409	91464	0	0	0	0	Filler	0	0
Filler	91465	91520	0	0	0	0	Filler	0	0
Filler	91521	91576	0	0	0	0	Filler	0	0
Filler	91577	91632	0	0	0	0	Filler	0	0
Filler	91633	91688	0	0	0	0	Filler	0	0
Filler	91689	91744	0	0	0	0	Filler	0	0
Filler	91745	91800	0	0	0	0	Filler	0	0
Filler	91801	91856	0	0	0	0	Filler	0	0
Filler	91857	91912	0	0	0	0	Filler	0	0
Filler	91913	91968	0	0	0	0	Filler	0	0
Filler	91969	92024	0	0	0	0	Filler	0	0
Filler	92025	92080	0	0	0	0	Filler	0	0
Filler	92081	92136	0	0	0	0	Filler	0	0
Filler	92137	92192	0	0	0	0	Filler	0	0
Filler	92193	92248	0	0	0	0	Filler	0	0
Filler	92249	92304	0	0	0	0	Filler	0	0
Filler	92305	92360	0	0	0	0	Filler	0	0
Filler	92361	92416	0	0	0	0	Filler	0	0
Filler	92417	92472	0	0	0	0	Filler	0	0
Filler	92473	92528	0	0	0	0	Filler	0	0
Filler	92529	92584	0	0	0	0	Filler	0	0
Filler	92585	92640	0	0	0	0	Filler	0	0
Filler	92641	92696	0	0	0	0	Filler	0	0
Filler	92697	92752	0	0	0	0	Filler	0	0
Filler	92753	92808	0	0	0	0	Filler	0	0
Filler	92809	92864	0	0	0	0	Filler	0	0
Filler	92865	92920	0	0	0	0	Filler	0	0
Filler	92921	92976	0	0	0	0	Filler	0	0
Filler	92977	93032	0	0	0	0	Filler	0	0
Filler	93033	93088	0	0	0	0	Filler	0	0
Filler	93089	93144	0	0	0	0	Filler	0	0
Filler	93145	93200	0	0	0	0	Filler	0	0
Filler	93201	93256	0	0	0	0	Filler	0	0
Filler	93257	93312	0	0	0	0	Filler	0	0
Filler	93313	93368	0	0	0	0	Filler	0	0
Filler	93369	93424	0	0	0	0	Filler	0	0
Filler	93425	93480	0	0	0	0	Filler	0	0
Filler	93481	93536	0	0	0	0	Filler	0	0
Filler	93537	93592	0	0	0	0	Filler	0	0
Filler	93593	93648	0	0	0	0	Filler	0	0
Filler	93649	93704	0	0	0	0	Filler	0	0
Filler	93705	93760	0	0	0	0	Filler	0	0
Filler	93761	93816	0	0	0	0	Filler	0	0
Filler	93817	93872	0	0	0	0	Filler	0	0
Filler	93873	93928	0	0	0	0	Filler	0	0
Filler	93929	93984	0	0	0	0	Filler	0	0
Filler	93985	94040	0	0	0	0	Filler	0	0
Filler	94041	94096	0	0	0	0	Filler	0	0
Filler	94097	94152	0	0	0	0	Filler	0	0
Filler	94153	94208	0	0	0	0	Filler	0	0
Filler	94209	94264	0	0	0	0	Filler	0	0
Filler	94265	94320	0	0	0	0	Filler	0	0
Filler	94321	94376	0	0	0	0	Filler	0	0
Filler	94377	94432	0	0	0	0	Filler	0	0
Filler	94433	94488	0	0	0	0	Filler	0	0
Filler	94489	94544	0	0	0	0	Filler	0	0
Filler	94545	94600	0	0	0	0	Filler	0	0
Filler	94601	94656	0	0	0	0	Filler	0	0
Filler	94657	94712	0	0	0	0	Filler	0	0
Filler	94713	94768	0	0	0	0	Filler	0	0
Filler	94769	94824	0	0	0	0	Filler	0	0
Filler	94825	94880	0	0	0	0	Filler	0	0
Filler	94881	94936	0	0	0	0	Filler	0	0
Filler	94937	94992	0	0	0	0	Filler	0	0
Filler	94993	95048	0	0	0	0	Filler	0	0
Filler	95049	95104	0	0	0	0	Filler	0	0
Filler	95105	95160	0	0	0	0	Filler	0	0
Filler	95161	95216	0	0	0	0	Filler	0	0
Filler	95217	95272	0	0	0	0	Filler	0	0
Filler	95273	95328	0	0	0	0	Filler	0	0
Filler	95329	95384	0	0	0	0	Filler	0	0
Filler	95385	95440	0	0	0	0	Filler	0	0
Filler	95441	95496	0	0	0	0	Filler	0	0
Filler	95497	95552	0	0	0	0	Filler	0	0
Filler	95553	95608	0	0	0	0	Filler	0	0
Filler	95609	95664	0	0	0	0	Filler	0	0
Filler	95665	95720	0	0	0	0	Filler	0	0
Filler	95721	95776	0	0	0	0	Filler	0	0
Filler	95777	95832	0	0	0	0	Filler	0	0
Filler	95833	95888	0	0	0	0	Filler	0	0
Filler	95889	95944	0	0	0	0	Filler	0	0
Filler	95945	96000	0	0	0	0	Filler	0	0
Filler	96001	96056	0	0	0	0	Filler	0	0
Filler	96057	96112	0	0	0	0	Filler	0	0
Filler	96113	96168	0	0	0	0	Filler	0	0
Filler	96169	96224	0	0	0	0	Filler	0	0
Filler	96225	96280	0	0	0	0	Filler	0	0
Filler	96281	96336	0	0	0	0	Filler	0	0
Filler	96337	96392	0	0	0	0	Filler	0	0
Filler	96393	96448	0	0	0	0	Filler	0	0
Filler	96449	96504	0	0	0	0	Filler	0	0
Filler	96505	96560	0	0	0	0	Filler	0	0
Filler	96561	96616	0	0	0	0	Filler	0	0
Filler	96617	96672	0	0	0	0	Filler	0	0
Filler	96673	96728	0	0	0	0	Filler	0	0
Filler	96729	96784	0	0	0	0	Filler	0	0
Filler	96785	96840	0	0	0	0	Filler	0	0
Filler	96841	96896	0	0	0	0	Filler	0	0
Filler	96897	96952	0	0	0	0	Filler	0	0
Filler	96953	97008	0	0	0	0	Filler	0	0
Filler	97009	97064	0	0	0	0	Filler	0	0
Filler	97065	97120	0	0	0	0	Filler	0	0
Filler	97121	97176	0	0	0	0	Filler	0	0
Filler	97177	97232	0	0	0	0	Filler	0	0
Filler	97233	97288	0	0	0	0	Filler	0	0
Filler	97289	97344	0	0	0	0	Filler	0	0
Filler	97345	97400	0	0	0	0	Filler	0	0
Filler	97401	97456	0	0	0	0	Filler	0	0
Filler	97457	97512	0	0	0	0	Filler	0	0
Filler	97513	97568	0	0	0	0	Filler	0	0
Filler	97569	97624	0	0	0	0	Filler	0	0
Filler	97625	97680	0	0	0	0	Filler	0	0
Filler	97681	97736	0	0	0	0	Filler	0	0
Filler	97737	97792	0	0	0	0	Filler	0	0
Filler	97793	97848	0	0	0	0	Filler	0	0
Filler	97849	97904	0	0	0	0	Filler	0	0
Filler	97905	97960	0	0	0	0	Filler	0	0
Filler	97961	98016	0	0	0	0	Filler	0	0
Filler	98017	98072	0	0	0	0	Filler	0	0
Filler	98073	98128	0	0	0	0	Filler	0	0
Filler	98129	98184	0	0	0	0	Filler	0	0
Filler	98185	98240	0	0	0	0	Filler	0	0
Filler	98241	98296	0	0	0	0	Filler	0	0
Filler	98297	98352	0	0	0	0	Filler	0	0
Filler	98353	98408	0	0	0	0	Filler	0	0
Filler	98409	98464	0	0	0	0	Filler	0	0
Filler	98465	98520	0	0	0	0	Filler	0	0
Filler	98521	98576	0	0	0	0	Filler	0	0
Filler	98577	98632	0	0	0	0	Filler	0	0
Filler	98633	98688	0	0	0	0	Filler	0	0
Filler	98689	98744	0	0	0	0	Filler	0	0
Filler	98745	98800	0	0	0	0	Filler	0	0
Filler	98801	98856	0	0	0	0	Filler	0	0
Filler	98857	98912	0	0	0	0	Filler	0	0
Filler	98913	98968	0	0	0	0	Filler	0	0
Filler	98969	99024	0	0	0	0	Filler	0	0
Filler	99025	99080	0	0	0	0	Filler	0	0
Filler	99081	99136	0	0	0	0	Filler	0	0
Filler	99137	99192	0	0	0	0	Filler	0	0
Filler	99193	99248	0	0	0	0	Filler	0	0
Filler	99249	99304	0	0	0	0	Filler	0	0
Filler	99305	99360	0	0	0	0	Filler	0	0
Filler	99361	99416	0	0	0	0	Filler	0	0
Filler	99417	99472	0	0	0	0	Filler	0	0
Filler	99473	99528	0	0	0	0	Filler	0	0
Filler	99529	99584	0	0	0	0	Filler	0	0
Filler	99585	99640	0	0	0	0	Filler	0	0
Filler	99641	99696	0	0	0	0	Filler	0	0
Filler	99697	99752	0	0	0	0	Filler	0	0
Filler	99753	99808	0	0	0	0	Filler	0	0
Filler	99809	99864	0	0	0	0	Filler	0	0
Filler	99865	99920	0	0	0	0	Filler	0	0
Filler	99921	99976	0	0	0	0	Filler	0	0
Filler	99977	100032	0	0	0	0	Filler	0	0
Filler	100033	100088	0	0	0	0	Filler	0	0
Filler	100089	100144	0	0	0	0	Filler	0	0
Filler	100145	100200	0	0	0	0	Filler	0	0
Filler	100201	100256	0	0	0	0	Filler	0	0
Filler	100257	100312	0	0	0	0	Filler	0	0
Filler	100313	100368	0	0	0	0	Filler	0	0
Filler	100369	100424	0	0	0	0	Filler	0	0
Filler	100425	100480	0	0	0	0	Filler	0	0
Filler	100481	100536	0	0	0	0	Filler	0	0
Filler	100537	100592	0	0	0	0	Filler	0	0
Filler	100593	100648	0	0	0	0	Filler	0	0
Filler	100649	100704	0	0	0	0	Filler	0	0
Filler	100705	100760	0	0	0	0	Filler	0	0
Filler	100761	100816	0	0	0	0	Filler	0	0
Filler	100817	100872	0	0	0	0	Filler	0	0
Filler	100873	100928	0	0	0	0	Filler	0	0
Filler	100929	100984	0	0	0	0	Filler	0	0
Filler	100985	101040	0	0	0	0	Filler	0	0
Filler	101041	101096	0	0	0	0	Filler	0	0
Filler	101097	101152	0	0	0	0	Filler	0	0
Filler	101153	101208	0	0	0	0	Filler	0	0
Filler	101209	101264	0	0	0	0	Filler	0	0
Filler	101265	101320	0	0	0	0	Filler	0	0
Filler	101321	101376	0	0	0	0	Filler	0	0
Filler	101377	101432	0	0	0	0	Filler	0	0
Filler	101433	101488	0	0	0	0	Filler	0	0
Filler	101489	101544	0	0	0	0	Filler	0	0
Filler	101545	101600	0	0	0	0	Filler	0	0
Filler	101601	101656	0	0	0	0	Filler	0	0
Filler	101657	101712	0	0	0	0	Filler	0	0
Filler	101713	101768	0	0	0	0	Filler	0	0
Filler	101769	101824	0	0	0	0	Filler	0	0
Filler	101825	101880	0	0	0	0	Filler	0	0
Filler	101881	101936	0	0	0	0	Filler	0	0
Filler	101937	101992	0	0	0	0	Filler	0	0
Filler	101993	102048	0	0	0	0	Filler	0	0
Filler	102049	102104	0	0	0	0	Filler	0	0
Filler	102105	102160	0	0	0	0	Filler	0	0
Filler	102161	102216	0	0	0	0	Filler	0	0
Filler	102217	102272	0	0	0	0	Filler	0	0
Filler	102273	102328	0	0	0	0	Filler	0	0
Filler	102329	102384	0	0	0	0	Filler	0	0
Filler	102385	102440	0	0	0	0	Filler	0	0
Filler	102441	102496	0	0	0	0	Filler	0	0
Filler	102497	102552	0	0	0	0	Filler	0	0
Filler	102553	102608	0	0	0	0	Filler	0	0
Filler	102609	102664	0	0	0	0	Filler	0	0
Filler	102665	102720	0	0	0	0	Filler	0	0
Filler	102721	102776	0	0	0	0	Filler	0	0
Filler	102777	102832	0	0	0	0	Filler	0	0
Filler	102833	102888	0	0	0	0	Filler	0	0
Filler	102889	102944	0	0	0	0	Filler	0	0
Filler	102945	103000	0	0	0	0	Filler	0	0
Filler	103001	103056	0	0	0	0	Filler	0	0
Filler	103057	103112	0	0	0	0	Filler	0	0
Filler	103113	103168	0	0	0	0	Filler	0	0
Filler	103169	103224	0	0	0	0	Filler	0	0
Filler	103225	103280	0	0	0	0	Filler	0	0
Filler	103281	103336	0	0	0	0	Filler	0	0
Filler	103337	103392	0	0	0	0	Filler	0	0
Filler	103393	103448	0	0	0	0	Filler	0	0
Filler	103449	103504	0	0	0	0	Filler	0	0
Filler	103505	103560	0	0	0	0	Filler	0	0
Filler	103561	103616	0	0	0	0	Filler	0	0
Filler	103617	103672	0	0	0	0	Filler	0	0
Filler	103673	103728	0	0	0	0	Filler	0	0
Filler	103729	103784	0	0	0	0	Filler	0	0
Filler	103785	103840	0	0	0	0	Filler	0	0
Filler	103841	103896	0	0	0	0	Filler	0	0
Filler	103897	103952	0	0	0	0	Filler	0	0
Filler	103953	104008	0	0	0	0	Filler	0	0
Filler	104009	104064	0	0	0	0	Filler	0	0
Filler	104065	104120	0	0	0	0	Filler	0	0
Filler	104121	104176	0	0	0	0	Filler	0	0
Filler	104177	104232	0	0	0	0	Filler	0	0
Filler	104233	104288	0	0	0	0	Filler	0	0
Filler	104289	104344	0	0	0	0	Filler	0	0
Filler	104345	104400	0	0	0	0	Filler	0	0
Filler	104401	104456	0	0	0	0	Filler	0	0
Filler	104457	104512	0	0	0	0	Filler	0	0
Filler	104513	104568	0	0	0	0	Filler	0	0
Filler	104569	104624	0	0	0	0	Filler	0	0
Filler	104625	104680	0	0	0	0	Filler	0	0
Filler	104681	104736	0	0	0	0	Filler	0	0
Filler	104737	104792	0	0	0	0	Filler	0	0
Filler	104793	104848	0	0	0	0	Filler	0	0
Filler	104849	104904	0	0	0	0	Filler	0	0
Filler	104905	104960	0	0	0	0	Filler	0	0
Filler	104961	105016	0	0	0	0	Filler	0	0
Filler	105017	105072	0	0	0	0	Filler	0	0
Filler	105073	105128	0	0	0	0	Filler	0	0
Filler	105129	105184	0	0	0	0	Filler	0	0
Filler	105185	105240	0	0	0	0	Filler	0	0
Filler	105241	105296	0	0	0	0	Filler	0	0
Filler	105297	105352	0	0	0	0	Filler	0	0
Filler	105353	105408	0	0	0	0	Filler	0	0
Filler	105409	105464	0	0	0	0	Filler	0	0
Filler	105465	105520	0	0	0	0	Filler	0	0
Filler	105521	105576	0	0	0	0	Filler	0	0
Filler	105577	105632	0	0	0	0	Filler	0	0
Filler	105633	105688	0	0	0	0	Filler	0	0
Filler	105689	105744	0	0	0	0	Filler	0	0
Filler	105745	105800	0	0	0	0	Filler	0	0
Filler	105801	105856	0	0	0	0	Filler	0	0
Filler	105857	105912	0	0	0	0	Filler	0	0
Filler	105913	105968	0	0	0	0	Filler	0	0
Filler	105969	106024	0	0	0	0	Filler	0	0
Filler	106025	106080	0	0	0	0	Filler	0	0
Filler	106081	106136	0	0	0	0	Filler	0	0
Filler	106137	106192	0	0	0	0	Filler	0	0
Filler	106193	106248	0	0	0	0	Filler	0	0
Filler	106249	106304	0	0	0	0	Filler	0	0
Filler	106305	106360	0	0	0	0	Filler	0	0
Filler	106361	106416	0	0	0	0	Filler	0	0
Filler	106417	106472	0	0	0	0	Filler	0	0
Filler	106473	106528	0	0	0	0	Filler	0	0
Filler	106529	106584	0	0	0	0	Filler	0	0
Filler	106585	106640	0	0	0	0	Filler	0	0
Filler	106641	106696	0	0	0	0	Filler	0	0
Filler	106697	106752	0	0	0	0	Filler	0	0
Filler	106753	106808	0	0	0	0	Filler	0	0
Filler	106809	106864	0	0	0	0	Filler	0	0
Filler	106865	106920	0	0	0	0	Filler	0	0
Filler	106921	106976	0	0	0	0	Filler	0	0
Filler	106977	107032	0	0	0	0	Filler	0	0
Filler	107033	107088	0	0	0	0	Filler	0	0
Filler	107089	107144	0	0	0	0	Filler	0	0
Filler	107145	107200	0	0	0	0	Filler	0	0
Filler	107201	107256	0	0	0	0	Filler	0	0
Filler	107257	107312	0	0	0	0	Filler	0	0
Filler	107313	107368	0	0	0	0	Filler	0	0
Filler	107369	107424	0	0	0	0	Filler	0	0
Filler	107425	107480	0	0	0	0	Filler	0	0
Filler	107481	107536	0	0	0	0	Filler	0	0
Filler	107537	107592	0	0	0	0	Filler	0	0
Filler	107593	107648	0	0	0	0	Filler	0	0
Filler	107649	107704	0	0	0	0	Filler	0	0
Filler	107705	107760	0	0	0	0	Filler	0	0
Filler	107761	107816	0	0	0	0	Filler	0	0
Filler	107817	107872	0	0	0	0	Filler	0	0
Filler	107873	107928	0	0	0	0	Filler	0	0
Filler	107929	107984	0	0	0	0	Filler	0	0
Filler	107985	108040	0	0	0	0	Filler	0	0
Filler	108041	108096	0	0	0	0	Filler	0	0
Filler	108097	108152	0	0	0	0	Filler	0	0
Filler	108153	108208	0	0	0	0	Filler	0	0
Filler	108209	108264	0	0	0	0	Filler	0	0
Filler	108265	108320	0	0	0	0	Filler	0	0
Filler	108321	108376	0	0	0	0	Filler	0	0
Filler	108377	108432	0	0	0	0	Filler	0	0
Filler	108433	108488	0	0	0	0	Filler	0	0
Filler	108489	108544	0	0	0	0	Filler	0	0
Filler	108545	108600	0	0	0	0	Filler	0	0
Filler	108601	108656	0	0	0	0	Filler	0	0
Filler	108657	108712	0	0	0	0	Filler	0	0
Filler	108713	108768	0	0	0	0	Filler	0	0
Filler	108769	108824	0	0	0	0	Filler	0	0
Filler	108825	108880	0	0	0	0	Filler	0	0
Filler	108881	108936	0	0	0	0	Filler	0	0
Filler	108937	108992	0	0	0	0	Filler	0	0
Filler	108993	109048	0	0	0	0	Filler	0	0
Filler	109049	109104	0	0	0	0	Filler	0	0
Filler	109105	109160	0	0	0	0	Filler	0	0
Filler	109161	109216	0	0	0	0	Filler	0	0
Filler	109217	109272	0	0	0	0	Filler	0	0
Filler	109273	109328	0	0	0	0	Filler	0	0
10262	109304	109353	-0.08	0.06	-0.56	-0.4	CONTIG19_10262FS000109303	0.47	0.0135431
Filler	109329	109384	0	0	0	0	Filler	0	0
10262	109349	109398	-0.13	0.15	-0.44	-0.24	CONTIG19_10262RS000109348	0.35	0.0724422
10262	109376	109432	-0.22	0.17	-0.46	-0.12	CONTIG19_10262FS000109375	0.265	0.0598812
Filler	109385	109440	0	0	0	0	Filler	0	0
Filler	109433	109488	0	0	0	0	Filler	0	0
Filler	109441	109496	0	0	0	0	Filler	0	0
Filler	109489	109544	0	0	0	0	Filler	0	0
Filler	109497	109552	0	0	0	0	Filler	0	0
Filler	109545	109600	0	0	0	0	Filler	0	0
Filler	109553	109608	0	0	0	0	Filler	0	0
Filler	109601	109656	0	0	0	0	Filler	0	0
Filler	109609	109664	0	0	0	0	Filler	0	0
Filler	109657	109712	0	0	0	0	Filler	0	0
Filler	109665	109720	0	0	0	0	Filler	0	0
Filler	109713	109768	0	0	0	0	Filler	0	0
Filler	109721	109776	0	0	0	0	Filler	0	0
Filler	109769	109824	0	0	0	0	Filler	0	0
Filler	109777	109832	0	0	0	0	Filler	0	0
Filler	109825	109880	0	0	0	0	Filler	0	0
Filler	109833	109888	0	0	0	0	Filler	0	0
Filler	109881	109936	0	0	0	0	Filler	0	0
Filler	109889	109944	0	0	0	0	Filler	0	0
Filler	109937	109992	0	0	0	0	Filler	0	0
Filler	109945	110000	0	0	0	0	Filler	0	0
Filler	109993	110048	0	0	0	0	Filler	0	0
Filler	110001	110056	0	0	0	0	Filler	0	0
Filler	110049	110104	0	0	0	0	Filler	0	0
Filler	110057	110112	0	0	0	0	Filler	0	0
Filler	110105	110160	0	0	0	0	Filler	0	0
Filler	110113	110168	0	0	0	0	Filler	0	0
[truncated: 14,667 more rows]
