# Supplementary material for: NuA4 histone acetyltransferase activity is required for H4 acetylation on a dosage-compensated monosomic chromosome that confers resistance to fungal toxins
Source: Epigenetics Chromatin. 2017 Oct 23;10:49. doi: 10.1186/s13072-017-0156-y (PMC5653997; doi:10.1186/s13072-017-0156-y)
Supplement: Supplementary file 6 — Additional file 6: Table S2. ChIP data (http://www.ncbi.nlm.nih.gov/geo/query/acc.cgi?acc=GSE81684). [file 13072_2017_156_MOESM6_ESM.zip › H3_ChrR.xlsx]

## Sheet: ChrR
Contig	Probe sequence start	Probe sequence end	Log2 value of Sor125(55) mutant 1	Log2 value of Sor125(55) mutant 2	Log2 value of 3153A parent 1	Log2 value of 3153A parent 2	Probe Name	Mean difference	p value
Filler	1	56	0	0	0	0	Filler	0	0
Filler	57	112	0	0	0	0	Filler	0	0
Filler	113	168	0	0	0	0	Filler	0	0
Filler	169	224	0	0	0	0	Filler	0	0
Filler	225	280	0	0	0	0	Filler	0	0
Filler	281	336	0	0	0	0	Filler	0	0
Filler	337	392	0	0	0	0	Filler	0	0
Filler	393	448	0	0	0	0	Filler	0	0
Filler	449	504	0	0	0	0	Filler	0	0
Filler	505	560	0	0	0	0	Filler	0	0
Filler	561	616	0	0	0	0	Filler	0	0
Filler	617	672	0	0	0	0	Filler	0	0
Filler	673	728	0	0	0	0	Filler	0	0
Filler	729	784	0	0	0	0	Filler	0	0
Filler	785	840	0	0	0	0	Filler	0	0
Filler	841	896	0	0	0	0	Filler	0	0
Filler	897	952	0	0	0	0	Filler	0	0
Filler	953	1008	0	0	0	0	Filler	0	0
Filler	1009	1064	0	0	0	0	Filler	0	0
Filler	1065	1120	0	0	0	0	Filler	0	0
Filler	1121	1176	0	0	0	0	Filler	0	0
Filler	1177	1232	0	0	0	0	Filler	0	0
Filler	1233	1288	0	0	0	0	Filler	0	0
Filler	1289	1344	0	0	0	0	Filler	0	0
Filler	1345	1400	0	0	0	0	Filler	0	0
Filler	1401	1456	0	0	0	0	Filler	0	0
Filler	1457	1512	0	0	0	0	Filler	0	0
Filler	1513	1568	0	0	0	0	Filler	0	0
Filler	1569	1624	0	0	0	0	Filler	0	0
Filler	1625	1680	0	0	0	0	Filler	0	0
Filler	1681	1736	0	0	0	0	Filler	0	0
Filler	1737	1792	0	0	0	0	Filler	0	0
Filler	1793	1848	0	0	0	0	Filler	0	0
Filler	1849	1904	0	0	0	0	Filler	0	0
Filler	1905	1960	0	0	0	0	Filler	0	0
Filler	1961	2016	0	0	0	0	Filler	0	0
Filler	2017	2072	0	0	0	0	Filler	0	0
Filler	2073	2128	0	0	0	0	Filler	0	0
Filler	2129	2184	0	0	0	0	Filler	0	0
Filler	2185	2240	0	0	0	0	Filler	0	0
Filler	2241	2296	0	0	0	0	Filler	0	0
Filler	2297	2352	0	0	0	0	Filler	0	0
Filler	2353	2408	0	0	0	0	Filler	0	0
Filler	2409	2464	0	0	0	0	Filler	0	0
Filler	2465	2520	0	0	0	0	Filler	0	0
Filler	2521	2576	0	0	0	0	Filler	0	0
Filler	2577	2632	0	0	0	0	Filler	0	0
Filler	2633	2688	0	0	0	0	Filler	0	0
Filler	2689	2744	0	0	0	0	Filler	0	0
Filler	2745	2800	0	0	0	0	Filler	0	0
Filler	2801	2856	0	0	0	0	Filler	0	0
Filler	2857	2912	0	0	0	0	Filler	0	0
Filler	2913	2968	0	0	0	0	Filler	0	0
Filler	2969	3024	0	0	0	0	Filler	0	0
Filler	3025	3080	0	0	0	0	Filler	0	0
Filler	3081	3136	0	0	0	0	Filler	0	0
Filler	3137	3192	0	0	0	0	Filler	0	0
Filler	3193	3248	0	0	0	0	Filler	0	0
Filler	3249	3304	0	0	0	0	Filler	0	0
Filler	3305	3360	0	0	0	0	Filler	0	0
Filler	3361	3416	0	0	0	0	Filler	0	0
Filler	3417	3472	0	0	0	0	Filler	0	0
Filler	3473	3528	0	0	0	0	Filler	0	0
Filler	3529	3584	0	0	0	0	Filler	0	0
Filler	3585	3640	0	0	0	0	Filler	0	0
Filler	3641	3696	0	0	0	0	Filler	0	0
Filler	3697	3752	0	0	0	0	Filler	0	0
Filler	3753	3808	0	0	0	0	Filler	0	0
Filler	3809	3864	0	0	0	0	Filler	0	0
Filler	3865	3920	0	0	0	0	Filler	0	0
Filler	3921	3976	0	0	0	0	Filler	0	0
Filler	3977	4032	0	0	0	0	Filler	0	0
Filler	4033	4088	0	0	0	0	Filler	0	0
Filler	4089	4144	0	0	0	0	Filler	0	0
Filler	4145	4200	0	0	0	0	Filler	0	0
Filler	4201	4256	0	0	0	0	Filler	0	0
Filler	4257	4312	0	0	0	0	Filler	0	0
Filler	4313	4368	0	0	0	0	Filler	0	0
Filler	4369	4424	0	0	0	0	Filler	0	0
Filler	4425	4480	0	0	0	0	Filler	0	0
Filler	4481	4536	0	0	0	0	Filler	0	0
Filler	4537	4592	0	0	0	0	Filler	0	0
Filler	4593	4648	0	0	0	0	Filler	0	0
Filler	4649	4704	0	0	0	0	Filler	0	0
Filler	4705	4760	0	0	0	0	Filler	0	0
Filler	4761	4816	0	0	0	0	Filler	0	0
Filler	4817	4872	0	0	0	0	Filler	0	0
Filler	4873	4928	0	0	0	0	Filler	0	0
Filler	4929	4984	0	0	0	0	Filler	0	0
Filler	4985	5040	0	0	0	0	Filler	0	0
Filler	5041	5096	0	0	0	0	Filler	0	0
Filler	5097	5152	0	0	0	0	Filler	0	0
Filler	5153	5208	0	0	0	0	Filler	0	0
Filler	5209	5264	0	0	0	0	Filler	0	0
Filler	5265	5320	0	0	0	0	Filler	0	0
Filler	5321	5376	0	0	0	0	Filler	0	0
Filler	5377	5432	0	0	0	0	Filler	0	0
Filler	5433	5488	0	0	0	0	Filler	0	0
Filler	5489	5544	0	0	0	0	Filler	0	0
Filler	5545	5600	0	0	0	0	Filler	0	0
Filler	5601	5656	0	0	0	0	Filler	0	0
Filler	5657	5712	0	0	0	0	Filler	0	0
Filler	5713	5768	0	0	0	0	Filler	0	0
Filler	5769	5824	0	0	0	0	Filler	0	0
Filler	5825	5880	0	0	0	0	Filler	0	0
Filler	5881	5936	0	0	0	0	Filler	0	0
Filler	5937	5992	0	0	0	0	Filler	0	0
Filler	5993	6048	0	0	0	0	Filler	0	0
Filler	6049	6104	0	0	0	0	Filler	0	0
Filler	6105	6160	0	0	0	0	Filler	0	0
Filler	6161	6216	0	0	0	0	Filler	0	0
Filler	6217	6272	0	0	0	0	Filler	0	0
Filler	6273	6328	0	0	0	0	Filler	0	0
Filler	6329	6384	0	0	0	0	Filler	0	0
Filler	6385	6440	0	0	0	0	Filler	0	0
Filler	6441	6496	0	0	0	0	Filler	0	0
Filler	6497	6552	0	0	0	0	Filler	0	0
Filler	6553	6608	0	0	0	0	Filler	0	0
Filler	6609	6664	0	0	0	0	Filler	0	0
Filler	6665	6720	0	0	0	0	Filler	0	0
Filler	6721	6776	0	0	0	0	Filler	0	0
Filler	6777	6832	0	0	0	0	Filler	0	0
Filler	6833	6888	0	0	0	0	Filler	0	0
Filler	6889	6944	0	0	0	0	Filler	0	0
Filler	6945	7000	0	0	0	0	Filler	0	0
Filler	7001	7056	0	0	0	0	Filler	0	0
Filler	7057	7112	0	0	0	0	Filler	0	0
Filler	7113	7168	0	0	0	0	Filler	0	0
Filler	7169	7224	0	0	0	0	Filler	0	0
Filler	7225	7280	0	0	0	0	Filler	0	0
Filler	7281	7336	0	0	0	0	Filler	0	0
Filler	7337	7392	0	0	0	0	Filler	0	0
Filler	7393	7448	0	0	0	0	Filler	0	0
Filler	7449	7504	0	0	0	0	Filler	0	0
Filler	7505	7560	0	0	0	0	Filler	0	0
Filler	7561	7616	0	0	0	0	Filler	0	0
Filler	7617	7672	0	0	0	0	Filler	0	0
Filler	7673	7728	0	0	0	0	Filler	0	0
Filler	7729	7784	0	0	0	0	Filler	0	0
Filler	7785	7840	0	0	0	0	Filler	0	0
Filler	7841	7896	0	0	0	0	Filler	0	0
Filler	7897	7952	0	0	0	0	Filler	0	0
Filler	7953	8008	0	0	0	0	Filler	0	0
Filler	8009	8064	0	0	0	0	Filler	0	0
Filler	8065	8120	0	0	0	0	Filler	0	0
Filler	8121	8176	0	0	0	0	Filler	0	0
Filler	8177	8232	0	0	0	0	Filler	0	0
Filler	8233	8288	0	0	0	0	Filler	0	0
Filler	8289	8344	0	0	0	0	Filler	0	0
Filler	8345	8400	0	0	0	0	Filler	0	0
Filler	8401	8456	0	0	0	0	Filler	0	0
Filler	8457	8512	0	0	0	0	Filler	0	0
Filler	8513	8568	0	0	0	0	Filler	0	0
Filler	8569	8624	0	0	0	0	Filler	0	0
Filler	8625	8680	0	0	0	0	Filler	0	0
Filler	8681	8736	0	0	0	0	Filler	0	0
Filler	8737	8792	0	0	0	0	Filler	0	0
Filler	8793	8848	0	0	0	0	Filler	0	0
Filler	8849	8904	0	0	0	0	Filler	0	0
Filler	8905	8960	0	0	0	0	Filler	0	0
Filler	8961	9016	0	0	0	0	Filler	0	0
Filler	9017	9072	0	0	0	0	Filler	0	0
Filler	9073	9128	0	0	0	0	Filler	0	0
Filler	9129	9184	0	0	0	0	Filler	0	0
Filler	9185	9240	0	0	0	0	Filler	0	0
Filler	9241	9296	0	0	0	0	Filler	0	0
Filler	9297	9352	0	0	0	0	Filler	0	0
Filler	9353	9408	0	0	0	0	Filler	0	0
Filler	9409	9464	0	0	0	0	Filler	0	0
Filler	9465	9520	0	0	0	0	Filler	0	0
Filler	9521	9576	0	0	0	0	Filler	0	0
Filler	9577	9632	0	0	0	0	Filler	0	0
Filler	9633	9688	0	0	0	0	Filler	0	0
Filler	9689	9744	0	0	0	0	Filler	0	0
Filler	9745	9800	0	0	0	0	Filler	0	0
Filler	9801	9856	0	0	0	0	Filler	0	0
Filler	9857	9912	0	0	0	0	Filler	0	0
Filler	9913	9968	0	0	0	0	Filler	0	0
Filler	9969	10024	0	0	0	0	Filler	0	0
Filler	10025	10080	0	0	0	0	Filler	0	0
Filler	10081	10136	0	0	0	0	Filler	0	0
Filler	10137	10192	0	0	0	0	Filler	0	0
Filler	10193	10248	0	0	0	0	Filler	0	0
Filler	10249	10304	0	0	0	0	Filler	0	0
Filler	10305	10360	0	0	0	0	Filler	0	0
Filler	10361	10416	0	0	0	0	Filler	0	0
Filler	10417	10472	0	0	0	0	Filler	0	0
Filler	10473	10528	0	0	0	0	Filler	0	0
Filler	10529	10584	0	0	0	0	Filler	0	0
Filler	10585	10640	0	0	0	0	Filler	0	0
Filler	10641	10696	0	0	0	0	Filler	0	0
Filler	10697	10752	0	0	0	0	Filler	0	0
Filler	10753	10808	0	0	0	0	Filler	0	0
Filler	10809	10864	0	0	0	0	Filler	0	0
Filler	10865	10920	0	0	0	0	Filler	0	0
Filler	10921	10976	0	0	0	0	Filler	0	0
Filler	10977	11032	0	0	0	0	Filler	0	0
Filler	11033	11088	0	0	0	0	Filler	0	0
Filler	11089	11144	0	0	0	0	Filler	0	0
Filler	11145	11200	0	0	0	0	Filler	0	0
Filler	11201	11256	0	0	0	0	Filler	0	0
Filler	11257	11312	0	0	0	0	Filler	0	0
Filler	11313	11368	0	0	0	0	Filler	0	0
Filler	11369	11424	0	0	0	0	Filler	0	0
Filler	11425	11480	0	0	0	0	Filler	0	0
Filler	11481	11536	0	0	0	0	Filler	0	0
Filler	11537	11592	0	0	0	0	Filler	0	0
Filler	11593	11648	0	0	0	0	Filler	0	0
Filler	11649	11704	0	0	0	0	Filler	0	0
Filler	11705	11760	0	0	0	0	Filler	0	0
Filler	11761	11816	0	0	0	0	Filler	0	0
Filler	11817	11872	0	0	0	0	Filler	0	0
Filler	11873	11928	0	0	0	0	Filler	0	0
Filler	11929	11984	0	0	0	0	Filler	0	0
Filler	11985	12040	0	0	0	0	Filler	0	0
Filler	12041	12096	0	0	0	0	Filler	0	0
Filler	12097	12152	0	0	0	0	Filler	0	0
Filler	12153	12208	0	0	0	0	Filler	0	0
Filler	12209	12264	0	0	0	0	Filler	0	0
Filler	12265	12320	0	0	0	0	Filler	0	0
Filler	12321	12376	0	0	0	0	Filler	0	0
Filler	12377	12432	0	0	0	0	Filler	0	0
Filler	12433	12488	0	0	0	0	Filler	0	0
Filler	12489	12544	0	0	0	0	Filler	0	0
Filler	12545	12600	0	0	0	0	Filler	0	0
Filler	12601	12656	0	0	0	0	Filler	0	0
Filler	12657	12712	0	0	0	0	Filler	0	0
Filler	12713	12768	0	0	0	0	Filler	0	0
Filler	12769	12824	0	0	0	0	Filler	0	0
Filler	12825	12880	0	0	0	0	Filler	0	0
Filler	12881	12936	0	0	0	0	Filler	0	0
Filler	12937	12992	0	0	0	0	Filler	0	0
Filler	12993	13048	0	0	0	0	Filler	0	0
Filler	13049	13104	0	0	0	0	Filler	0	0
Filler	13105	13160	0	0	0	0	Filler	0	0
Filler	13161	13216	0	0	0	0	Filler	0	0
Filler	13217	13272	0	0	0	0	Filler	0	0
Filler	13273	13328	0	0	0	0	Filler	0	0
Filler	13329	13384	0	0	0	0	Filler	0	0
Filler	13385	13440	0	0	0	0	Filler	0	0
Filler	13441	13496	0	0	0	0	Filler	0	0
Filler	13497	13552	0	0	0	0	Filler	0	0
Filler	13553	13608	0	0	0	0	Filler	0	0
Filler	13609	13664	0	0	0	0	Filler	0	0
Filler	13665	13720	0	0	0	0	Filler	0	0
Filler	13721	13776	0	0	0	0	Filler	0	0
Filler	13777	13832	0	0	0	0	Filler	0	0
Filler	13833	13888	0	0	0	0	Filler	0	0
Filler	13889	13944	0	0	0	0	Filler	0	0
Filler	13945	14000	0	0	0	0	Filler	0	0
Filler	14001	14056	0	0	0	0	Filler	0	0
Filler	14057	14112	0	0	0	0	Filler	0	0
Filler	14113	14168	0	0	0	0	Filler	0	0
Filler	14169	14224	0	0	0	0	Filler	0	0
Filler	14225	14280	0	0	0	0	Filler	0	0
Filler	14281	14336	0	0	0	0	Filler	0	0
Filler	14337	14392	0	0	0	0	Filler	0	0
Filler	14393	14448	0	0	0	0	Filler	0	0
Filler	14449	14504	0	0	0	0	Filler	0	0
Filler	14505	14560	0	0	0	0	Filler	0	0
Filler	14561	14616	0	0	0	0	Filler	0	0
Filler	14617	14672	0	0	0	0	Filler	0	0
Filler	14673	14728	0	0	0	0	Filler	0	0
Filler	14729	14784	0	0	0	0	Filler	0	0
Filler	14785	14840	0	0	0	0	Filler	0	0
Filler	14841	14896	0	0	0	0	Filler	0	0
Filler	14897	14952	0	0	0	0	Filler	0	0
Filler	14953	15008	0	0	0	0	Filler	0	0
Filler	15009	15064	0	0	0	0	Filler	0	0
Filler	15065	15120	0	0	0	0	Filler	0	0
Filler	15121	15176	0	0	0	0	Filler	0	0
Filler	15177	15232	0	0	0	0	Filler	0	0
Filler	15233	15288	0	0	0	0	Filler	0	0
Filler	15289	15344	0	0	0	0	Filler	0	0
Filler	15345	15400	0	0	0	0	Filler	0	0
Filler	15401	15456	0	0	0	0	Filler	0	0
Filler	15457	15512	0	0	0	0	Filler	0	0
Filler	15513	15568	0	0	0	0	Filler	0	0
Filler	15569	15624	0	0	0	0	Filler	0	0
Filler	15625	15680	0	0	0	0	Filler	0	0
Filler	15681	15736	0	0	0	0	Filler	0	0
Filler	15737	15792	0	0	0	0	Filler	0	0
Filler	15793	15848	0	0	0	0	Filler	0	0
Filler	15849	15904	0	0	0	0	Filler	0	0
Filler	15905	15960	0	0	0	0	Filler	0	0
Filler	15961	16016	0	0	0	0	Filler	0	0
Filler	16017	16072	0	0	0	0	Filler	0	0
Filler	16073	16128	0	0	0	0	Filler	0	0
Filler	16129	16184	0	0	0	0	Filler	0	0
Filler	16185	16240	0	0	0	0	Filler	0	0
Filler	16241	16296	0	0	0	0	Filler	0	0
Filler	16297	16352	0	0	0	0	Filler	0	0
Filler	16353	16408	0	0	0	0	Filler	0	0
Filler	16409	16464	0	0	0	0	Filler	0	0
Filler	16465	16520	0	0	0	0	Filler	0	0
Filler	16521	16576	0	0	0	0	Filler	0	0
Filler	16577	16632	0	0	0	0	Filler	0	0
Filler	16633	16688	0	0	0	0	Filler	0	0
Filler	16689	16744	0	0	0	0	Filler	0	0
Filler	16745	16800	0	0	0	0	Filler	0	0
Filler	16801	16856	0	0	0	0	Filler	0	0
Filler	16857	16912	0	0	0	0	Filler	0	0
Filler	16913	16968	0	0	0	0	Filler	0	0
Filler	16969	17024	0	0	0	0	Filler	0	0
Filler	17025	17080	0	0	0	0	Filler	0	0
Filler	17081	17136	0	0	0	0	Filler	0	0
Filler	17137	17192	0	0	0	0	Filler	0	0
Filler	17193	17248	0	0	0	0	Filler	0	0
Filler	17249	17304	0	0	0	0	Filler	0	0
Filler	17305	17360	0	0	0	0	Filler	0	0
Filler	17361	17416	0	0	0	0	Filler	0	0
Filler	17417	17472	0	0	0	0	Filler	0	0
Filler	17473	17528	0	0	0	0	Filler	0	0
Filler	17529	17584	0	0	0	0	Filler	0	0
Filler	17585	17640	0	0	0	0	Filler	0	0
Filler	17641	17696	0	0	0	0	Filler	0	0
Filler	17697	17752	0	0	0	0	Filler	0	0
Filler	17753	17808	0	0	0	0	Filler	0	0
Filler	17809	17864	0	0	0	0	Filler	0	0
Filler	17865	17920	0	0	0	0	Filler	0	0
Filler	17921	17976	0	0	0	0	Filler	0	0
Filler	17977	18032	0	0	0	0	Filler	0	0
Filler	18033	18088	0	0	0	0	Filler	0	0
Filler	18089	18144	0	0	0	0	Filler	0	0
Filler	18145	18200	0	0	0	0	Filler	0	0
Filler	18201	18256	0	0	0	0	Filler	0	0
Filler	18257	18312	0	0	0	0	Filler	0	0
Filler	18313	18368	0	0	0	0	Filler	0	0
Filler	18369	18424	0	0	0	0	Filler	0	0
Filler	18425	18480	0	0	0	0	Filler	0	0
Filler	18481	18536	0	0	0	0	Filler	0	0
Filler	18537	18592	0	0	0	0	Filler	0	0
Filler	18593	18648	0	0	0	0	Filler	0	0
Filler	18649	18704	0	0	0	0	Filler	0	0
Filler	18705	18760	0	0	0	0	Filler	0	0
Filler	18761	18816	0	0	0	0	Filler	0	0
Filler	18817	18872	0	0	0	0	Filler	0	0
Filler	18873	18928	0	0	0	0	Filler	0	0
Filler	18929	18984	0	0	0	0	Filler	0	0
Filler	18985	19040	0	0	0	0	Filler	0	0
Filler	19041	19096	0	0	0	0	Filler	0	0
Filler	19097	19152	0	0	0	0	Filler	0	0
Filler	19153	19208	0	0	0	0	Filler	0	0
Filler	19209	19264	0	0	0	0	Filler	0	0
Filler	19265	19320	0	0	0	0	Filler	0	0
Filler	19321	19376	0	0	0	0	Filler	0	0
Filler	19377	19432	0	0	0	0	Filler	0	0
Filler	19433	19488	0	0	0	0	Filler	0	0
Filler	19489	19544	0	0	0	0	Filler	0	0
Filler	19545	19600	0	0	0	0	Filler	0	0
Filler	19601	19656	0	0	0	0	Filler	0	0
Filler	19657	19712	0	0	0	0	Filler	0	0
Filler	19713	19768	0	0	0	0	Filler	0	0
Filler	19769	19824	0	0	0	0	Filler	0	0
Filler	19825	19880	0	0	0	0	Filler	0	0
Filler	19881	19936	0	0	0	0	Filler	0	0
Filler	19937	19992	0	0	0	0	Filler	0	0
Filler	19993	20048	0	0	0	0	Filler	0	0
Filler	20049	20104	0	0	0	0	Filler	0	0
Filler	20105	20160	0	0	0	0	Filler	0	0
Filler	20161	20216	0	0	0	0	Filler	0	0
Filler	20217	20272	0	0	0	0	Filler	0	0
Filler	20273	20328	0	0	0	0	Filler	0	0
Filler	20329	20384	0	0	0	0	Filler	0	0
Filler	20385	20440	0	0	0	0	Filler	0	0
Filler	20441	20496	0	0	0	0	Filler	0	0
Filler	20497	20552	0	0	0	0	Filler	0	0
Filler	20553	20608	0	0	0	0	Filler	0	0
Filler	20609	20664	0	0	0	0	Filler	0	0
Filler	20665	20720	0	0	0	0	Filler	0	0
Filler	20721	20776	0	0	0	0	Filler	0	0
Filler	20777	20832	0	0	0	0	Filler	0	0
Filler	20833	20888	0	0	0	0	Filler	0	0
Filler	20889	20944	0	0	0	0	Filler	0	0
Filler	20945	21000	0	0	0	0	Filler	0	0
Filler	21001	21056	0	0	0	0	Filler	0	0
Filler	21057	21112	0	0	0	0	Filler	0	0
Filler	21113	21168	0	0	0	0	Filler	0	0
Filler	21169	21224	0	0	0	0	Filler	0	0
Filler	21225	21280	0	0	0	0	Filler	0	0
Filler	21281	21336	0	0	0	0	Filler	0	0
Filler	21337	21392	0	0	0	0	Filler	0	0
Filler	21393	21448	0	0	0	0	Filler	0	0
Filler	21449	21504	0	0	0	0	Filler	0	0
Filler	21505	21560	0	0	0	0	Filler	0	0
Filler	21561	21616	0	0	0	0	Filler	0	0
Filler	21617	21672	0	0	0	0	Filler	0	0
Filler	21673	21728	0	0	0	0	Filler	0	0
Filler	21729	21784	0	0	0	0	Filler	0	0
Filler	21785	21840	0	0	0	0	Filler	0	0
Filler	21841	21896	0	0	0	0	Filler	0	0
Filler	21897	21952	0	0	0	0	Filler	0	0
Filler	21953	22008	0	0	0	0	Filler	0	0
Filler	22009	22064	0	0	0	0	Filler	0	0
Filler	22065	22120	0	0	0	0	Filler	0	0
Filler	22121	22176	0	0	0	0	Filler	0	0
Filler	22177	22232	0	0	0	0	Filler	0	0
Filler	22233	22288	0	0	0	0	Filler	0	0
Filler	22289	22344	0	0	0	0	Filler	0	0
Filler	22345	22400	0	0	0	0	Filler	0	0
Filler	22401	22456	0	0	0	0	Filler	0	0
Filler	22457	22512	0	0	0	0	Filler	0	0
Filler	22513	22568	0	0	0	0	Filler	0	0
Filler	22569	22624	0	0	0	0	Filler	0	0
Filler	22625	22680	0	0	0	0	Filler	0	0
Filler	22681	22736	0	0	0	0	Filler	0	0
Filler	22737	22792	0	0	0	0	Filler	0	0
Filler	22793	22848	0	0	0	0	Filler	0	0
Filler	22849	22904	0	0	0	0	Filler	0	0
Filler	22905	22960	0	0	0	0	Filler	0	0
Filler	22961	23016	0	0	0	0	Filler	0	0
Filler	23017	23072	0	0	0	0	Filler	0	0
Filler	23073	23128	0	0	0	0	Filler	0	0
Filler	23129	23184	0	0	0	0	Filler	0	0
Filler	23185	23240	0	0	0	0	Filler	0	0
Filler	23241	23296	0	0	0	0	Filler	0	0
Filler	23297	23352	0	0	0	0	Filler	0	0
Filler	23353	23408	0	0	0	0	Filler	0	0
Filler	23409	23464	0	0	0	0	Filler	0	0
Filler	23465	23520	0	0	0	0	Filler	0	0
Filler	23521	23576	0	0	0	0	Filler	0	0
Filler	23577	23632	0	0	0	0	Filler	0	0
Filler	23633	23688	0	0	0	0	Filler	0	0
Filler	23689	23744	0	0	0	0	Filler	0	0
Filler	23745	23800	0	0	0	0	Filler	0	0
Filler	23801	23856	0	0	0	0	Filler	0	0
Filler	23857	23912	0	0	0	0	Filler	0	0
Filler	23913	23968	0	0	0	0	Filler	0	0
Filler	23969	24024	0	0	0	0	Filler	0	0
Filler	24025	24080	0	0	0	0	Filler	0	0
Filler	24081	24136	0	0	0	0	Filler	0	0
Filler	24137	24192	0	0	0	0	Filler	0	0
Filler	24193	24248	0	0	0	0	Filler	0	0
Filler	24249	24304	0	0	0	0	Filler	0	0
Filler	24305	24360	0	0	0	0	Filler	0	0
Filler	24361	24416	0	0	0	0	Filler	0	0
Filler	24417	24472	0	0	0	0	Filler	0	0
Filler	24473	24528	0	0	0	0	Filler	0	0
Filler	24529	24584	0	0	0	0	Filler	0	0
Filler	24585	24640	0	0	0	0	Filler	0	0
Filler	24641	24696	0	0	0	0	Filler	0	0
Filler	24697	24752	0	0	0	0	Filler	0	0
Filler	24753	24808	0	0	0	0	Filler	0	0
Filler	24809	24864	0	0	0	0	Filler	0	0
Filler	24865	24920	0	0	0	0	Filler	0	0
Filler	24921	24976	0	0	0	0	Filler	0	0
Filler	24977	25032	0	0	0	0	Filler	0	0
Filler	25033	25088	0	0	0	0	Filler	0	0
Filler	25089	25144	0	0	0	0	Filler	0	0
Filler	25145	25200	0	0	0	0	Filler	0	0
Filler	25201	25256	0	0	0	0	Filler	0	0
Filler	25257	25312	0	0	0	0	Filler	0	0
Filler	25313	25368	0	0	0	0	Filler	0	0
Filler	25369	25424	0	0	0	0	Filler	0	0
Filler	25425	25480	0	0	0	0	Filler	0	0
Filler	25481	25536	0	0	0	0	Filler	0	0
Filler	25537	25592	0	0	0	0	Filler	0	0
Filler	25593	25648	0	0	0	0	Filler	0	0
Filler	25649	25704	0	0	0	0	Filler	0	0
Filler	25705	25760	0	0	0	0	Filler	0	0
Filler	25761	25816	0	0	0	0	Filler	0	0
Filler	25817	25872	0	0	0	0	Filler	0	0
Filler	25873	25928	0	0	0	0	Filler	0	0
Filler	25929	25984	0	0	0	0	Filler	0	0
Filler	25985	26040	0	0	0	0	Filler	0	0
Filler	26041	26096	0	0	0	0	Filler	0	0
Filler	26097	26152	0	0	0	0	Filler	0	0
Filler	26153	26208	0	0	0	0	Filler	0	0
Filler	26209	26264	0	0	0	0	Filler	0	0
Filler	26265	26320	0	0	0	0	Filler	0	0
Filler	26321	26376	0	0	0	0	Filler	0	0
Filler	26377	26432	0	0	0	0	Filler	0	0
Filler	26433	26488	0	0	0	0	Filler	0	0
Filler	26489	26544	0	0	0	0	Filler	0	0
Filler	26545	26600	0	0	0	0	Filler	0	0
Filler	26601	26656	0	0	0	0	Filler	0	0
Filler	26657	26712	0	0	0	0	Filler	0	0
Filler	26713	26768	0	0	0	0	Filler	0	0
Filler	26769	26824	0	0	0	0	Filler	0	0
Filler	26825	26880	0	0	0	0	Filler	0	0
Filler	26881	26936	0	0	0	0	Filler	0	0
Filler	26937	26992	0	0	0	0	Filler	0	0
Filler	26993	27048	0	0	0	0	Filler	0	0
Filler	27049	27104	0	0	0	0	Filler	0	0
Filler	27105	27160	0	0	0	0	Filler	0	0
Filler	27161	27216	0	0	0	0	Filler	0	0
Filler	27217	27272	0	0	0	0	Filler	0	0
Filler	27273	27328	0	0	0	0	Filler	0	0
Filler	27329	27384	0	0	0	0	Filler	0	0
Filler	27385	27440	0	0	0	0	Filler	0	0
Filler	27441	27496	0	0	0	0	Filler	0	0
Filler	27497	27552	0	0	0	0	Filler	0	0
Filler	27553	27608	0	0	0	0	Filler	0	0
Filler	27609	27664	0	0	0	0	Filler	0	0
Filler	27665	27720	0	0	0	0	Filler	0	0
Filler	27721	27776	0	0	0	0	Filler	0	0
Filler	27777	27832	0	0	0	0	Filler	0	0
Filler	27833	27888	0	0	0	0	Filler	0	0
Filler	27889	27944	0	0	0	0	Filler	0	0
Filler	27945	28000	0	0	0	0	Filler	0	0
Filler	28001	28056	0	0	0	0	Filler	0	0
Filler	28057	28112	0	0	0	0	Filler	0	0
Filler	28113	28168	0	0	0	0	Filler	0	0
Filler	28169	28224	0	0	0	0	Filler	0	0
Filler	28225	28280	0	0	0	0	Filler	0	0
Filler	28281	28336	0	0	0	0	Filler	0	0
Filler	28337	28392	0	0	0	0	Filler	0	0
Filler	28393	28448	0	0	0	0	Filler	0	0
Filler	28449	28504	0	0	0	0	Filler	0	0
Filler	28505	28560	0	0	0	0	Filler	0	0
Filler	28561	28616	0	0	0	0	Filler	0	0
Filler	28617	28672	0	0	0	0	Filler	0	0
Filler	28673	28728	0	0	0	0	Filler	0	0
Filler	28729	28784	0	0	0	0	Filler	0	0
Filler	28785	28840	0	0	0	0	Filler	0	0
Filler	28841	28896	0	0	0	0	Filler	0	0
Filler	28897	28952	0	0	0	0	Filler	0	0
Filler	28953	29008	0	0	0	0	Filler	0	0
Filler	29009	29064	0	0	0	0	Filler	0	0
Filler	29065	29120	0	0	0	0	Filler	0	0
Filler	29121	29176	0	0	0	0	Filler	0	0
Filler	29177	29232	0	0	0	0	Filler	0	0
Filler	29233	29288	0	0	0	0	Filler	0	0
Filler	29289	29344	0	0	0	0	Filler	0	0
Filler	29345	29400	0	0	0	0	Filler	0	0
Filler	29401	29456	0	0	0	0	Filler	0	0
Filler	29457	29512	0	0	0	0	Filler	0	0
Filler	29513	29568	0	0	0	0	Filler	0	0
Filler	29569	29624	0	0	0	0	Filler	0	0
Filler	29625	29680	0	0	0	0	Filler	0	0
Filler	29681	29736	0	0	0	0	Filler	0	0
Filler	29737	29792	0	0	0	0	Filler	0	0
Filler	29793	29848	0	0	0	0	Filler	0	0
Filler	29849	29904	0	0	0	0	Filler	0	0
Filler	29905	29960	0	0	0	0	Filler	0	0
Filler	29961	30016	0	0	0	0	Filler	0	0
Filler	30017	30072	0	0	0	0	Filler	0	0
Filler	30073	30128	0	0	0	0	Filler	0	0
Filler	30129	30184	0	0	0	0	Filler	0	0
Filler	30185	30240	0	0	0	0	Filler	0	0
Filler	30241	30296	0	0	0	0	Filler	0	0
Filler	30297	30352	0	0	0	0	Filler	0	0
Filler	30353	30408	0	0	0	0	Filler	0	0
Filler	30409	30464	0	0	0	0	Filler	0	0
Filler	30465	30520	0	0	0	0	Filler	0	0
Filler	30521	30576	0	0	0	0	Filler	0	0
Filler	30577	30632	0	0	0	0	Filler	0	0
Filler	30633	30688	0	0	0	0	Filler	0	0
Filler	30689	30744	0	0	0	0	Filler	0	0
Filler	30745	30800	0	0	0	0	Filler	0	0
Filler	30801	30856	0	0	0	0	Filler	0	0
Filler	30857	30912	0	0	0	0	Filler	0	0
Filler	30913	30968	0	0	0	0	Filler	0	0
Filler	30969	31024	0	0	0	0	Filler	0	0
Filler	31025	31080	0	0	0	0	Filler	0	0
Filler	31081	31136	0	0	0	0	Filler	0	0
Filler	31137	31192	0	0	0	0	Filler	0	0
Filler	31193	31248	0	0	0	0	Filler	0	0
Filler	31249	31304	0	0	0	0	Filler	0	0
Filler	31305	31360	0	0	0	0	Filler	0	0
Filler	31361	31416	0	0	0	0	Filler	0	0
Filler	31417	31472	0	0	0	0	Filler	0	0
Filler	31473	31528	0	0	0	0	Filler	0	0
Filler	31529	31584	0	0	0	0	Filler	0	0
Filler	31585	31640	0	0	0	0	Filler	0	0
Filler	31641	31696	0	0	0	0	Filler	0	0
Filler	31697	31752	0	0	0	0	Filler	0	0
Filler	31753	31808	0	0	0	0	Filler	0	0
Filler	31809	31864	0	0	0	0	Filler	0	0
Filler	31865	31920	0	0	0	0	Filler	0	0
Filler	31921	31976	0	0	0	0	Filler	0	0
Filler	31977	32032	0	0	0	0	Filler	0	0
Filler	32033	32088	0	0	0	0	Filler	0	0
Filler	32089	32144	0	0	0	0	Filler	0	0
Filler	32145	32200	0	0	0	0	Filler	0	0
Filler	32201	32256	0	0	0	0	Filler	0	0
Filler	32257	32312	0	0	0	0	Filler	0	0
Filler	32313	32368	0	0	0	0	Filler	0	0
Filler	32369	32424	0	0	0	0	Filler	0	0
Filler	32425	32480	0	0	0	0	Filler	0	0
Filler	32481	32536	0	0	0	0	Filler	0	0
Filler	32537	32592	0	0	0	0	Filler	0	0
Filler	32593	32648	0	0	0	0	Filler	0	0
Filler	32649	32704	0	0	0	0	Filler	0	0
Filler	32705	32760	0	0	0	0	Filler	0	0
Filler	32761	32816	0	0	0	0	Filler	0	0
Filler	32817	32872	0	0	0	0	Filler	0	0
Filler	32873	32928	0	0	0	0	Filler	0	0
Filler	32929	32984	0	0	0	0	Filler	0	0
Filler	32985	33040	0	0	0	0	Filler	0	0
Filler	33041	33096	0	0	0	0	Filler	0	0
Filler	33097	33152	0	0	0	0	Filler	0	0
Filler	33153	33208	0	0	0	0	Filler	0	0
Filler	33209	33264	0	0	0	0	Filler	0	0
Filler	33265	33320	0	0	0	0	Filler	0	0
Filler	33321	33376	0	0	0	0	Filler	0	0
Filler	33377	33432	0	0	0	0	Filler	0	0
Filler	33433	33488	0	0	0	0	Filler	0	0
Filler	33489	33544	0	0	0	0	Filler	0	0
Filler	33545	33600	0	0	0	0	Filler	0	0
Filler	33601	33656	0	0	0	0	Filler	0	0
Filler	33657	33712	0	0	0	0	Filler	0	0
Filler	33713	33768	0	0	0	0	Filler	0	0
Filler	33769	33824	0	0	0	0	Filler	0	0
Filler	33825	33880	0	0	0	0	Filler	0	0
Filler	33881	33936	0	0	0	0	Filler	0	0
Filler	33937	33992	0	0	0	0	Filler	0	0
Filler	33993	34048	0	0	0	0	Filler	0	0
Filler	34049	34104	0	0	0	0	Filler	0	0
Filler	34105	34160	0	0	0	0	Filler	0	0
Filler	34161	34216	0	0	0	0	Filler	0	0
Filler	34217	34272	0	0	0	0	Filler	0	0
Filler	34273	34328	0	0	0	0	Filler	0	0
Filler	34329	34384	0	0	0	0	Filler	0	0
Filler	34385	34440	0	0	0	0	Filler	0	0
Filler	34441	34496	0	0	0	0	Filler	0	0
Filler	34497	34552	0	0	0	0	Filler	0	0
Filler	34553	34608	0	0	0	0	Filler	0	0
Filler	34609	34664	0	0	0	0	Filler	0	0
Filler	34665	34720	0	0	0	0	Filler	0	0
Filler	34721	34776	0	0	0	0	Filler	0	0
Filler	34777	34832	0	0	0	0	Filler	0	0
Filler	34833	34888	0	0	0	0	Filler	0	0
Filler	34889	34944	0	0	0	0	Filler	0	0
Filler	34945	35000	0	0	0	0	Filler	0	0
Filler	35001	35056	0	0	0	0	Filler	0	0
Filler	35057	35112	0	0	0	0	Filler	0	0
Filler	35113	35168	0	0	0	0	Filler	0	0
Filler	35169	35224	0	0	0	0	Filler	0	0
Filler	35225	35280	0	0	0	0	Filler	0	0
Filler	35281	35336	0	0	0	0	Filler	0	0
Filler	35337	35392	0	0	0	0	Filler	0	0
Filler	35393	35448	0	0	0	0	Filler	0	0
Filler	35449	35504	0	0	0	0	Filler	0	0
Filler	35505	35560	0	0	0	0	Filler	0	0
Filler	35561	35616	0	0	0	0	Filler	0	0
Filler	35617	35672	0	0	0	0	Filler	0	0
Filler	35673	35728	0	0	0	0	Filler	0	0
Filler	35729	35784	0	0	0	0	Filler	0	0
Filler	35785	35840	0	0	0	0	Filler	0	0
Filler	35841	35896	0	0	0	0	Filler	0	0
Filler	35897	35952	0	0	0	0	Filler	0	0
Filler	35953	36008	0	0	0	0	Filler	0	0
Filler	36009	36064	0	0	0	0	Filler	0	0
Filler	36065	36120	0	0	0	0	Filler	0	0
Filler	36121	36176	0	0	0	0	Filler	0	0
Filler	36177	36232	0	0	0	0	Filler	0	0
Filler	36233	36288	0	0	0	0	Filler	0	0
Filler	36289	36344	0	0	0	0	Filler	0	0
Filler	36345	36400	0	0	0	0	Filler	0	0
Filler	36401	36456	0	0	0	0	Filler	0	0
Filler	36457	36512	0	0	0	0	Filler	0	0
Filler	36513	36568	0	0	0	0	Filler	0	0
Filler	36569	36624	0	0	0	0	Filler	0	0
Filler	36625	36680	0	0	0	0	Filler	0	0
Filler	36681	36736	0	0	0	0	Filler	0	0
Filler	36737	36792	0	0	0	0	Filler	0	0
Filler	36793	36848	0	0	0	0	Filler	0	0
Filler	36849	36904	0	0	0	0	Filler	0	0
Filler	36905	36960	0	0	0	0	Filler	0	0
Filler	36961	37016	0	0	0	0	Filler	0	0
Filler	37017	37072	0	0	0	0	Filler	0	0
Filler	37073	37128	0	0	0	0	Filler	0	0
Filler	37129	37184	0	0	0	0	Filler	0	0
Filler	37185	37240	0	0	0	0	Filler	0	0
Filler	37241	37296	0	0	0	0	Filler	0	0
Filler	37297	37352	0	0	0	0	Filler	0	0
Filler	37353	37408	0	0	0	0	Filler	0	0
Filler	37409	37464	0	0	0	0	Filler	0	0
Filler	37465	37520	0	0	0	0	Filler	0	0
Filler	37521	37576	0	0	0	0	Filler	0	0
Filler	37577	37632	0	0	0	0	Filler	0	0
Filler	37633	37688	0	0	0	0	Filler	0	0
Filler	37689	37744	0	0	0	0	Filler	0	0
2516	37738	37787	0.18	0.08	-0.12	-0.24	CONTIG19_2516RS000037737	0.31	0.020529
Filler	37745	37800	0	0	0	0	Filler	0	0
Filler	37788	37843	0	0	0	0	Filler	0	0
Filler	37801	37856	0	0	0	0	Filler	0	0
Filler	37844	37899	0	0	0	0	Filler	0	0
Filler	37857	37912	0	0	0	0	Filler	0	0
Filler	37900	37955	0	0	0	0	Filler	0	0
Filler	37913	37968	0	0	0	0	Filler	0	0
Filler	37956	38011	0	0	0	0	Filler	0	0
Filler	37969	38024	0	0	0	0	Filler	0	0
Filler	38012	38067	0	0	0	0	Filler	0	0
Filler	38025	38080	0	0	0	0	Filler	0	0
Filler	38068	38123	0	0	0	0	Filler	0	0
Filler	38081	38136	0	0	0	0	Filler	0	0
Filler	38124	38179	0	0	0	0	Filler	0	0
Filler	38137	38192	0	0	0	0	Filler	0	0
Filler	38180	38235	0	0	0	0	Filler	0	0
Filler	38193	38248	0	0	0	0	Filler	0	0
Filler	38236	38291	0	0	0	0	Filler	0	0
Filler	38249	38304	0	0	0	0	Filler	0	0
Filler	38292	38347	0	0	0	0	Filler	0	0
Filler	38305	38360	0	0	0	0	Filler	0	0
Filler	38348	38403	0	0	0	0	Filler	0	0
Filler	38361	38416	0	0	0	0	Filler	0	0
Filler	38404	38459	0	0	0	0	Filler	0	0
Filler	38460	38515	0	0	0	0	Filler	0	0
Filler	38516	38571	0	0	0	0	Filler	0	0
Filler	38572	38627	0	0	0	0	Filler	0	0
Filler	38628	38683	0	0	0	0	Filler	0	0
Filler	38684	38739	0	0	0	0	Filler	0	0
Filler	38740	38795	0	0	0	0	Filler	0	0
Filler	38796	38851	0	0	0	0	Filler	0	0
Filler	38852	38907	0	0	0	0	Filler	0	0
Filler	38908	38963	0	0	0	0	Filler	0	0
Filler	38964	39019	0	0	0	0	Filler	0	0
Filler	39020	39075	0	0	0	0	Filler	0	0
Filler	39076	39131	0	0	0	0	Filler	0	0
Filler	39132	39187	0	0	0	0	Filler	0	0
Filler	39188	39243	0	0	0	0	Filler	0	0
Filler	39244	39299	0	0	0	0	Filler	0	0
Filler	39300	39355	0	0	0	0	Filler	0	0
Filler	39356	39411	0	0	0	0	Filler	0	0
Filler	39412	39467	0	0	0	0	Filler	0	0
Filler	39468	39523	0	0	0	0	Filler	0	0
Filler	39524	39579	0	0	0	0	Filler	0	0
Filler	39580	39635	0	0	0	0	Filler	0	0
Filler	39636	39691	0	0	0	0	Filler	0	0
Filler	39692	39747	0	0	0	0	Filler	0	0
Filler	39748	39803	0	0	0	0	Filler	0	0
Filler	39804	39859	0	0	0	0	Filler	0	0
Filler	39860	39915	0	0	0	0	Filler	0	0
Filler	39916	39971	0	0	0	0	Filler	0	0
Filler	39972	40027	0	0	0	0	Filler	0	0
Filler	40028	40083	0	0	0	0	Filler	0	0
Filler	40084	40139	0	0	0	0	Filler	0	0
Filler	40140	40195	0	0	0	0	Filler	0	0
Filler	40196	40251	0	0	0	0	Filler	0	0
Filler	40252	40307	0	0	0	0	Filler	0	0
Filler	40308	40363	0	0	0	0	Filler	0	0
Filler	40364	40419	0	0	0	0	Filler	0	0
Filler	40420	40475	0	0	0	0	Filler	0	0
Filler	40476	40531	0	0	0	0	Filler	0	0
Filler	40532	40587	0	0	0	0	Filler	0	0
Filler	40588	40643	0	0	0	0	Filler	0	0
Filler	40644	40699	0	0	0	0	Filler	0	0
Filler	40700	40755	0	0	0	0	Filler	0	0
Filler	40756	40811	0	0	0	0	Filler	0	0
Filler	40812	40867	0	0	0	0	Filler	0	0
Filler	40868	40923	0	0	0	0	Filler	0	0
Filler	40924	40979	0	0	0	0	Filler	0	0
Filler	40980	41035	0	0	0	0	Filler	0	0
Filler	41036	41091	0	0	0	0	Filler	0	0
Filler	41092	41147	0	0	0	0	Filler	0	0
Filler	41148	41203	0	0	0	0	Filler	0	0
Filler	41204	41259	0	0	0	0	Filler	0	0
Filler	41260	41315	0	0	0	0	Filler	0	0
Filler	41316	41371	0	0	0	0	Filler	0	0
Filler	41372	41427	0	0	0	0	Filler	0	0
Filler	41428	41483	0	0	0	0	Filler	0	0
Filler	41484	41539	0	0	0	0	Filler	0	0
Filler	41540	41595	0	0	0	0	Filler	0	0
Filler	41596	41651	0	0	0	0	Filler	0	0
Filler	41652	41707	0	0	0	0	Filler	0	0
Filler	41708	41763	0	0	0	0	Filler	0	0
Filler	41764	41819	0	0	0	0	Filler	0	0
Filler	41820	41875	0	0	0	0	Filler	0	0
Filler	41876	41931	0	0	0	0	Filler	0	0
Filler	41932	41987	0	0	0	0	Filler	0	0
Filler	41988	42043	0	0	0	0	Filler	0	0
Filler	42044	42099	0	0	0	0	Filler	0	0
Filler	42100	42155	0	0	0	0	Filler	0	0
Filler	42156	42211	0	0	0	0	Filler	0	0
Filler	42212	42267	0	0	0	0	Filler	0	0
Filler	42268	42323	0	0	0	0	Filler	0	0
Filler	42324	42379	0	0	0	0	Filler	0	0
Filler	42380	42435	0	0	0	0	Filler	0	0
Filler	42436	42491	0	0	0	0	Filler	0	0
Filler	42492	42547	0	0	0	0	Filler	0	0
Filler	42548	42603	0	0	0	0	Filler	0	0
Filler	42604	42659	0	0	0	0	Filler	0	0
Filler	42660	42715	0	0	0	0	Filler	0	0
Filler	42716	42771	0	0	0	0	Filler	0	0
Filler	42772	42827	0	0	0	0	Filler	0	0
Filler	42828	42883	0	0	0	0	Filler	0	0
Filler	42884	42939	0	0	0	0	Filler	0	0
Filler	42940	42995	0	0	0	0	Filler	0	0
Filler	42996	43051	0	0	0	0	Filler	0	0
Filler	43052	43107	0	0	0	0	Filler	0	0
Filler	43108	43163	0	0	0	0	Filler	0	0
Filler	43164	43219	0	0	0	0	Filler	0	0
Filler	43220	43275	0	0	0	0	Filler	0	0
Filler	43276	43331	0	0	0	0	Filler	0	0
Filler	43332	43387	0	0	0	0	Filler	0	0
Filler	43388	43443	0	0	0	0	Filler	0	0
Filler	43444	43499	0	0	0	0	Filler	0	0
Filler	43500	43555	0	0	0	0	Filler	0	0
Filler	43556	43611	0	0	0	0	Filler	0	0
Filler	43612	43667	0	0	0	0	Filler	0	0
Filler	43668	43723	0	0	0	0	Filler	0	0
Filler	43724	43779	0	0	0	0	Filler	0	0
Filler	43780	43835	0	0	0	0	Filler	0	0
Filler	43836	43891	0	0	0	0	Filler	0	0
Filler	43892	43947	0	0	0	0	Filler	0	0
Filler	43948	44003	0	0	0	0	Filler	0	0
Filler	44004	44059	0	0	0	0	Filler	0	0
Filler	44060	44115	0	0	0	0	Filler	0	0
Filler	44116	44171	0	0	0	0	Filler	0	0
Filler	44172	44227	0	0	0	0	Filler	0	0
Filler	44228	44283	0	0	0	0	Filler	0	0
Filler	44284	44339	0	0	0	0	Filler	0	0
Filler	44340	44395	0	0	0	0	Filler	0	0
Filler	44396	44451	0	0	0	0	Filler	0	0
Filler	44452	44507	0	0	0	0	Filler	0	0
Filler	44508	44563	0	0	0	0	Filler	0	0
Filler	44564	44619	0	0	0	0	Filler	0	0
Filler	44620	44675	0	0	0	0	Filler	0	0
Filler	44676	44731	0	0	0	0	Filler	0	0
Filler	44732	44787	0	0	0	0	Filler	0	0
Filler	44788	44843	0	0	0	0	Filler	0	0
Filler	44844	44899	0	0	0	0	Filler	0	0
Filler	44900	44955	0	0	0	0	Filler	0	0
Filler	44956	45011	0	0	0	0	Filler	0	0
Filler	45012	45067	0	0	0	0	Filler	0	0
Filler	45068	45123	0	0	0	0	Filler	0	0
Filler	45124	45179	0	0	0	0	Filler	0	0
Filler	45180	45235	0	0	0	0	Filler	0	0
Filler	45236	45291	0	0	0	0	Filler	0	0
Filler	45292	45347	0	0	0	0	Filler	0	0
Filler	45348	45403	0	0	0	0	Filler	0	0
Filler	45404	45459	0	0	0	0	Filler	0	0
Filler	45460	45515	0	0	0	0	Filler	0	0
Filler	45516	45571	0	0	0	0	Filler	0	0
Filler	45572	45627	0	0	0	0	Filler	0	0
Filler	45628	45683	0	0	0	0	Filler	0	0
Filler	45684	45739	0	0	0	0	Filler	0	0
Filler	45740	45795	0	0	0	0	Filler	0	0
Filler	45796	45851	0	0	0	0	Filler	0	0
Filler	45852	45907	0	0	0	0	Filler	0	0
Filler	45908	45963	0	0	0	0	Filler	0	0
Filler	45964	46019	0	0	0	0	Filler	0	0
Filler	46020	46075	0	0	0	0	Filler	0	0
Filler	46076	46131	0	0	0	0	Filler	0	0
Filler	46132	46187	0	0	0	0	Filler	0	0
Filler	46188	46243	0	0	0	0	Filler	0	0
Filler	46244	46299	0	0	0	0	Filler	0	0
Filler	46300	46355	0	0	0	0	Filler	0	0
Filler	46356	46411	0	0	0	0	Filler	0	0
Filler	46412	46467	0	0	0	0	Filler	0	0
Filler	46468	46523	0	0	0	0	Filler	0	0
Filler	46524	46579	0	0	0	0	Filler	0	0
Filler	46580	46635	0	0	0	0	Filler	0	0
Filler	46636	46691	0	0	0	0	Filler	0	0
Filler	46692	46747	0	0	0	0	Filler	0	0
Filler	46748	46803	0	0	0	0	Filler	0	0
Filler	46804	46859	0	0	0	0	Filler	0	0
Filler	46860	46915	0	0	0	0	Filler	0	0
Filler	46916	46971	0	0	0	0	Filler	0	0
Filler	46972	47027	0	0	0	0	Filler	0	0
Filler	47028	47083	0	0	0	0	Filler	0	0
Filler	47084	47139	0	0	0	0	Filler	0	0
Filler	47140	47195	0	0	0	0	Filler	0	0
Filler	47196	47251	0	0	0	0	Filler	0	0
Filler	47252	47307	0	0	0	0	Filler	0	0
Filler	47308	47363	0	0	0	0	Filler	0	0
Filler	47364	47419	0	0	0	0	Filler	0	0
Filler	47420	47475	0	0	0	0	Filler	0	0
Filler	47476	47531	0	0	0	0	Filler	0	0
Filler	47532	47587	0	0	0	0	Filler	0	0
Filler	47588	47643	0	0	0	0	Filler	0	0
Filler	47644	47699	0	0	0	0	Filler	0	0
Filler	47700	47755	0	0	0	0	Filler	0	0
Filler	47756	47811	0	0	0	0	Filler	0	0
Filler	47812	47867	0	0	0	0	Filler	0	0
Filler	47868	47923	0	0	0	0	Filler	0	0
Filler	47924	47979	0	0	0	0	Filler	0	0
Filler	47980	48035	0	0	0	0	Filler	0	0
Filler	48036	48091	0	0	0	0	Filler	0	0
Filler	48092	48147	0	0	0	0	Filler	0	0
Filler	48148	48203	0	0	0	0	Filler	0	0
Filler	48204	48259	0	0	0	0	Filler	0	0
Filler	48260	48315	0	0	0	0	Filler	0	0
Filler	48316	48371	0	0	0	0	Filler	0	0
Filler	48372	48427	0	0	0	0	Filler	0	0
Filler	48428	48483	0	0	0	0	Filler	0	0
Filler	48484	48539	0	0	0	0	Filler	0	0
Filler	48540	48595	0	0	0	0	Filler	0	0
Filler	48596	48651	0	0	0	0	Filler	0	0
Filler	48652	48707	0	0	0	0	Filler	0	0
Filler	48708	48763	0	0	0	0	Filler	0	0
Filler	48764	48819	0	0	0	0	Filler	0	0
Filler	48820	48875	0	0	0	0	Filler	0	0
Filler	48876	48931	0	0	0	0	Filler	0	0
Filler	48932	48987	0	0	0	0	Filler	0	0
Filler	48988	49043	0	0	0	0	Filler	0	0
Filler	49044	49099	0	0	0	0	Filler	0	0
Filler	49100	49155	0	0	0	0	Filler	0	0
Filler	49156	49211	0	0	0	0	Filler	0	0
Filler	49212	49267	0	0	0	0	Filler	0	0
Filler	49268	49323	0	0	0	0	Filler	0	0
Filler	49324	49379	0	0	0	0	Filler	0	0
Filler	49380	49435	0	0	0	0	Filler	0	0
Filler	49436	49491	0	0	0	0	Filler	0	0
Filler	49492	49547	0	0	0	0	Filler	0	0
Filler	49548	49603	0	0	0	0	Filler	0	0
Filler	49604	49659	0	0	0	0	Filler	0	0
Filler	49660	49715	0	0	0	0	Filler	0	0
Filler	49716	49771	0	0	0	0	Filler	0	0
Filler	49772	49827	0	0	0	0	Filler	0	0
Filler	49828	49883	0	0	0	0	Filler	0	0
Filler	49884	49939	0	0	0	0	Filler	0	0
Filler	49940	49995	0	0	0	0	Filler	0	0
Filler	49996	50051	0	0	0	0	Filler	0	0
Filler	50052	50107	0	0	0	0	Filler	0	0
Filler	50108	50163	0	0	0	0	Filler	0	0
Filler	50164	50219	0	0	0	0	Filler	0	0
Filler	50220	50275	0	0	0	0	Filler	0	0
Filler	50276	50331	0	0	0	0	Filler	0	0
Filler	50332	50387	0	0	0	0	Filler	0	0
Filler	50388	50443	0	0	0	0	Filler	0	0
Filler	50444	50499	0	0	0	0	Filler	0	0
Filler	50500	50555	0	0	0	0	Filler	0	0
Filler	50556	50611	0	0	0	0	Filler	0	0
Filler	50612	50667	0	0	0	0	Filler	0	0
Filler	50668	50723	0	0	0	0	Filler	0	0
Filler	50724	50779	0	0	0	0	Filler	0	0
Filler	50780	50835	0	0	0	0	Filler	0	0
Filler	50836	50891	0	0	0	0	Filler	0	0
Filler	50892	50947	0	0	0	0	Filler	0	0
Filler	50948	51003	0	0	0	0	Filler	0	0
Filler	51004	51059	0	0	0	0	Filler	0	0
Filler	51060	51115	0	0	0	0	Filler	0	0
Filler	51116	51171	0	0	0	0	Filler	0	0
Filler	51172	51227	0	0	0	0	Filler	0	0
Filler	51228	51283	0	0	0	0	Filler	0	0
Filler	51284	51339	0	0	0	0	Filler	0	0
Filler	51340	51395	0	0	0	0	Filler	0	0
Filler	51396	51451	0	0	0	0	Filler	0	0
Filler	51452	51507	0	0	0	0	Filler	0	0
Filler	51508	51563	0	0	0	0	Filler	0	0
Filler	51564	51619	0	0	0	0	Filler	0	0
Filler	51620	51675	0	0	0	0	Filler	0	0
Filler	51676	51731	0	0	0	0	Filler	0	0
Filler	51732	51787	0	0	0	0	Filler	0	0
Filler	51788	51843	0	0	0	0	Filler	0	0
Filler	51844	51899	0	0	0	0	Filler	0	0
Filler	51900	51955	0	0	0	0	Filler	0	0
Filler	51956	52011	0	0	0	0	Filler	0	0
Filler	52012	52067	0	0	0	0	Filler	0	0
Filler	52068	52123	0	0	0	0	Filler	0	0
Filler	52124	52179	0	0	0	0	Filler	0	0
Filler	52180	52235	0	0	0	0	Filler	0	0
Filler	52236	52291	0	0	0	0	Filler	0	0
Filler	52292	52347	0	0	0	0	Filler	0	0
Filler	52348	52403	0	0	0	0	Filler	0	0
Filler	52404	52459	0	0	0	0	Filler	0	0
Filler	52460	52515	0	0	0	0	Filler	0	0
Filler	52516	52571	0	0	0	0	Filler	0	0
Filler	52572	52627	0	0	0	0	Filler	0	0
Filler	52628	52683	0	0	0	0	Filler	0	0
Filler	52684	52739	0	0	0	0	Filler	0	0
Filler	52740	52795	0	0	0	0	Filler	0	0
Filler	52796	52851	0	0	0	0	Filler	0	0
Filler	52852	52907	0	0	0	0	Filler	0	0
Filler	52908	52963	0	0	0	0	Filler	0	0
Filler	52964	53019	0	0	0	0	Filler	0	0
Filler	53020	53075	0	0	0	0	Filler	0	0
Filler	53076	53131	0	0	0	0	Filler	0	0
Filler	53132	53187	0	0	0	0	Filler	0	0
Filler	53188	53243	0	0	0	0	Filler	0	0
Filler	53244	53299	0	0	0	0	Filler	0	0
Filler	53300	53355	0	0	0	0	Filler	0	0
Filler	53356	53411	0	0	0	0	Filler	0	0
Filler	53412	53467	0	0	0	0	Filler	0	0
Filler	53468	53523	0	0	0	0	Filler	0	0
Filler	53524	53579	0	0	0	0	Filler	0	0
Filler	53580	53635	0	0	0	0	Filler	0	0
Filler	53636	53691	0	0	0	0	Filler	0	0
Filler	53692	53747	0	0	0	0	Filler	0	0
Filler	53748	53803	0	0	0	0	Filler	0	0
Filler	53804	53859	0	0	0	0	Filler	0	0
Filler	53860	53915	0	0	0	0	Filler	0	0
Filler	53916	53971	0	0	0	0	Filler	0	0
Filler	53972	54027	0	0	0	0	Filler	0	0
Filler	54028	54083	0	0	0	0	Filler	0	0
Filler	54084	54139	0	0	0	0	Filler	0	0
Filler	54140	54195	0	0	0	0	Filler	0	0
Filler	54196	54251	0	0	0	0	Filler	0	0
Filler	54252	54307	0	0	0	0	Filler	0	0
Filler	54308	54363	0	0	0	0	Filler	0	0
Filler	54364	54419	0	0	0	0	Filler	0	0
Filler	54420	54475	0	0	0	0	Filler	0	0
Filler	54476	54531	0	0	0	0	Filler	0	0
Filler	54532	54587	0	0	0	0	Filler	0	0
Filler	54588	54643	0	0	0	0	Filler	0	0
Filler	54644	54699	0	0	0	0	Filler	0	0
Filler	54700	54755	0	0	0	0	Filler	0	0
Filler	54756	54811	0	0	0	0	Filler	0	0
Filler	54812	54867	0	0	0	0	Filler	0	0
Filler	54868	54923	0	0	0	0	Filler	0	0
Filler	54924	54979	0	0	0	0	Filler	0	0
Filler	54980	55035	0	0	0	0	Filler	0	0
Filler	55036	55091	0	0	0	0	Filler	0	0
Filler	55092	55147	0	0	0	0	Filler	0	0
Filler	55148	55203	0	0	0	0	Filler	0	0
Filler	55204	55259	0	0	0	0	Filler	0	0
Filler	55260	55315	0	0	0	0	Filler	0	0
Filler	55316	55371	0	0	0	0	Filler	0	0
Filler	55372	55427	0	0	0	0	Filler	0	0
Filler	55428	55483	0	0	0	0	Filler	0	0
Filler	55484	55539	0	0	0	0	Filler	0	0
Filler	55540	55595	0	0	0	0	Filler	0	0
Filler	55596	55651	0	0	0	0	Filler	0	0
Filler	55652	55707	0	0	0	0	Filler	0	0
Filler	55708	55763	0	0	0	0	Filler	0	0
Filler	55764	55819	0	0	0	0	Filler	0	0
Filler	55820	55875	0	0	0	0	Filler	0	0
Filler	55876	55931	0	0	0	0	Filler	0	0
Filler	55932	55987	0	0	0	0	Filler	0	0
Filler	55988	56043	0	0	0	0	Filler	0	0
Filler	56044	56099	0	0	0	0	Filler	0	0
Filler	56100	56155	0	0	0	0	Filler	0	0
Filler	56156	56211	0	0	0	0	Filler	0	0
Filler	56212	56267	0	0	0	0	Filler	0	0
Filler	56268	56323	0	0	0	0	Filler	0	0
Filler	56324	56379	0	0	0	0	Filler	0	0
Filler	56380	56435	0	0	0	0	Filler	0	0
Filler	56436	56491	0	0	0	0	Filler	0	0
Filler	56492	56547	0	0	0	0	Filler	0	0
Filler	56548	56603	0	0	0	0	Filler	0	0
Filler	56604	56659	0	0	0	0	Filler	0	0
Filler	56660	56715	0	0	0	0	Filler	0	0
Filler	56716	56771	0	0	0	0	Filler	0	0
Filler	56772	56827	0	0	0	0	Filler	0	0
Filler	56828	56883	0	0	0	0	Filler	0	0
Filler	56884	56939	0	0	0	0	Filler	0	0
Filler	56940	56995	0	0	0	0	Filler	0	0
Filler	56996	57051	0	0	0	0	Filler	0	0
Filler	57052	57107	0	0	0	0	Filler	0	0
Filler	57108	57163	0	0	0	0	Filler	0	0
Filler	57164	57219	0	0	0	0	Filler	0	0
Filler	57220	57275	0	0	0	0	Filler	0	0
Filler	57276	57331	0	0	0	0	Filler	0	0
Filler	57332	57387	0	0	0	0	Filler	0	0
Filler	57388	57443	0	0	0	0	Filler	0	0
Filler	57444	57499	0	0	0	0	Filler	0	0
Filler	57500	57555	0	0	0	0	Filler	0	0
Filler	57556	57611	0	0	0	0	Filler	0	0
Filler	57612	57667	0	0	0	0	Filler	0	0
Filler	57668	57723	0	0	0	0	Filler	0	0
Filler	57724	57779	0	0	0	0	Filler	0	0
Filler	57780	57835	0	0	0	0	Filler	0	0
Filler	57836	57891	0	0	0	0	Filler	0	0
Filler	57892	57947	0	0	0	0	Filler	0	0
Filler	57948	58003	0	0	0	0	Filler	0	0
Filler	58004	58059	0	0	0	0	Filler	0	0
Filler	58060	58115	0	0	0	0	Filler	0	0
Filler	58116	58171	0	0	0	0	Filler	0	0
Filler	58172	58227	0	0	0	0	Filler	0	0
Filler	58228	58283	0	0	0	0	Filler	0	0
Filler	58284	58339	0	0	0	0	Filler	0	0
Filler	58340	58395	0	0	0	0	Filler	0	0
Filler	58396	58451	0	0	0	0	Filler	0	0
Filler	58452	58507	0	0	0	0	Filler	0	0
Filler	58508	58563	0	0	0	0	Filler	0	0
Filler	58564	58619	0	0	0	0	Filler	0	0
Filler	58620	58675	0	0	0	0	Filler	0	0
Filler	58676	58731	0	0	0	0	Filler	0	0
Filler	58732	58787	0	0	0	0	Filler	0	0
Filler	58788	58843	0	0	0	0	Filler	0	0
Filler	58844	58899	0	0	0	0	Filler	0	0
Filler	58900	58955	0	0	0	0	Filler	0	0
Filler	58956	59011	0	0	0	0	Filler	0	0
Filler	59012	59067	0	0	0	0	Filler	0	0
Filler	59068	59123	0	0	0	0	Filler	0	0
Filler	59124	59179	0	0	0	0	Filler	0	0
Filler	59180	59235	0	0	0	0	Filler	0	0
Filler	59236	59291	0	0	0	0	Filler	0	0
Filler	59292	59347	0	0	0	0	Filler	0	0
Filler	59348	59403	0	0	0	0	Filler	0	0
Filler	59404	59459	0	0	0	0	Filler	0	0
Filler	59460	59515	0	0	0	0	Filler	0	0
Filler	59516	59571	0	0	0	0	Filler	0	0
Filler	59572	59627	0	0	0	0	Filler	0	0
Filler	59628	59683	0	0	0	0	Filler	0	0
Filler	59684	59739	0	0	0	0	Filler	0	0
Filler	59740	59795	0	0	0	0	Filler	0	0
Filler	59796	59851	0	0	0	0	Filler	0	0
Filler	59852	59907	0	0	0	0	Filler	0	0
Filler	59908	59963	0	0	0	0	Filler	0	0
Filler	59964	60019	0	0	0	0	Filler	0	0
Filler	60020	60075	0	0	0	0	Filler	0	0
Filler	60076	60131	0	0	0	0	Filler	0	0
Filler	60132	60187	0	0	0	0	Filler	0	0
Filler	60188	60243	0	0	0	0	Filler	0	0
Filler	60244	60299	0	0	0	0	Filler	0	0
Filler	60300	60355	0	0	0	0	Filler	0	0
Filler	60356	60411	0	0	0	0	Filler	0	0
Filler	60412	60467	0	0	0	0	Filler	0	0
Filler	60468	60523	0	0	0	0	Filler	0	0
Filler	60524	60579	0	0	0	0	Filler	0	0
Filler	60580	60635	0	0	0	0	Filler	0	0
Filler	60636	60691	0	0	0	0	Filler	0	0
Filler	60692	60747	0	0	0	0	Filler	0	0
Filler	60748	60803	0	0	0	0	Filler	0	0
Filler	60804	60859	0	0	0	0	Filler	0	0
Filler	60860	60915	0	0	0	0	Filler	0	0
Filler	60916	60971	0	0	0	0	Filler	0	0
Filler	60972	61027	0	0	0	0	Filler	0	0
Filler	61028	61083	0	0	0	0	Filler	0	0
Filler	61084	61139	0	0	0	0	Filler	0	0
Filler	61140	61195	0	0	0	0	Filler	0	0
Filler	61196	61251	0	0	0	0	Filler	0	0
Filler	61252	61307	0	0	0	0	Filler	0	0
Filler	61308	61363	0	0	0	0	Filler	0	0
Filler	61364	61419	0	0	0	0	Filler	0	0
Filler	61420	61475	0	0	0	0	Filler	0	0
Filler	61476	61531	0	0	0	0	Filler	0	0
Filler	61532	61587	0	0	0	0	Filler	0	0
Filler	61588	61643	0	0	0	0	Filler	0	0
Filler	61644	61699	0	0	0	0	Filler	0	0
Filler	61700	61755	0	0	0	0	Filler	0	0
Filler	61756	61811	0	0	0	0	Filler	0	0
Filler	61812	61867	0	0	0	0	Filler	0	0
Filler	61868	61923	0	0	0	0	Filler	0	0
Filler	61924	61979	0	0	0	0	Filler	0	0
Filler	61980	62035	0	0	0	0	Filler	0	0
Filler	62036	62091	0	0	0	0	Filler	0	0
Filler	62092	62147	0	0	0	0	Filler	0	0
Filler	62148	62203	0	0	0	0	Filler	0	0
Filler	62204	62259	0	0	0	0	Filler	0	0
Filler	62260	62315	0	0	0	0	Filler	0	0
Filler	62316	62371	0	0	0	0	Filler	0	0
Filler	62372	62427	0	0	0	0	Filler	0	0
Filler	62428	62483	0	0	0	0	Filler	0	0
Filler	62484	62539	0	0	0	0	Filler	0	0
Filler	62540	62595	0	0	0	0	Filler	0	0
Filler	62596	62651	0	0	0	0	Filler	0	0
Filler	62652	62707	0	0	0	0	Filler	0	0
Filler	62708	62763	0	0	0	0	Filler	0	0
Filler	62764	62819	0	0	0	0	Filler	0	0
Filler	62820	62875	0	0	0	0	Filler	0	0
Filler	62876	62931	0	0	0	0	Filler	0	0
Filler	62932	62987	0	0	0	0	Filler	0	0
Filler	62988	63043	0	0	0	0	Filler	0	0
Filler	63044	63099	0	0	0	0	Filler	0	0
Filler	63100	63155	0	0	0	0	Filler	0	0
Filler	63156	63211	0	0	0	0	Filler	0	0
Filler	63212	63267	0	0	0	0	Filler	0	0
Filler	63268	63323	0	0	0	0	Filler	0	0
Filler	63324	63379	0	0	0	0	Filler	0	0
Filler	63380	63435	0	0	0	0	Filler	0	0
Filler	63436	63491	0	0	0	0	Filler	0	0
Filler	63492	63547	0	0	0	0	Filler	0	0
Filler	63548	63603	0	0	0	0	Filler	0	0
Filler	63604	63659	0	0	0	0	Filler	0	0
Filler	63660	63715	0	0	0	0	Filler	0	0
Filler	63716	63771	0	0	0	0	Filler	0	0
Filler	63772	63827	0	0	0	0	Filler	0	0
Filler	63828	63883	0	0	0	0	Filler	0	0
Filler	63884	63939	0	0	0	0	Filler	0	0
Filler	63940	63995	0	0	0	0	Filler	0	0
Filler	63996	64051	0	0	0	0	Filler	0	0
Filler	64052	64107	0	0	0	0	Filler	0	0
Filler	64108	64163	0	0	0	0	Filler	0	0
Filler	64164	64219	0	0	0	0	Filler	0	0
Filler	64220	64275	0	0	0	0	Filler	0	0
Filler	64276	64331	0	0	0	0	Filler	0	0
Filler	64332	64387	0	0	0	0	Filler	0	0
Filler	64388	64443	0	0	0	0	Filler	0	0
Filler	64444	64499	0	0	0	0	Filler	0	0
Filler	64500	64555	0	0	0	0	Filler	0	0
Filler	64556	64611	0	0	0	0	Filler	0	0
Filler	64612	64667	0	0	0	0	Filler	0	0
Filler	64668	64723	0	0	0	0	Filler	0	0
Filler	64724	64779	0	0	0	0	Filler	0	0
Filler	64780	64835	0	0	0	0	Filler	0	0
Filler	64836	64891	0	0	0	0	Filler	0	0
Filler	64892	64947	0	0	0	0	Filler	0	0
Filler	64948	65003	0	0	0	0	Filler	0	0
Filler	65004	65059	0	0	0	0	Filler	0	0
Filler	65060	65115	0	0	0	0	Filler	0	0
Filler	65116	65171	0	0	0	0	Filler	0	0
Filler	65172	65227	0	0	0	0	Filler	0	0
Filler	65228	65283	0	0	0	0	Filler	0	0
Filler	65284	65339	0	0	0	0	Filler	0	0
Filler	65340	65395	0	0	0	0	Filler	0	0
Filler	65396	65451	0	0	0	0	Filler	0	0
Filler	65452	65507	0	0	0	0	Filler	0	0
Filler	65508	65563	0	0	0	0	Filler	0	0
Filler	65564	65619	0	0	0	0	Filler	0	0
Filler	65620	65675	0	0	0	0	Filler	0	0
Filler	65676	65731	0	0	0	0	Filler	0	0
Filler	65732	65787	0	0	0	0	Filler	0	0
Filler	65788	65843	0	0	0	0	Filler	0	0
Filler	65844	65899	0	0	0	0	Filler	0	0
Filler	65900	65955	0	0	0	0	Filler	0	0
Filler	65956	66011	0	0	0	0	Filler	0	0
Filler	66012	66067	0	0	0	0	Filler	0	0
Filler	66068	66123	0	0	0	0	Filler	0	0
Filler	66124	66179	0	0	0	0	Filler	0	0
Filler	66180	66235	0	0	0	0	Filler	0	0
Filler	66236	66291	0	0	0	0	Filler	0	0
Filler	66292	66347	0	0	0	0	Filler	0	0
Filler	66348	66403	0	0	0	0	Filler	0	0
Filler	66404	66459	0	0	0	0	Filler	0	0
Filler	66460	66515	0	0	0	0	Filler	0	0
Filler	66516	66571	0	0	0	0	Filler	0	0
Filler	66572	66627	0	0	0	0	Filler	0	0
Filler	66628	66683	0	0	0	0	Filler	0	0
Filler	66684	66739	0	0	0	0	Filler	0	0
Filler	66740	66795	0	0	0	0	Filler	0	0
Filler	66796	66851	0	0	0	0	Filler	0	0
Filler	66852	66907	0	0	0	0	Filler	0	0
Filler	66908	66963	0	0	0	0	Filler	0	0
Filler	66964	67019	0	0	0	0	Filler	0	0
Filler	67020	67075	0	0	0	0	Filler	0	0
Filler	67076	67131	0	0	0	0	Filler	0	0
Filler	67132	67187	0	0	0	0	Filler	0	0
Filler	67188	67243	0	0	0	0	Filler	0	0
Filler	67244	67299	0	0	0	0	Filler	0	0
Filler	67300	67355	0	0	0	0	Filler	0	0
Filler	67356	67411	0	0	0	0	Filler	0	0
Filler	67412	67467	0	0	0	0	Filler	0	0
Filler	67468	67523	0	0	0	0	Filler	0	0
Filler	67524	67579	0	0	0	0	Filler	0	0
Filler	67580	67635	0	0	0	0	Filler	0	0
Filler	67636	67691	0	0	0	0	Filler	0	0
Filler	67692	67747	0	0	0	0	Filler	0	0
Filler	67748	67803	0	0	0	0	Filler	0	0
Filler	67804	67859	0	0	0	0	Filler	0	0
Filler	67860	67915	0	0	0	0	Filler	0	0
Filler	67916	67971	0	0	0	0	Filler	0	0
Filler	67972	68027	0	0	0	0	Filler	0	0
Filler	68028	68083	0	0	0	0	Filler	0	0
Filler	68084	68139	0	0	0	0	Filler	0	0
Filler	68140	68195	0	0	0	0	Filler	0	0
Filler	68196	68251	0	0	0	0	Filler	0	0
Filler	68252	68307	0	0	0	0	Filler	0	0
Filler	68308	68363	0	0	0	0	Filler	0	0
Filler	68364	68419	0	0	0	0	Filler	0	0
Filler	68420	68475	0	0	0	0	Filler	0	0
Filler	68476	68531	0	0	0	0	Filler	0	0
Filler	68532	68587	0	0	0	0	Filler	0	0
Filler	68588	68643	0	0	0	0	Filler	0	0
Filler	68644	68699	0	0	0	0	Filler	0	0
Filler	68700	68755	0	0	0	0	Filler	0	0
Filler	68756	68811	0	0	0	0	Filler	0	0
Filler	68812	68867	0	0	0	0	Filler	0	0
Filler	68868	68923	0	0	0	0	Filler	0	0
Filler	68924	68979	0	0	0	0	Filler	0	0
Filler	68980	69035	0	0	0	0	Filler	0	0
Filler	69036	69091	0	0	0	0	Filler	0	0
Filler	69092	69147	0	0	0	0	Filler	0	0
Filler	69148	69203	0	0	0	0	Filler	0	0
Filler	69204	69259	0	0	0	0	Filler	0	0
Filler	69260	69315	0	0	0	0	Filler	0	0
Filler	69316	69371	0	0	0	0	Filler	0	0
Filler	69372	69427	0	0	0	0	Filler	0	0
Filler	69428	69483	0	0	0	0	Filler	0	0
Filler	69484	69539	0	0	0	0	Filler	0	0
Filler	69540	69595	0	0	0	0	Filler	0	0
Filler	69596	69651	0	0	0	0	Filler	0	0
Filler	69652	69707	0	0	0	0	Filler	0	0
Filler	69708	69763	0	0	0	0	Filler	0	0
Filler	69764	69819	0	0	0	0	Filler	0	0
Filler	69820	69875	0	0	0	0	Filler	0	0
Filler	69876	69931	0	0	0	0	Filler	0	0
Filler	69932	69987	0	0	0	0	Filler	0	0
Filler	69988	70043	0	0	0	0	Filler	0	0
Filler	70044	70099	0	0	0	0	Filler	0	0
Filler	70100	70155	0	0	0	0	Filler	0	0
Filler	70156	70211	0	0	0	0	Filler	0	0
Filler	70212	70267	0	0	0	0	Filler	0	0
Filler	70268	70323	0	0	0	0	Filler	0	0
Filler	70324	70379	0	0	0	0	Filler	0	0
Filler	70380	70435	0	0	0	0	Filler	0	0
Filler	70436	70491	0	0	0	0	Filler	0	0
Filler	70492	70547	0	0	0	0	Filler	0	0
Filler	70548	70603	0	0	0	0	Filler	0	0
Filler	70604	70659	0	0	0	0	Filler	0	0
Filler	70660	70715	0	0	0	0	Filler	0	0
Filler	70716	70771	0	0	0	0	Filler	0	0
Filler	70772	70827	0	0	0	0	Filler	0	0
Filler	70828	70883	0	0	0	0	Filler	0	0
Filler	70884	70939	0	0	0	0	Filler	0	0
Filler	70940	70995	0	0	0	0	Filler	0	0
Filler	70996	71051	0	0	0	0	Filler	0	0
Filler	71052	71107	0	0	0	0	Filler	0	0
Filler	71108	71163	0	0	0	0	Filler	0	0
Filler	71164	71219	0	0	0	0	Filler	0	0
Filler	71220	71275	0	0	0	0	Filler	0	0
Filler	71276	71331	0	0	0	0	Filler	0	0
Filler	71332	71387	0	0	0	0	Filler	0	0
Filler	71388	71443	0	0	0	0	Filler	0	0
Filler	71444	71499	0	0	0	0	Filler	0	0
Filler	71500	71555	0	0	0	0	Filler	0	0
Filler	71556	71611	0	0	0	0	Filler	0	0
Filler	71612	71667	0	0	0	0	Filler	0	0
Filler	71668	71723	0	0	0	0	Filler	0	0
Filler	71724	71779	0	0	0	0	Filler	0	0
Filler	71780	71835	0	0	0	0	Filler	0	0
Filler	71836	71891	0	0	0	0	Filler	0	0
Filler	71892	71947	0	0	0	0	Filler	0	0
Filler	71948	72003	0	0	0	0	Filler	0	0
Filler	72004	72059	0	0	0	0	Filler	0	0
Filler	72060	72115	0	0	0	0	Filler	0	0
Filler	72116	72171	0	0	0	0	Filler	0	0
Filler	72172	72227	0	0	0	0	Filler	0	0
Filler	72228	72283	0	0	0	0	Filler	0	0
Filler	72284	72339	0	0	0	0	Filler	0	0
Filler	72340	72395	0	0	0	0	Filler	0	0
Filler	72396	72451	0	0	0	0	Filler	0	0
Filler	72452	72507	0	0	0	0	Filler	0	0
Filler	72508	72563	0	0	0	0	Filler	0	0
Filler	72564	72619	0	0	0	0	Filler	0	0
Filler	72620	72675	0	0	0	0	Filler	0	0
Filler	72676	72731	0	0	0	0	Filler	0	0
Filler	72732	72787	0	0	0	0	Filler	0	0
Filler	72788	72843	0	0	0	0	Filler	0	0
Filler	72844	72899	0	0	0	0	Filler	0	0
Filler	72900	72955	0	0	0	0	Filler	0	0
Filler	72956	73011	0	0	0	0	Filler	0	0
Filler	73012	73067	0	0	0	0	Filler	0	0
Filler	73068	73123	0	0	0	0	Filler	0	0
Filler	73124	73179	0	0	0	0	Filler	0	0
Filler	73180	73235	0	0	0	0	Filler	0	0
Filler	73236	73291	0	0	0	0	Filler	0	0
Filler	73292	73347	0	0	0	0	Filler	0	0
Filler	73348	73403	0	0	0	0	Filler	0	0
Filler	73404	73459	0	0	0	0	Filler	0	0
Filler	73460	73515	0	0	0	0	Filler	0	0
Filler	73516	73571	0	0	0	0	Filler	0	0
Filler	73572	73627	0	0	0	0	Filler	0	0
Filler	73628	73683	0	0	0	0	Filler	0	0
Filler	73684	73739	0	0	0	0	Filler	0	0
Filler	73740	73795	0	0	0	0	Filler	0	0
Filler	73796	73851	0	0	0	0	Filler	0	0
Filler	73852	73907	0	0	0	0	Filler	0	0
Filler	73908	73963	0	0	0	0	Filler	0	0
Filler	73964	74019	0	0	0	0	Filler	0	0
Filler	74020	74075	0	0	0	0	Filler	0	0
Filler	74076	74131	0	0	0	0	Filler	0	0
Filler	74132	74187	0	0	0	0	Filler	0	0
Filler	74188	74243	0	0	0	0	Filler	0	0
Filler	74244	74299	0	0	0	0	Filler	0	0
Filler	74300	74355	0	0	0	0	Filler	0	0
Filler	74356	74411	0	0	0	0	Filler	0	0
Filler	74412	74467	0	0	0	0	Filler	0	0
Filler	74468	74523	0	0	0	0	Filler	0	0
Filler	74524	74579	0	0	0	0	Filler	0	0
Filler	74580	74635	0	0	0	0	Filler	0	0
Filler	74636	74691	0	0	0	0	Filler	0	0
Filler	74692	74747	0	0	0	0	Filler	0	0
Filler	74748	74803	0	0	0	0	Filler	0	0
Filler	74804	74859	0	0	0	0	Filler	0	0
Filler	74860	74915	0	0	0	0	Filler	0	0
Filler	74916	74971	0	0	0	0	Filler	0	0
Filler	74972	75027	0	0	0	0	Filler	0	0
Filler	75028	75083	0	0	0	0	Filler	0	0
Filler	75084	75139	0	0	0	0	Filler	0	0
Filler	75140	75195	0	0	0	0	Filler	0	0
Filler	75196	75251	0	0	0	0	Filler	0	0
Filler	75252	75307	0	0	0	0	Filler	0	0
Filler	75308	75363	0	0	0	0	Filler	0	0
Filler	75364	75419	0	0	0	0	Filler	0	0
Filler	75420	75475	0	0	0	0	Filler	0	0
Filler	75476	75531	0	0	0	0	Filler	0	0
Filler	75532	75587	0	0	0	0	Filler	0	0
Filler	75588	75643	0	0	0	0	Filler	0	0
Filler	75644	75699	0	0	0	0	Filler	0	0
Filler	75700	75755	0	0	0	0	Filler	0	0
Filler	75756	75811	0	0	0	0	Filler	0	0
Filler	75812	75867	0	0	0	0	Filler	0	0
Filler	75868	75923	0	0	0	0	Filler	0	0
Filler	75924	75979	0	0	0	0	Filler	0	0
Filler	75980	76035	0	0	0	0	Filler	0	0
Filler	76036	76091	0	0	0	0	Filler	0	0
Filler	76092	76147	0	0	0	0	Filler	0	0
Filler	76148	76203	0	0	0	0	Filler	0	0
Filler	76204	76259	0	0	0	0	Filler	0	0
Filler	76260	76315	0	0	0	0	Filler	0	0
Filler	76316	76371	0	0	0	0	Filler	0	0
Filler	76372	76427	0	0	0	0	Filler	0	0
Filler	76428	76483	0	0	0	0	Filler	0	0
Filler	76484	76539	0	0	0	0	Filler	0	0
Filler	76540	76595	0	0	0	0	Filler	0	0
Filler	76596	76651	0	0	0	0	Filler	0	0
Filler	76652	76707	0	0	0	0	Filler	0	0
Filler	76708	76763	0	0	0	0	Filler	0	0
Filler	76764	76819	0	0	0	0	Filler	0	0
Filler	76820	76875	0	0	0	0	Filler	0	0
Filler	76876	76931	0	0	0	0	Filler	0	0
Filler	76932	76987	0	0	0	0	Filler	0	0
Filler	76988	77043	0	0	0	0	Filler	0	0
Filler	77044	77099	0	0	0	0	Filler	0	0
Filler	77100	77155	0	0	0	0	Filler	0	0
Filler	77156	77211	0	0	0	0	Filler	0	0
Filler	77212	77267	0	0	0	0	Filler	0	0
Filler	77268	77323	0	0	0	0	Filler	0	0
Filler	77324	77379	0	0	0	0	Filler	0	0
Filler	77380	77435	0	0	0	0	Filler	0	0
Filler	77436	77491	0	0	0	0	Filler	0	0
Filler	77492	77547	0	0	0	0	Filler	0	0
Filler	77548	77603	0	0	0	0	Filler	0	0
Filler	77604	77659	0	0	0	0	Filler	0	0
Filler	77660	77715	0	0	0	0	Filler	0	0
Filler	77716	77771	0	0	0	0	Filler	0	0
Filler	77772	77827	0	0	0	0	Filler	0	0
Filler	77828	77883	0	0	0	0	Filler	0	0
Filler	77884	77939	0	0	0	0	Filler	0	0
Filler	77940	77995	0	0	0	0	Filler	0	0
Filler	77996	78051	0	0	0	0	Filler	0	0
Filler	78052	78107	0	0	0	0	Filler	0	0
Filler	78108	78163	0	0	0	0	Filler	0	0
Filler	78164	78219	0	0	0	0	Filler	0	0
Filler	78220	78275	0	0	0	0	Filler	0	0
Filler	78276	78331	0	0	0	0	Filler	0	0
Filler	78332	78387	0	0	0	0	Filler	0	0
Filler	78388	78443	0	0	0	0	Filler	0	0
Filler	78444	78499	0	0	0	0	Filler	0	0
Filler	78500	78555	0	0	0	0	Filler	0	0
Filler	78556	78611	0	0	0	0	Filler	0	0
Filler	78612	78667	0	0	0	0	Filler	0	0
Filler	78668	78723	0	0	0	0	Filler	0	0
Filler	78724	78779	0	0	0	0	Filler	0	0
Filler	78780	78835	0	0	0	0	Filler	0	0
Filler	78836	78891	0	0	0	0	Filler	0	0
Filler	78892	78947	0	0	0	0	Filler	0	0
Filler	78948	79003	0	0	0	0	Filler	0	0
Filler	79004	79059	0	0	0	0	Filler	0	0
Filler	79060	79115	0	0	0	0	Filler	0	0
Filler	79116	79171	0	0	0	0	Filler	0	0
Filler	79172	79227	0	0	0	0	Filler	0	0
Filler	79228	79283	0	0	0	0	Filler	0	0
Filler	79284	79339	0	0	0	0	Filler	0	0
Filler	79340	79395	0	0	0	0	Filler	0	0
Filler	79396	79451	0	0	0	0	Filler	0	0
Filler	79452	79507	0	0	0	0	Filler	0	0
Filler	79508	79563	0	0	0	0	Filler	0	0
Filler	79564	79619	0	0	0	0	Filler	0	0
Filler	79620	79675	0	0	0	0	Filler	0	0
Filler	79676	79731	0	0	0	0	Filler	0	0
Filler	79732	79787	0	0	0	0	Filler	0	0
Filler	79788	79843	0	0	0	0	Filler	0	0
Filler	79844	79899	0	0	0	0	Filler	0	0
Filler	79900	79955	0	0	0	0	Filler	0	0
Filler	79956	80011	0	0	0	0	Filler	0	0
Filler	80012	80067	0	0	0	0	Filler	0	0
Filler	80068	80123	0	0	0	0	Filler	0	0
Filler	80124	80179	0	0	0	0	Filler	0	0
Filler	80180	80235	0	0	0	0	Filler	0	0
Filler	80236	80291	0	0	0	0	Filler	0	0
Filler	80292	80347	0	0	0	0	Filler	0	0
Filler	80348	80403	0	0	0	0	Filler	0	0
Filler	80404	80459	0	0	0	0	Filler	0	0
Filler	80460	80515	0	0	0	0	Filler	0	0
Filler	80516	80571	0	0	0	0	Filler	0	0
Filler	80572	80627	0	0	0	0	Filler	0	0
Filler	80628	80683	0	0	0	0	Filler	0	0
Filler	80684	80739	0	0	0	0	Filler	0	0
Filler	80740	80795	0	0	0	0	Filler	0	0
Filler	80796	80851	0	0	0	0	Filler	0	0
Filler	80852	80907	0	0	0	0	Filler	0	0
Filler	80908	80963	0	0	0	0	Filler	0	0
Filler	80964	81019	0	0	0	0	Filler	0	0
Filler	81020	81075	0	0	0	0	Filler	0	0
Filler	81076	81131	0	0	0	0	Filler	0	0
Filler	81132	81187	0	0	0	0	Filler	0	0
Filler	81188	81243	0	0	0	0	Filler	0	0
Filler	81244	81299	0	0	0	0	Filler	0	0
Filler	81300	81355	0	0	0	0	Filler	0	0
Filler	81356	81411	0	0	0	0	Filler	0	0
Filler	81412	81467	0	0	0	0	Filler	0	0
Filler	81468	81523	0	0	0	0	Filler	0	0
Filler	81524	81579	0	0	0	0	Filler	0	0
Filler	81580	81635	0	0	0	0	Filler	0	0
Filler	81636	81691	0	0	0	0	Filler	0	0
Filler	81692	81747	0	0	0	0	Filler	0	0
Filler	81748	81803	0	0	0	0	Filler	0	0
Filler	81804	81859	0	0	0	0	Filler	0	0
Filler	81860	81915	0	0	0	0	Filler	0	0
Filler	81916	81971	0	0	0	0	Filler	0	0
Filler	81972	82027	0	0	0	0	Filler	0	0
Filler	82028	82083	0	0	0	0	Filler	0	0
Filler	82084	82139	0	0	0	0	Filler	0	0
Filler	82140	82195	0	0	0	0	Filler	0	0
Filler	82196	82251	0	0	0	0	Filler	0	0
Filler	82252	82307	0	0	0	0	Filler	0	0
Filler	82308	82363	0	0	0	0	Filler	0	0
Filler	82364	82419	0	0	0	0	Filler	0	0
Filler	82420	82475	0	0	0	0	Filler	0	0
Filler	82476	82531	0	0	0	0	Filler	0	0
Filler	82532	82587	0	0	0	0	Filler	0	0
Filler	82588	82643	0	0	0	0	Filler	0	0
Filler	82644	82699	0	0	0	0	Filler	0	0
Filler	82700	82755	0	0	0	0	Filler	0	0
Filler	82756	82811	0	0	0	0	Filler	0	0
Filler	82812	82867	0	0	0	0	Filler	0	0
Filler	82868	82923	0	0	0	0	Filler	0	0
Filler	82924	82979	0	0	0	0	Filler	0	0
Filler	82980	83035	0	0	0	0	Filler	0	0
Filler	83036	83091	0	0	0	0	Filler	0	0
Filler	83092	83147	0	0	0	0	Filler	0	0
Filler	83148	83203	0	0	0	0	Filler	0	0
Filler	83204	83259	0	0	0	0	Filler	0	0
Filler	83260	83315	0	0	0	0	Filler	0	0
Filler	83316	83371	0	0	0	0	Filler	0	0
Filler	83372	83427	0	0	0	0	Filler	0	0
Filler	83428	83483	0	0	0	0	Filler	0	0
Filler	83484	83539	0	0	0	0	Filler	0	0
Filler	83540	83595	0	0	0	0	Filler	0	0
Filler	83596	83651	0	0	0	0	Filler	0	0
Filler	83652	83707	0	0	0	0	Filler	0	0
Filler	83708	83763	0	0	0	0	Filler	0	0
Filler	83764	83819	0	0	0	0	Filler	0	0
Filler	83820	83875	0	0	0	0	Filler	0	0
Filler	83876	83931	0	0	0	0	Filler	0	0
Filler	83932	83987	0	0	0	0	Filler	0	0
Filler	83988	84043	0	0	0	0	Filler	0	0
Filler	84044	84099	0	0	0	0	Filler	0	0
Filler	84100	84155	0	0	0	0	Filler	0	0
Filler	84156	84211	0	0	0	0	Filler	0	0
Filler	84212	84267	0	0	0	0	Filler	0	0
Filler	84268	84323	0	0	0	0	Filler	0	0
Filler	84324	84379	0	0	0	0	Filler	0	0
Filler	84380	84435	0	0	0	0	Filler	0	0
Filler	84436	84491	0	0	0	0	Filler	0	0
Filler	84492	84547	0	0	0	0	Filler	0	0
Filler	84548	84603	0	0	0	0	Filler	0	0
Filler	84604	84659	0	0	0	0	Filler	0	0
Filler	84660	84715	0	0	0	0	Filler	0	0
Filler	84716	84771	0	0	0	0	Filler	0	0
Filler	84772	84827	0	0	0	0	Filler	0	0
Filler	84828	84883	0	0	0	0	Filler	0	0
Filler	84884	84939	0	0	0	0	Filler	0	0
Filler	84940	84995	0	0	0	0	Filler	0	0
Filler	84996	85051	0	0	0	0	Filler	0	0
Filler	85052	85107	0	0	0	0	Filler	0	0
Filler	85108	85163	0	0	0	0	Filler	0	0
Filler	85164	85219	0	0	0	0	Filler	0	0
Filler	85220	85275	0	0	0	0	Filler	0	0
Filler	85276	85331	0	0	0	0	Filler	0	0
Filler	85332	85387	0	0	0	0	Filler	0	0
Filler	85388	85443	0	0	0	0	Filler	0	0
Filler	85444	85499	0	0	0	0	Filler	0	0
Filler	85500	85555	0	0	0	0	Filler	0	0
Filler	85556	85611	0	0	0	0	Filler	0	0
Filler	85612	85667	0	0	0	0	Filler	0	0
Filler	85668	85723	0	0	0	0	Filler	0	0
Filler	85724	85779	0	0	0	0	Filler	0	0
Filler	85780	85835	0	0	0	0	Filler	0	0
Filler	85836	85891	0	0	0	0	Filler	0	0
Filler	85892	85947	0	0	0	0	Filler	0	0
Filler	85948	86003	0	0	0	0	Filler	0	0
Filler	86004	86059	0	0	0	0	Filler	0	0
Filler	86060	86115	0	0	0	0	Filler	0	0
Filler	86116	86171	0	0	0	0	Filler	0	0
Filler	86172	86227	0	0	0	0	Filler	0	0
Filler	86228	86283	0	0	0	0	Filler	0	0
Filler	86284	86339	0	0	0	0	Filler	0	0
Filler	86340	86395	0	0	0	0	Filler	0	0
Filler	86396	86451	0	0	0	0	Filler	0	0
Filler	86452	86507	0	0	0	0	Filler	0	0
Filler	86508	86563	0	0	0	0	Filler	0	0
Filler	86564	86619	0	0	0	0	Filler	0	0
Filler	86620	86675	0	0	0	0	Filler	0	0
Filler	86676	86731	0	0	0	0	Filler	0	0
Filler	86732	86787	0	0	0	0	Filler	0	0
Filler	86788	86843	0	0	0	0	Filler	0	0
Filler	86844	86899	0	0	0	0	Filler	0	0
Filler	86900	86955	0	0	0	0	Filler	0	0
Filler	86956	87011	0	0	0	0	Filler	0	0
Filler	87012	87067	0	0	0	0	Filler	0	0
Filler	87068	87123	0	0	0	0	Filler	0	0
Filler	87124	87179	0	0	0	0	Filler	0	0
Filler	87180	87235	0	0	0	0	Filler	0	0
Filler	87236	87291	0	0	0	0	Filler	0	0
Filler	87292	87347	0	0	0	0	Filler	0	0
Filler	87348	87403	0	0	0	0	Filler	0	0
Filler	87404	87459	0	0	0	0	Filler	0	0
Filler	87460	87515	0	0	0	0	Filler	0	0
Filler	87516	87571	0	0	0	0	Filler	0	0
Filler	87572	87627	0	0	0	0	Filler	0	0
Filler	87628	87683	0	0	0	0	Filler	0	0
Filler	87684	87739	0	0	0	0	Filler	0	0
Filler	87740	87795	0	0	0	0	Filler	0	0
Filler	87796	87851	0	0	0	0	Filler	0	0
Filler	87852	87907	0	0	0	0	Filler	0	0
Filler	87908	87963	0	0	0	0	Filler	0	0
Filler	87964	88019	0	0	0	0	Filler	0	0
Filler	88020	88075	0	0	0	0	Filler	0	0
Filler	88076	88131	0	0	0	0	Filler	0	0
Filler	88132	88187	0	0	0	0	Filler	0	0
Filler	88188	88243	0	0	0	0	Filler	0	0
Filler	88244	88299	0	0	0	0	Filler	0	0
Filler	88300	88355	0	0	0	0	Filler	0	0
Filler	88356	88411	0	0	0	0	Filler	0	0
Filler	88412	88467	0	0	0	0	Filler	0	0
Filler	88468	88523	0	0	0	0	Filler	0	0
Filler	88524	88579	0	0	0	0	Filler	0	0
Filler	88580	88635	0	0	0	0	Filler	0	0
Filler	88636	88691	0	0	0	0	Filler	0	0
Filler	88692	88747	0	0	0	0	Filler	0	0
Filler	88748	88803	0	0	0	0	Filler	0	0
Filler	88804	88859	0	0	0	0	Filler	0	0
Filler	88860	88915	0	0	0	0	Filler	0	0
Filler	88916	88971	0	0	0	0	Filler	0	0
Filler	88972	89027	0	0	0	0	Filler	0	0
Filler	89028	89083	0	0	0	0	Filler	0	0
Filler	89084	89139	0	0	0	0	Filler	0	0
Filler	89140	89195	0	0	0	0	Filler	0	0
Filler	89196	89251	0	0	0	0	Filler	0	0
Filler	89252	89307	0	0	0	0	Filler	0	0
Filler	89308	89363	0	0	0	0	Filler	0	0
Filler	89364	89419	0	0	0	0	Filler	0	0
Filler	89420	89475	0	0	0	0	Filler	0	0
Filler	89476	89531	0	0	0	0	Filler	0	0
Filler	89532	89587	0	0	0	0	Filler	0	0
Filler	89588	89643	0	0	0	0	Filler	0	0
Filler	89644	89699	0	0	0	0	Filler	0	0
Filler	89700	89755	0	0	0	0	Filler	0	0
Filler	89756	89811	0	0	0	0	Filler	0	0
Filler	89812	89867	0	0	0	0	Filler	0	0
Filler	89868	89923	0	0	0	0	Filler	0	0
Filler	89924	89979	0	0	0	0	Filler	0	0
Filler	89980	90035	0	0	0	0	Filler	0	0
Filler	90036	90091	0	0	0	0	Filler	0	0
Filler	90092	90147	0	0	0	0	Filler	0	0
Filler	90148	90203	0	0	0	0	Filler	0	0
Filler	90204	90259	0	0	0	0	Filler	0	0
Filler	90260	90315	0	0	0	0	Filler	0	0
Filler	90316	90371	0	0	0	0	Filler	0	0
Filler	90372	90427	0	0	0	0	Filler	0	0
Filler	90428	90483	0	0	0	0	Filler	0	0
Filler	90484	90539	0	0	0	0	Filler	0	0
Filler	90540	90595	0	0	0	0	Filler	0	0
Filler	90596	90651	0	0	0	0	Filler	0	0
Filler	90652	90707	0	0	0	0	Filler	0	0
Filler	90708	90763	0	0	0	0	Filler	0	0
Filler	90764	90819	0	0	0	0	Filler	0	0
Filler	90820	90875	0	0	0	0	Filler	0	0
Filler	90876	90931	0	0	0	0	Filler	0	0
Filler	90932	90987	0	0	0	0	Filler	0	0
Filler	90988	91043	0	0	0	0	Filler	0	0
Filler	91044	91099	0	0	0	0	Filler	0	0
Filler	91100	91155	0	0	0	0	Filler	0	0
Filler	91156	91211	0	0	0	0	Filler	0	0
Filler	91212	91267	0	0	0	0	Filler	0	0
Filler	91268	91323	0	0	0	0	Filler	0	0
Filler	91324	91379	0	0	0	0	Filler	0	0
Filler	91380	91435	0	0	0	0	Filler	0	0
Filler	91436	91491	0	0	0	0	Filler	0	0
Filler	91492	91547	0	0	0	0	Filler	0	0
Filler	91548	91603	0	0	0	0	Filler	0	0
Filler	91604	91659	0	0	0	0	Filler	0	0
Filler	91660	91715	0	0	0	0	Filler	0	0
Filler	91716	91771	0	0	0	0	Filler	0	0
Filler	91772	91827	0	0	0	0	Filler	0	0
Filler	91828	91883	0	0	0	0	Filler	0	0
Filler	91884	91939	0	0	0	0	Filler	0	0
Filler	91940	91995	0	0	0	0	Filler	0	0
Filler	91996	92051	0	0	0	0	Filler	0	0
Filler	92052	92107	0	0	0	0	Filler	0	0
Filler	92108	92163	0	0	0	0	Filler	0	0
Filler	92164	92219	0	0	0	0	Filler	0	0
Filler	92220	92275	0	0	0	0	Filler	0	0
Filler	92276	92331	0	0	0	0	Filler	0	0
Filler	92332	92387	0	0	0	0	Filler	0	0
Filler	92388	92443	0	0	0	0	Filler	0	0
Filler	92444	92499	0	0	0	0	Filler	0	0
Filler	92500	92555	0	0	0	0	Filler	0	0
Filler	92556	92611	0	0	0	0	Filler	0	0
Filler	92612	92667	0	0	0	0	Filler	0	0
Filler	92668	92723	0	0	0	0	Filler	0	0
Filler	92724	92779	0	0	0	0	Filler	0	0
Filler	92780	92835	0	0	0	0	Filler	0	0
Filler	92836	92891	0	0	0	0	Filler	0	0
Filler	92892	92947	0	0	0	0	Filler	0	0
Filler	92948	93003	0	0	0	0	Filler	0	0
Filler	93004	93059	0	0	0	0	Filler	0	0
Filler	93060	93115	0	0	0	0	Filler	0	0
Filler	93116	93171	0	0	0	0	Filler	0	0
Filler	93172	93227	0	0	0	0	Filler	0	0
Filler	93228	93283	0	0	0	0	Filler	0	0
Filler	93284	93339	0	0	0	0	Filler	0	0
Filler	93340	93395	0	0	0	0	Filler	0	0
Filler	93396	93451	0	0	0	0	Filler	0	0
Filler	93452	93507	0	0	0	0	Filler	0	0
Filler	93508	93563	0	0	0	0	Filler	0	0
Filler	93564	93619	0	0	0	0	Filler	0	0
Filler	93620	93675	0	0	0	0	Filler	0	0
Filler	93676	93731	0	0	0	0	Filler	0	0
Filler	93732	93787	0	0	0	0	Filler	0	0
Filler	93788	93843	0	0	0	0	Filler	0	0
Filler	93844	93899	0	0	0	0	Filler	0	0
Filler	93900	93955	0	0	0	0	Filler	0	0
Filler	93956	94011	0	0	0	0	Filler	0	0
Filler	94012	94067	0	0	0	0	Filler	0	0
Filler	94068	94123	0	0	0	0	Filler	0	0
Filler	94124	94179	0	0	0	0	Filler	0	0
Filler	94180	94235	0	0	0	0	Filler	0	0
Filler	94236	94291	0	0	0	0	Filler	0	0
Filler	94292	94347	0	0	0	0	Filler	0	0
Filler	94348	94403	0	0	0	0	Filler	0	0
Filler	94404	94459	0	0	0	0	Filler	0	0
Filler	94460	94515	0	0	0	0	Filler	0	0
Filler	94516	94571	0	0	0	0	Filler	0	0
Filler	94572	94627	0	0	0	0	Filler	0	0
Filler	94628	94683	0	0	0	0	Filler	0	0
Filler	94684	94739	0	0	0	0	Filler	0	0
Filler	94740	94795	0	0	0	0	Filler	0	0
Filler	94796	94851	0	0	0	0	Filler	0	0
Filler	94852	94907	0	0	0	0	Filler	0	0
Filler	94908	94963	0	0	0	0	Filler	0	0
Filler	94964	95019	0	0	0	0	Filler	0	0
Filler	95020	95075	0	0	0	0	Filler	0	0
Filler	95076	95131	0	0	0	0	Filler	0	0
Filler	95132	95187	0	0	0	0	Filler	0	0
Filler	95188	95243	0	0	0	0	Filler	0	0
Filler	95244	95299	0	0	0	0	Filler	0	0
Filler	95300	95355	0	0	0	0	Filler	0	0
Filler	95356	95411	0	0	0	0	Filler	0	0
Filler	95412	95467	0	0	0	0	Filler	0	0
Filler	95468	95523	0	0	0	0	Filler	0	0
Filler	95524	95579	0	0	0	0	Filler	0	0
Filler	95580	95635	0	0	0	0	Filler	0	0
Filler	95636	95691	0	0	0	0	Filler	0	0
Filler	95692	95747	0	0	0	0	Filler	0	0
Filler	95748	95803	0	0	0	0	Filler	0	0
Filler	95804	95859	0	0	0	0	Filler	0	0
Filler	95860	95915	0	0	0	0	Filler	0	0
Filler	95916	95971	0	0	0	0	Filler	0	0
Filler	95972	96027	0	0	0	0	Filler	0	0
Filler	96028	96083	0	0	0	0	Filler	0	0
Filler	96084	96139	0	0	0	0	Filler	0	0
Filler	96140	96195	0	0	0	0	Filler	0	0
Filler	96196	96251	0	0	0	0	Filler	0	0
Filler	96252	96307	0	0	0	0	Filler	0	0
Filler	96308	96363	0	0	0	0	Filler	0	0
Filler	96364	96419	0	0	0	0	Filler	0	0
Filler	96420	96475	0	0	0	0	Filler	0	0
Filler	96476	96531	0	0	0	0	Filler	0	0
Filler	96532	96587	0	0	0	0	Filler	0	0
Filler	96588	96643	0	0	0	0	Filler	0	0
Filler	96644	96699	0	0	0	0	Filler	0	0
Filler	96700	96755	0	0	0	0	Filler	0	0
Filler	96756	96811	0	0	0	0	Filler	0	0
Filler	96812	96867	0	0	0	0	Filler	0	0
Filler	96868	96923	0	0	0	0	Filler	0	0
Filler	96924	96979	0	0	0	0	Filler	0	0
Filler	96980	97035	0	0	0	0	Filler	0	0
Filler	97036	97091	0	0	0	0	Filler	0	0
Filler	97092	97147	0	0	0	0	Filler	0	0
Filler	97148	97203	0	0	0	0	Filler	0	0
Filler	97204	97259	0	0	0	0	Filler	0	0
Filler	97260	97315	0	0	0	0	Filler	0	0
Filler	97316	97371	0	0	0	0	Filler	0	0
Filler	97372	97427	0	0	0	0	Filler	0	0
Filler	97428	97483	0	0	0	0	Filler	0	0
Filler	97484	97539	0	0	0	0	Filler	0	0
Filler	97540	97595	0	0	0	0	Filler	0	0
Filler	97596	97651	0	0	0	0	Filler	0	0
Filler	97652	97707	0	0	0	0	Filler	0	0
Filler	97708	97763	0	0	0	0	Filler	0	0
Filler	97764	97819	0	0	0	0	Filler	0	0
Filler	97820	97875	0	0	0	0	Filler	0	0
Filler	97876	97931	0	0	0	0	Filler	0	0
Filler	97932	97987	0	0	0	0	Filler	0	0
Filler	97988	98043	0	0	0	0	Filler	0	0
Filler	98044	98099	0	0	0	0	Filler	0	0
Filler	98100	98155	0	0	0	0	Filler	0	0
Filler	98156	98211	0	0	0	0	Filler	0	0
Filler	98212	98267	0	0	0	0	Filler	0	0
Filler	98268	98323	0	0	0	0	Filler	0	0
Filler	98324	98379	0	0	0	0	Filler	0	0
Filler	98380	98435	0	0	0	0	Filler	0	0
Filler	98436	98491	0	0	0	0	Filler	0	0
Filler	98492	98547	0	0	0	0	Filler	0	0
Filler	98548	98603	0	0	0	0	Filler	0	0
Filler	98604	98659	0	0	0	0	Filler	0	0
Filler	98660	98715	0	0	0	0	Filler	0	0
Filler	98716	98771	0	0	0	0	Filler	0	0
Filler	98772	98827	0	0	0	0	Filler	0	0
Filler	98828	98883	0	0	0	0	Filler	0	0
Filler	98884	98939	0	0	0	0	Filler	0	0
Filler	98940	98995	0	0	0	0	Filler	0	0
Filler	98996	99051	0	0	0	0	Filler	0	0
Filler	99052	99107	0	0	0	0	Filler	0	0
Filler	99108	99163	0	0	0	0	Filler	0	0
Filler	99164	99219	0	0	0	0	Filler	0	0
Filler	99220	99275	0	0	0	0	Filler	0	0
Filler	99276	99331	0	0	0	0	Filler	0	0
Filler	99332	99387	0	0	0	0	Filler	0	0
Filler	99388	99443	0	0	0	0	Filler	0	0
Filler	99444	99499	0	0	0	0	Filler	0	0
Filler	99500	99555	0	0	0	0	Filler	0	0
Filler	99556	99611	0	0	0	0	Filler	0	0
Filler	99612	99667	0	0	0	0	Filler	0	0
Filler	99668	99723	0	0	0	0	Filler	0	0
Filler	99724	99779	0	0	0	0	Filler	0	0
Filler	99780	99835	0	0	0	0	Filler	0	0
Filler	99836	99891	0	0	0	0	Filler	0	0
Filler	99892	99947	0	0	0	0	Filler	0	0
Filler	99948	100003	0	0	0	0	Filler	0	0
Filler	100004	100059	0	0	0	0	Filler	0	0
Filler	100060	100115	0	0	0	0	Filler	0	0
Filler	100116	100171	0	0	0	0	Filler	0	0
Filler	100172	100227	0	0	0	0	Filler	0	0
Filler	100228	100283	0	0	0	0	Filler	0	0
Filler	100284	100339	0	0	0	0	Filler	0	0
Filler	100340	100395	0	0	0	0	Filler	0	0
Filler	100396	100451	0	0	0	0	Filler	0	0
Filler	100452	100507	0	0	0	0	Filler	0	0
Filler	100508	100563	0	0	0	0	Filler	0	0
Filler	100564	100619	0	0	0	0	Filler	0	0
2516	100616	100678	0.18	0.48	-0.25	-0.1	CONTIG19_2516FS000100615	0.505	0.0938614
Filler	100620	100675	0	0	0	0	Filler	0	0
2516	100650	100706	-0.15	0.24	-0.5	-0.23	CONTIG19_2516RS000100649	0.41	0.0925072
Filler	100676	100731	0	0	0	0	Filler	0	0
Filler	100707	100762	0	0	0	0	Filler	0	0
Filler	100732	100787	0	0	0	0	Filler	0	0
Filler	100763	100818	0	0	0	0	Filler	0	0
Filler	100788	100843	0	0	0	0	Filler	0	0
Filler	100819	100874	0	0	0	0	Filler	0	0
Filler	100844	100899	0	0	0	0	Filler	0	0
Filler	100875	100930	0	0	0	0	Filler	0	0
Filler	100900	100955	0	0	0	0	Filler	0	0
Filler	100931	100986	0	0	0	0	Filler	0	0
Filler	100956	101011	0	0	0	0	Filler	0	0
Filler	100987	101042	0	0	0	0	Filler	0	0
Filler	101012	101067	0	0	0	0	Filler	0	0
Filler	101043	101098	0	0	0	0	Filler	0	0
Filler	101068	101123	0	0	0	0	Filler	0	0
Filler	101099	101154	0	0	0	0	Filler	0	0
Filler	101124	101179	0	0	0	0	Filler	0	0
Filler	101155	101210	0	0	0	0	Filler	0	0
Filler	101180	101235	0	0	0	0	Filler	0	0
Filler	101211	101266	0	0	0	0	Filler	0	0
Filler	101236	101291	0	0	0	0	Filler	0	0
Filler	101267	101322	0	0	0	0	Filler	0	0
Filler	101292	101347	0	0	0	0	Filler	0	0
Filler	101323	101378	0	0	0	0	Filler	0	0
Filler	101348	101403	0	0	0	0	Filler	0	0
Filler	101379	101434	0	0	0	0	Filler	0	0
Filler	101404	101459	0	0	0	0	Filler	0	0
Filler	101435	101490	0	0	0	0	Filler	0	0
Filler	101460	101515	0	0	0	0	Filler	0	0
Filler	101491	101546	0	0	0	0	Filler	0	0
Filler	101516	101571	0	0	0	0	Filler	0	0
Filler	101547	101602	0	0	0	0	Filler	0	0
Filler	101572	101627	0	0	0	0	Filler	0	0
Filler	101603	101658	0	0	0	0	Filler	0	0
Filler	101628	101683	0	0	0	0	Filler	0	0
Filler	101659	101714	0	0	0	0	Filler	0	0
Filler	101684	101739	0	0	0	0	Filler	0	0
Filler	101715	101770	0	0	0	0	Filler	0	0
Filler	101771	101826	0	0	0	0	Filler	0	0
Filler	101827	101882	0	0	0	0	Filler	0	0
Filler	101883	101938	0	0	0	0	Filler	0	0
Filler	101939	101994	0	0	0	0	Filler	0	0
Filler	101995	102050	0	0	0	0	Filler	0	0
Filler	102051	102106	0	0	0	0	Filler	0	0
Filler	102107	102162	0	0	0	0	Filler	0	0
Filler	102163	102218	0	0	0	0	Filler	0	0
Filler	102219	102274	0	0	0	0	Filler	0	0
Filler	102275	102330	0	0	0	0	Filler	0	0
Filler	102331	102386	0	0	0	0	Filler	0	0
Filler	102387	102442	0	0	0	0	Filler	0	0
Filler	102443	102498	0	0	0	0	Filler	0	0
Filler	102499	102554	0	0	0	0	Filler	0	0
Filler	102555	102610	0	0	0	0	Filler	0	0
Filler	102611	102666	0	0	0	0	Filler	0	0
Filler	102667	102722	0	0	0	0	Filler	0	0
Filler	102723	102778	0	0	0	0	Filler	0	0
Filler	102779	102834	0	0	0	0	Filler	0	0
Filler	102835	102890	0	0	0	0	Filler	0	0
Filler	102891	102946	0	0	0	0	Filler	0	0
Filler	102947	103002	0	0	0	0	Filler	0	0
Filler	103003	103058	0	0	0	0	Filler	0	0
Filler	103059	103114	0	0	0	0	Filler	0	0
Filler	103115	103170	0	0	0	0	Filler	0	0
Filler	103171	103226	0	0	0	0	Filler	0	0
Filler	103227	103282	0	0	0	0	Filler	0	0
Filler	103283	103338	0	0	0	0	Filler	0	0
Filler	103339	103394	0	0	0	0	Filler	0	0
Filler	103395	103450	0	0	0	0	Filler	0	0
Filler	103451	103506	0	0	0	0	Filler	0	0
Filler	103507	103562	0	0	0	0	Filler	0	0
Filler	103563	103618	0	0	0	0	Filler	0	0
Filler	103619	103674	0	0	0	0	Filler	0	0
Filler	103675	103730	0	0	0	0	Filler	0	0
Filler	103731	103786	0	0	0	0	Filler	0	0
Filler	103787	103842	0	0	0	0	Filler	0	0
Filler	103843	103898	0	0	0	0	Filler	0	0
Filler	103899	103954	0	0	0	0	Filler	0	0
Filler	103955	104010	0	0	0	0	Filler	0	0
Filler	104011	104066	0	0	0	0	Filler	0	0
Filler	104067	104122	0	0	0	0	Filler	0	0
Filler	104123	104178	0	0	0	0	Filler	0	0
Filler	104179	104234	0	0	0	0	Filler	0	0
Filler	104235	104290	0	0	0	0	Filler	0	0
Filler	104291	104346	0	0	0	0	Filler	0	0
Filler	104347	104402	0	0	0	0	Filler	0	0
Filler	104403	104458	0	0	0	0	Filler	0	0
Filler	104459	104514	0	0	0	0	Filler	0	0
Filler	104515	104570	0	0	0	0	Filler	0	0
Filler	104571	104626	0	0	0	0	Filler	0	0
Filler	104627	104682	0	0	0	0	Filler	0	0
Filler	104683	104738	0	0	0	0	Filler	0	0
Filler	104739	104794	0	0	0	0	Filler	0	0
Filler	104795	104850	0	0	0	0	Filler	0	0
Filler	104851	104906	0	0	0	0	Filler	0	0
Filler	104907	104962	0	0	0	0	Filler	0	0
Filler	104963	105018	0	0	0	0	Filler	0	0
Filler	105019	105074	0	0	0	0	Filler	0	0
Filler	105075	105130	0	0	0	0	Filler	0	0
Filler	105131	105186	0	0	0	0	Filler	0	0
Filler	105187	105242	0	0	0	0	Filler	0	0
Filler	105243	105298	0	0	0	0	Filler	0	0
Filler	105299	105354	0	0	0	0	Filler	0	0
Filler	105355	105410	0	0	0	0	Filler	0	0
Filler	105411	105466	0	0	0	0	Filler	0	0
Filler	105467	105522	0	0	0	0	Filler	0	0
Filler	105523	105578	0	0	0	0	Filler	0	0
Filler	105579	105634	0	0	0	0	Filler	0	0
Filler	105635	105690	0	0	0	0	Filler	0	0
Filler	105691	105746	0	0	0	0	Filler	0	0
Filler	105747	105802	0	0	0	0	Filler	0	0
Filler	105803	105858	0	0	0	0	Filler	0	0
Filler	105859	105914	0	0	0	0	Filler	0	0
Filler	105915	105970	0	0	0	0	Filler	0	0
Filler	105971	106026	0	0	0	0	Filler	0	0
Filler	106027	106082	0	0	0	0	Filler	0	0
Filler	106083	106138	0	0	0	0	Filler	0	0
Filler	106139	106194	0	0	0	0	Filler	0	0
Filler	106195	106250	0	0	0	0	Filler	0	0
Filler	106251	106306	0	0	0	0	Filler	0	0
Filler	106307	106362	0	0	0	0	Filler	0	0
Filler	106363	106418	0	0	0	0	Filler	0	0
Filler	106419	106474	0	0	0	0	Filler	0	0
Filler	106475	106530	0	0	0	0	Filler	0	0
Filler	106531	106586	0	0	0	0	Filler	0	0
Filler	106587	106642	0	0	0	0	Filler	0	0
Filler	106643	106698	0	0	0	0	Filler	0	0
Filler	106699	106754	0	0	0	0	Filler	0	0
Filler	106755	106810	0	0	0	0	Filler	0	0
Filler	106811	106866	0	0	0	0	Filler	0	0
Filler	106867	106922	0	0	0	0	Filler	0	0
Filler	106923	106978	0	0	0	0	Filler	0	0
Filler	106979	107034	0	0	0	0	Filler	0	0
Filler	107035	107090	0	0	0	0	Filler	0	0
Filler	107091	107146	0	0	0	0	Filler	0	0
Filler	107147	107202	0	0	0	0	Filler	0	0
Filler	107203	107258	0	0	0	0	Filler	0	0
Filler	107259	107314	0	0	0	0	Filler	0	0
Filler	107315	107370	0	0	0	0	Filler	0	0
Filler	107371	107426	0	0	0	0	Filler	0	0
Filler	107427	107482	0	0	0	0	Filler	0	0
Filler	107483	107538	0	0	0	0	Filler	0	0
Filler	107539	107594	0	0	0	0	Filler	0	0
Filler	107595	107650	0	0	0	0	Filler	0	0
Filler	107651	107706	0	0	0	0	Filler	0	0
Filler	107707	107762	0	0	0	0	Filler	0	0
Filler	107763	107818	0	0	0	0	Filler	0	0
Filler	107819	107874	0	0	0	0	Filler	0	0
Filler	107875	107930	0	0	0	0	Filler	0	0
Filler	107931	107986	0	0	0	0	Filler	0	0
Filler	107987	108042	0	0	0	0	Filler	0	0
Filler	108043	108098	0	0	0	0	Filler	0	0
Filler	108099	108154	0	0	0	0	Filler	0	0
Filler	108155	108210	0	0	0	0	Filler	0	0
Filler	108211	108266	0	0	0	0	Filler	0	0
Filler	108267	108322	0	0	0	0	Filler	0	0
Filler	108323	108378	0	0	0	0	Filler	0	0
Filler	108379	108434	0	0	0	0	Filler	0	0
Filler	108435	108490	0	0	0	0	Filler	0	0
Filler	108491	108546	0	0	0	0	Filler	0	0
Filler	108547	108602	0	0	0	0	Filler	0	0
Filler	108603	108658	0	0	0	0	Filler	0	0
Filler	108659	108714	0	0	0	0	Filler	0	0
Filler	108715	108770	0	0	0	0	Filler	0	0
Filler	108771	108826	0	0	0	0	Filler	0	0
Filler	108827	108882	0	0	0	0	Filler	0	0
Filler	108883	108938	0	0	0	0	Filler	0	0
Filler	108939	108994	0	0	0	0	Filler	0	0
Filler	108995	109050	0	0	0	0	Filler	0	0
Filler	109051	109106	0	0	0	0	Filler	0	0
Filler	109107	109162	0	0	0	0	Filler	0	0
Filler	109163	109218	0	0	0	0	Filler	0	0
Filler	109219	109274	0	0	0	0	Filler	0	0
Filler	109275	109330	0	0	0	0	Filler	0	0
Filler	109331	109386	0	0	0	0	Filler	0	0
Filler	109387	109442	0	0	0	0	Filler	0	0
Filler	109443	109498	0	0	0	0	Filler	0	0
Filler	109499	109554	0	0	0	0	Filler	0	0
Filler	109555	109610	0	0	0	0	Filler	0	0
Filler	109611	109666	0	0	0	0	Filler	0	0
Filler	109667	109722	0	0	0	0	Filler	0	0
Filler	109723	109778	0	0	0	0	Filler	0	0
Filler	109779	109834	0	0	0	0	Filler	0	0
Filler	109835	109890	0	0	0	0	Filler	0	0
Filler	109891	109946	0	0	0	0	Filler	0	0
Filler	109947	110002	0	0	0	0	Filler	0	0
Filler	110003	110058	0	0	0	0	Filler	0	0
Filler	110059	110114	0	0	0	0	Filler	0	0
[truncated: 39,805 more rows]
