# Supplementary material for: NuA4 histone acetyltransferase activity is required for H4 acetylation on a dosage-compensated monosomic chromosome that confers resistance to fungal toxins
Source: Epigenetics Chromatin. 2017 Oct 23;10:49. doi: 10.1186/s13072-017-0156-y (PMC5653997; doi:10.1186/s13072-017-0156-y)
Supplement: Supplementary file 6 — Additional file 6: Table S2. ChIP data (http://www.ncbi.nlm.nih.gov/geo/query/acc.cgi?acc=GSE81684). [file 13072_2017_156_MOESM6_ESM.zip › H4_Chr2.xlsx]

## Sheet: Chr2
Contig	Probe sequence start	Probe sequence end	Log2 value of Sor125(55) mutant 1	Log2 value of Sor125(55) mutant 2	Log2 value of 3153A parent 1	Log2 value of 3153A parent 2	Probe Name	Mean difference	p value
Filler	1	56	0	0	0	0	Filler	0	0
Filler	57	112	0	0	0	0	Filler	0	0
Filler	113	168	0	0	0	0	Filler	0	0
Filler	169	224	0	0	0	0	Filler	0	0
Filler	225	280	0	0	0	0	Filler	0	0
Filler	281	336	0	0	0	0	Filler	0	0
Filler	337	392	0	0	0	0	Filler	0	0
Filler	393	448	0	0	0	0	Filler	0	0
Filler	449	504	0	0	0	0	Filler	0	0
Filler	505	560	0	0	0	0	Filler	0	0
Filler	561	616	0	0	0	0	Filler	0	0
Filler	617	672	0	0	0	0	Filler	0	0
Filler	673	728	0	0	0	0	Filler	0	0
Filler	729	784	0	0	0	0	Filler	0	0
Filler	785	840	0	0	0	0	Filler	0	0
Filler	841	896	0	0	0	0	Filler	0	0
Filler	897	952	0	0	0	0	Filler	0	0
Filler	953	1008	0	0	0	0	Filler	0	0
Filler	1009	1064	0	0	0	0	Filler	0	0
Filler	1065	1120	0	0	0	0	Filler	0	0
Filler	1121	1176	0	0	0	0	Filler	0	0
Filler	1177	1232	0	0	0	0	Filler	0	0
Filler	1233	1288	0	0	0	0	Filler	0	0
Filler	1289	1344	0	0	0	0	Filler	0	0
Filler	1345	1400	0	0	0	0	Filler	0	0
Filler	1401	1456	0	0	0	0	Filler	0	0
Filler	1457	1512	0	0	0	0	Filler	0	0
Filler	1513	1568	0	0	0	0	Filler	0	0
Filler	1569	1624	0	0	0	0	Filler	0	0
Filler	1625	1680	0	0	0	0	Filler	0	0
Filler	1681	1736	0	0	0	0	Filler	0	0
Filler	1737	1792	0	0	0	0	Filler	0	0
Filler	1793	1848	0	0	0	0	Filler	0	0
Filler	1849	1904	0	0	0	0	Filler	0	0
Filler	1905	1960	0	0	0	0	Filler	0	0
Filler	1961	2016	0	0	0	0	Filler	0	0
Filler	2017	2072	0	0	0	0	Filler	0	0
Filler	2073	2128	0	0	0	0	Filler	0	0
Filler	2129	2184	0	0	0	0	Filler	0	0
Filler	2185	2240	0	0	0	0	Filler	0	0
Filler	2241	2296	0	0	0	0	Filler	0	0
Filler	2297	2352	0	0	0	0	Filler	0	0
Filler	2353	2408	0	0	0	0	Filler	0	0
Filler	2409	2464	0	0	0	0	Filler	0	0
Filler	2465	2520	0	0	0	0	Filler	0	0
Filler	2521	2576	0	0	0	0	Filler	0	0
Filler	2577	2632	0	0	0	0	Filler	0	0
Filler	2633	2688	0	0	0	0	Filler	0	0
Filler	2689	2744	0	0	0	0	Filler	0	0
Filler	2745	2800	0	0	0	0	Filler	0	0
Filler	2801	2856	0	0	0	0	Filler	0	0
Filler	2857	2912	0	0	0	0	Filler	0	0
Filler	2913	2968	0	0	0	0	Filler	0	0
Filler	2969	3024	0	0	0	0	Filler	0	0
Filler	3025	3080	0	0	0	0	Filler	0	0
Filler	3081	3136	0	0	0	0	Filler	0	0
Filler	3137	3192	0	0	0	0	Filler	0	0
Filler	3193	3248	0	0	0	0	Filler	0	0
Filler	3249	3304	0	0	0	0	Filler	0	0
Filler	3305	3360	0	0	0	0	Filler	0	0
Filler	3361	3416	0	0	0	0	Filler	0	0
Filler	3417	3472	0	0	0	0	Filler	0	0
Filler	3473	3528	0	0	0	0	Filler	0	0
Filler	3529	3584	0	0	0	0	Filler	0	0
Filler	3585	3640	0	0	0	0	Filler	0	0
Filler	3641	3696	0	0	0	0	Filler	0	0
Filler	3697	3752	0	0	0	0	Filler	0	0
Filler	3753	3808	0	0	0	0	Filler	0	0
Filler	3809	3864	0	0	0	0	Filler	0	0
Filler	3865	3920	0	0	0	0	Filler	0	0
Filler	3921	3976	0	0	0	0	Filler	0	0
Filler	3977	4032	0	0	0	0	Filler	0	0
Filler	4033	4088	0	0	0	0	Filler	0	0
Filler	4089	4144	0	0	0	0	Filler	0	0
Filler	4145	4200	0	0	0	0	Filler	0	0
Filler	4201	4256	0	0	0	0	Filler	0	0
Filler	4257	4312	0	0	0	0	Filler	0	0
Filler	4313	4368	0	0	0	0	Filler	0	0
Filler	4369	4424	0	0	0	0	Filler	0	0
Filler	4425	4480	0	0	0	0	Filler	0	0
Filler	4481	4536	0	0	0	0	Filler	0	0
Filler	4537	4592	0	0	0	0	Filler	0	0
Filler	4593	4648	0	0	0	0	Filler	0	0
Filler	4649	4704	0	0	0	0	Filler	0	0
Filler	4705	4760	0	0	0	0	Filler	0	0
Filler	4761	4816	0	0	0	0	Filler	0	0
Filler	4817	4872	0	0	0	0	Filler	0	0
Filler	4873	4928	0	0	0	0	Filler	0	0
Filler	4929	4984	0	0	0	0	Filler	0	0
Filler	4985	5040	0	0	0	0	Filler	0	0
Filler	5041	5096	0	0	0	0	Filler	0	0
Filler	5097	5152	0	0	0	0	Filler	0	0
Filler	5153	5208	0	0	0	0	Filler	0	0
Filler	5209	5264	0	0	0	0	Filler	0	0
Filler	5265	5320	0	0	0	0	Filler	0	0
Filler	5321	5376	0	0	0	0	Filler	0	0
Filler	5377	5432	0	0	0	0	Filler	0	0
Filler	5433	5488	0	0	0	0	Filler	0	0
Filler	5489	5544	0	0	0	0	Filler	0	0
Filler	5545	5600	0	0	0	0	Filler	0	0
Filler	5601	5656	0	0	0	0	Filler	0	0
Filler	5657	5712	0	0	0	0	Filler	0	0
Filler	5713	5768	0	0	0	0	Filler	0	0
Filler	5769	5824	0	0	0	0	Filler	0	0
Filler	5825	5880	0	0	0	0	Filler	0	0
Filler	5881	5936	0	0	0	0	Filler	0	0
Filler	5937	5992	0	0	0	0	Filler	0	0
Filler	5993	6048	0	0	0	0	Filler	0	0
Filler	6049	6104	0	0	0	0	Filler	0	0
Filler	6105	6160	0	0	0	0	Filler	0	0
Filler	6161	6216	0	0	0	0	Filler	0	0
Filler	6217	6272	0	0	0	0	Filler	0	0
Filler	6273	6328	0	0	0	0	Filler	0	0
Filler	6329	6384	0	0	0	0	Filler	0	0
Filler	6385	6440	0	0	0	0	Filler	0	0
Filler	6441	6496	0	0	0	0	Filler	0	0
Filler	6497	6552	0	0	0	0	Filler	0	0
Filler	6553	6608	0	0	0	0	Filler	0	0
Filler	6609	6664	0	0	0	0	Filler	0	0
Filler	6665	6720	0	0	0	0	Filler	0	0
Filler	6721	6776	0	0	0	0	Filler	0	0
Filler	6777	6832	0	0	0	0	Filler	0	0
Filler	6833	6888	0	0	0	0	Filler	0	0
Filler	6889	6944	0	0	0	0	Filler	0	0
Filler	6945	7000	0	0	0	0	Filler	0	0
Filler	7001	7056	0	0	0	0	Filler	0	0
Filler	7057	7112	0	0	0	0	Filler	0	0
Filler	7113	7168	0	0	0	0	Filler	0	0
Filler	7169	7224	0	0	0	0	Filler	0	0
Filler	7225	7280	0	0	0	0	Filler	0	0
Filler	7281	7336	0	0	0	0	Filler	0	0
Filler	7337	7392	0	0	0	0	Filler	0	0
Filler	7393	7448	0	0	0	0	Filler	0	0
Filler	7449	7504	0	0	0	0	Filler	0	0
Filler	7505	7560	0	0	0	0	Filler	0	0
Filler	7561	7616	0	0	0	0	Filler	0	0
Filler	7617	7672	0	0	0	0	Filler	0	0
Filler	7673	7728	0	0	0	0	Filler	0	0
Filler	7729	7784	0	0	0	0	Filler	0	0
Filler	7785	7840	0	0	0	0	Filler	0	0
Filler	7841	7896	0	0	0	0	Filler	0	0
Filler	7897	7952	0	0	0	0	Filler	0	0
Filler	7953	8008	0	0	0	0	Filler	0	0
Filler	8009	8064	0	0	0	0	Filler	0	0
Filler	8065	8120	0	0	0	0	Filler	0	0
Filler	8121	8176	0	0	0	0	Filler	0	0
Filler	8177	8232	0	0	0	0	Filler	0	0
Filler	8233	8288	0	0	0	0	Filler	0	0
Filler	8289	8344	0	0	0	0	Filler	0	0
Filler	8345	8400	0	0	0	0	Filler	0	0
Filler	8401	8456	0	0	0	0	Filler	0	0
Filler	8457	8512	0	0	0	0	Filler	0	0
Filler	8513	8568	0	0	0	0	Filler	0	0
Filler	8569	8624	0	0	0	0	Filler	0	0
Filler	8625	8680	0	0	0	0	Filler	0	0
Filler	8681	8736	0	0	0	0	Filler	0	0
Filler	8737	8792	0	0	0	0	Filler	0	0
Filler	8793	8848	0	0	0	0	Filler	0	0
Filler	8849	8904	0	0	0	0	Filler	0	0
Filler	8905	8960	0	0	0	0	Filler	0	0
Filler	8961	9016	0	0	0	0	Filler	0	0
Filler	9017	9072	0	0	0	0	Filler	0	0
Filler	9073	9128	0	0	0	0	Filler	0	0
Filler	9129	9184	0	0	0	0	Filler	0	0
Filler	9185	9240	0	0	0	0	Filler	0	0
Filler	9241	9296	0	0	0	0	Filler	0	0
Filler	9297	9352	0	0	0	0	Filler	0	0
Filler	9353	9408	0	0	0	0	Filler	0	0
Filler	9409	9464	0	0	0	0	Filler	0	0
Filler	9465	9520	0	0	0	0	Filler	0	0
Filler	9521	9576	0	0	0	0	Filler	0	0
Filler	9577	9632	0	0	0	0	Filler	0	0
Filler	9633	9688	0	0	0	0	Filler	0	0
Filler	9689	9744	0	0	0	0	Filler	0	0
Filler	9745	9800	0	0	0	0	Filler	0	0
Filler	9801	9856	0	0	0	0	Filler	0	0
Filler	9857	9912	0	0	0	0	Filler	0	0
Filler	9913	9968	0	0	0	0	Filler	0	0
Filler	9969	10024	0	0	0	0	Filler	0	0
Filler	10025	10080	0	0	0	0	Filler	0	0
Filler	10081	10136	0	0	0	0	Filler	0	0
Filler	10137	10192	0	0	0	0	Filler	0	0
Filler	10193	10248	0	0	0	0	Filler	0	0
Filler	10249	10304	0	0	0	0	Filler	0	0
Filler	10305	10360	0	0	0	0	Filler	0	0
Filler	10361	10416	0	0	0	0	Filler	0	0
Filler	10417	10472	0	0	0	0	Filler	0	0
Filler	10473	10528	0	0	0	0	Filler	0	0
Filler	10529	10584	0	0	0	0	Filler	0	0
Filler	10585	10640	0	0	0	0	Filler	0	0
Filler	10641	10696	0	0	0	0	Filler	0	0
Filler	10697	10752	0	0	0	0	Filler	0	0
Filler	10753	10808	0	0	0	0	Filler	0	0
Filler	10809	10864	0	0	0	0	Filler	0	0
Filler	10865	10920	0	0	0	0	Filler	0	0
Filler	10921	10976	0	0	0	0	Filler	0	0
Filler	10977	11032	0	0	0	0	Filler	0	0
Filler	11033	11088	0	0	0	0	Filler	0	0
Filler	11089	11144	0	0	0	0	Filler	0	0
Filler	11145	11200	0	0	0	0	Filler	0	0
Filler	11201	11256	0	0	0	0	Filler	0	0
Filler	11257	11312	0	0	0	0	Filler	0	0
Filler	11313	11368	0	0	0	0	Filler	0	0
Filler	11369	11424	0	0	0	0	Filler	0	0
Filler	11425	11480	0	0	0	0	Filler	0	0
Filler	11481	11536	0	0	0	0	Filler	0	0
Filler	11537	11592	0	0	0	0	Filler	0	0
Filler	11593	11648	0	0	0	0	Filler	0	0
Filler	11649	11704	0	0	0	0	Filler	0	0
Filler	11705	11760	0	0	0	0	Filler	0	0
Filler	11761	11816	0	0	0	0	Filler	0	0
Filler	11817	11872	0	0	0	0	Filler	0	0
Filler	11873	11928	0	0	0	0	Filler	0	0
Filler	11929	11984	0	0	0	0	Filler	0	0
Filler	11985	12040	0	0	0	0	Filler	0	0
Filler	12041	12096	0	0	0	0	Filler	0	0
Filler	12097	12152	0	0	0	0	Filler	0	0
Filler	12153	12208	0	0	0	0	Filler	0	0
Filler	12209	12264	0	0	0	0	Filler	0	0
Filler	12265	12320	0	0	0	0	Filler	0	0
Filler	12321	12376	0	0	0	0	Filler	0	0
Filler	12377	12432	0	0	0	0	Filler	0	0
Filler	12433	12488	0	0	0	0	Filler	0	0
Filler	12489	12544	0	0	0	0	Filler	0	0
Filler	12545	12600	0	0	0	0	Filler	0	0
Filler	12601	12656	0	0	0	0	Filler	0	0
Filler	12657	12712	0	0	0	0	Filler	0	0
Filler	12713	12768	0	0	0	0	Filler	0	0
Filler	12769	12824	0	0	0	0	Filler	0	0
Filler	12825	12880	0	0	0	0	Filler	0	0
Filler	12881	12936	0	0	0	0	Filler	0	0
Filler	12937	12992	0	0	0	0	Filler	0	0
Filler	12993	13048	0	0	0	0	Filler	0	0
Filler	13049	13104	0	0	0	0	Filler	0	0
Filler	13105	13160	0	0	0	0	Filler	0	0
Filler	13161	13216	0	0	0	0	Filler	0	0
Filler	13217	13272	0	0	0	0	Filler	0	0
Filler	13273	13328	0	0	0	0	Filler	0	0
Filler	13329	13384	0	0	0	0	Filler	0	0
Filler	13385	13440	0	0	0	0	Filler	0	0
Filler	13441	13496	0	0	0	0	Filler	0	0
Filler	13497	13552	0	0	0	0	Filler	0	0
Filler	13553	13608	0	0	0	0	Filler	0	0
Filler	13609	13664	0	0	0	0	Filler	0	0
Filler	13665	13720	0	0	0	0	Filler	0	0
Filler	13721	13776	0	0	0	0	Filler	0	0
Filler	13777	13832	0	0	0	0	Filler	0	0
Filler	13833	13888	0	0	0	0	Filler	0	0
Filler	13889	13944	0	0	0	0	Filler	0	0
Filler	13945	14000	0	0	0	0	Filler	0	0
Filler	14001	14056	0	0	0	0	Filler	0	0
Filler	14057	14112	0	0	0	0	Filler	0	0
Filler	14113	14168	0	0	0	0	Filler	0	0
Filler	14169	14224	0	0	0	0	Filler	0	0
Filler	14225	14280	0	0	0	0	Filler	0	0
Filler	14281	14336	0	0	0	0	Filler	0	0
Filler	14337	14392	0	0	0	0	Filler	0	0
Filler	14393	14448	0	0	0	0	Filler	0	0
Filler	14449	14504	0	0	0	0	Filler	0	0
Filler	14505	14560	0	0	0	0	Filler	0	0
Filler	14561	14616	0	0	0	0	Filler	0	0
Filler	14617	14672	0	0	0	0	Filler	0	0
Filler	14673	14728	0	0	0	0	Filler	0	0
Filler	14729	14784	0	0	0	0	Filler	0	0
Filler	14785	14840	0	0	0	0	Filler	0	0
Filler	14841	14896	0	0	0	0	Filler	0	0
Filler	14897	14952	0	0	0	0	Filler	0	0
Filler	14953	15008	0	0	0	0	Filler	0	0
Filler	15009	15064	0	0	0	0	Filler	0	0
Filler	15065	15120	0	0	0	0	Filler	0	0
Filler	15121	15176	0	0	0	0	Filler	0	0
Filler	15177	15232	0	0	0	0	Filler	0	0
Filler	15233	15288	0	0	0	0	Filler	0	0
Filler	15289	15344	0	0	0	0	Filler	0	0
Filler	15345	15400	0	0	0	0	Filler	0	0
Filler	15401	15456	0	0	0	0	Filler	0	0
Filler	15457	15512	0	0	0	0	Filler	0	0
Filler	15513	15568	0	0	0	0	Filler	0	0
Filler	15569	15624	0	0	0	0	Filler	0	0
Filler	15625	15680	0	0	0	0	Filler	0	0
Filler	15681	15736	0	0	0	0	Filler	0	0
Filler	15737	15792	0	0	0	0	Filler	0	0
Filler	15793	15848	0	0	0	0	Filler	0	0
Filler	15849	15904	0	0	0	0	Filler	0	0
Filler	15905	15960	0	0	0	0	Filler	0	0
Filler	15961	16016	0	0	0	0	Filler	0	0
Filler	16017	16072	0	0	0	0	Filler	0	0
Filler	16073	16128	0	0	0	0	Filler	0	0
Filler	16129	16184	0	0	0	0	Filler	0	0
Filler	16185	16240	0	0	0	0	Filler	0	0
Filler	16241	16296	0	0	0	0	Filler	0	0
Filler	16297	16352	0	0	0	0	Filler	0	0
Filler	16353	16408	0	0	0	0	Filler	0	0
Filler	16409	16464	0	0	0	0	Filler	0	0
Filler	16465	16520	0	0	0	0	Filler	0	0
Filler	16521	16576	0	0	0	0	Filler	0	0
Filler	16577	16632	0	0	0	0	Filler	0	0
Filler	16633	16688	0	0	0	0	Filler	0	0
Filler	16689	16744	0	0	0	0	Filler	0	0
Filler	16745	16800	0	0	0	0	Filler	0	0
Filler	16801	16856	0	0	0	0	Filler	0	0
Filler	16857	16912	0	0	0	0	Filler	0	0
Filler	16913	16968	0	0	0	0	Filler	0	0
Filler	16969	17024	0	0	0	0	Filler	0	0
Filler	17025	17080	0	0	0	0	Filler	0	0
Filler	17081	17136	0	0	0	0	Filler	0	0
Filler	17137	17192	0	0	0	0	Filler	0	0
Filler	17193	17248	0	0	0	0	Filler	0	0
Filler	17249	17304	0	0	0	0	Filler	0	0
Filler	17305	17360	0	0	0	0	Filler	0	0
Filler	17361	17416	0	0	0	0	Filler	0	0
Filler	17417	17472	0	0	0	0	Filler	0	0
Filler	17473	17528	0	0	0	0	Filler	0	0
Filler	17529	17584	0	0	0	0	Filler	0	0
Filler	17585	17640	0	0	0	0	Filler	0	0
Filler	17641	17696	0	0	0	0	Filler	0	0
Filler	17697	17752	0	0	0	0	Filler	0	0
Filler	17753	17808	0	0	0	0	Filler	0	0
Filler	17809	17864	0	0	0	0	Filler	0	0
Filler	17865	17920	0	0	0	0	Filler	0	0
Filler	17921	17976	0	0	0	0	Filler	0	0
Filler	17977	18032	0	0	0	0	Filler	0	0
Filler	18033	18088	0	0	0	0	Filler	0	0
Filler	18089	18144	0	0	0	0	Filler	0	0
Filler	18145	18200	0	0	0	0	Filler	0	0
Filler	18201	18256	0	0	0	0	Filler	0	0
Filler	18257	18312	0	0	0	0	Filler	0	0
Filler	18313	18368	0	0	0	0	Filler	0	0
Filler	18369	18424	0	0	0	0	Filler	0	0
Filler	18425	18480	0	0	0	0	Filler	0	0
Filler	18481	18536	0	0	0	0	Filler	0	0
Filler	18537	18592	0	0	0	0	Filler	0	0
Filler	18593	18648	0	0	0	0	Filler	0	0
Filler	18649	18704	0	0	0	0	Filler	0	0
Filler	18705	18760	0	0	0	0	Filler	0	0
Filler	18761	18816	0	0	0	0	Filler	0	0
Filler	18817	18872	0	0	0	0	Filler	0	0
Filler	18873	18928	0	0	0	0	Filler	0	0
Filler	18929	18984	0	0	0	0	Filler	0	0
Filler	18985	19040	0	0	0	0	Filler	0	0
Filler	19041	19096	0	0	0	0	Filler	0	0
Filler	19097	19152	0	0	0	0	Filler	0	0
Filler	19153	19208	0	0	0	0	Filler	0	0
Filler	19209	19264	0	0	0	0	Filler	0	0
Filler	19265	19320	0	0	0	0	Filler	0	0
Filler	19321	19376	0	0	0	0	Filler	0	0
Filler	19377	19432	0	0	0	0	Filler	0	0
Filler	19433	19488	0	0	0	0	Filler	0	0
Filler	19489	19544	0	0	0	0	Filler	0	0
Filler	19545	19600	0	0	0	0	Filler	0	0
Filler	19601	19656	0	0	0	0	Filler	0	0
Filler	19657	19712	0	0	0	0	Filler	0	0
Filler	19713	19768	0	0	0	0	Filler	0	0
Filler	19769	19824	0	0	0	0	Filler	0	0
Filler	19825	19880	0	0	0	0	Filler	0	0
Filler	19881	19936	0	0	0	0	Filler	0	0
Filler	19937	19992	0	0	0	0	Filler	0	0
Filler	19993	20048	0	0	0	0	Filler	0	0
Filler	20049	20104	0	0	0	0	Filler	0	0
Filler	20105	20160	0	0	0	0	Filler	0	0
Filler	20161	20216	0	0	0	0	Filler	0	0
Filler	20217	20272	0	0	0	0	Filler	0	0
Filler	20273	20328	0	0	0	0	Filler	0	0
Filler	20329	20384	0	0	0	0	Filler	0	0
Filler	20385	20440	0	0	0	0	Filler	0	0
Filler	20441	20496	0	0	0	0	Filler	0	0
Filler	20497	20552	0	0	0	0	Filler	0	0
Filler	20553	20608	0	0	0	0	Filler	0	0
Filler	20609	20664	0	0	0	0	Filler	0	0
Filler	20665	20720	0	0	0	0	Filler	0	0
Filler	20721	20776	0	0	0	0	Filler	0	0
Filler	20777	20832	0	0	0	0	Filler	0	0
Filler	20833	20888	0	0	0	0	Filler	0	0
Filler	20889	20944	0	0	0	0	Filler	0	0
Filler	20945	21000	0	0	0	0	Filler	0	0
Filler	21001	21056	0	0	0	0	Filler	0	0
Filler	21057	21112	0	0	0	0	Filler	0	0
Filler	21113	21168	0	0	0	0	Filler	0	0
Filler	21169	21224	0	0	0	0	Filler	0	0
Filler	21225	21280	0	0	0	0	Filler	0	0
Filler	21281	21336	0	0	0	0	Filler	0	0
Filler	21337	21392	0	0	0	0	Filler	0	0
Filler	21393	21448	0	0	0	0	Filler	0	0
Filler	21449	21504	0	0	0	0	Filler	0	0
Filler	21505	21560	0	0	0	0	Filler	0	0
Filler	21561	21616	0	0	0	0	Filler	0	0
Filler	21617	21672	0	0	0	0	Filler	0	0
Filler	21673	21728	0	0	0	0	Filler	0	0
Filler	21729	21784	0	0	0	0	Filler	0	0
Filler	21785	21840	0	0	0	0	Filler	0	0
Filler	21841	21896	0	0	0	0	Filler	0	0
Filler	21897	21952	0	0	0	0	Filler	0	0
Filler	21953	22008	0	0	0	0	Filler	0	0
Filler	22009	22064	0	0	0	0	Filler	0	0
Filler	22065	22120	0	0	0	0	Filler	0	0
Filler	22121	22176	0	0	0	0	Filler	0	0
Filler	22177	22232	0	0	0	0	Filler	0	0
Filler	22233	22288	0	0	0	0	Filler	0	0
Filler	22289	22344	0	0	0	0	Filler	0	0
Filler	22345	22400	0	0	0	0	Filler	0	0
Filler	22401	22456	0	0	0	0	Filler	0	0
Filler	22457	22512	0	0	0	0	Filler	0	0
Filler	22513	22568	0	0	0	0	Filler	0	0
Filler	22569	22624	0	0	0	0	Filler	0	0
Filler	22625	22680	0	0	0	0	Filler	0	0
Filler	22681	22736	0	0	0	0	Filler	0	0
Filler	22737	22792	0	0	0	0	Filler	0	0
Filler	22793	22848	0	0	0	0	Filler	0	0
Filler	22849	22904	0	0	0	0	Filler	0	0
Filler	22905	22960	0	0	0	0	Filler	0	0
Filler	22961	23016	0	0	0	0	Filler	0	0
Filler	23017	23072	0	0	0	0	Filler	0	0
Filler	23073	23128	0	0	0	0	Filler	0	0
Filler	23129	23184	0	0	0	0	Filler	0	0
Filler	23185	23240	0	0	0	0	Filler	0	0
Filler	23241	23296	0	0	0	0	Filler	0	0
Filler	23297	23352	0	0	0	0	Filler	0	0
Filler	23353	23408	0	0	0	0	Filler	0	0
Filler	23409	23464	0	0	0	0	Filler	0	0
Filler	23465	23520	0	0	0	0	Filler	0	0
Filler	23521	23576	0	0	0	0	Filler	0	0
Filler	23577	23632	0	0	0	0	Filler	0	0
Filler	23633	23688	0	0	0	0	Filler	0	0
Filler	23689	23744	0	0	0	0	Filler	0	0
Filler	23745	23800	0	0	0	0	Filler	0	0
Filler	23801	23856	0	0	0	0	Filler	0	0
Filler	23857	23912	0	0	0	0	Filler	0	0
Filler	23913	23968	0	0	0	0	Filler	0	0
Filler	23969	24024	0	0	0	0	Filler	0	0
Filler	24025	24080	0	0	0	0	Filler	0	0
Filler	24081	24136	0	0	0	0	Filler	0	0
Filler	24137	24192	0	0	0	0	Filler	0	0
Filler	24193	24248	0	0	0	0	Filler	0	0
Filler	24249	24304	0	0	0	0	Filler	0	0
Filler	24305	24360	0	0	0	0	Filler	0	0
Filler	24361	24416	0	0	0	0	Filler	0	0
Filler	24417	24472	0	0	0	0	Filler	0	0
Filler	24473	24528	0	0	0	0	Filler	0	0
Filler	24529	24584	0	0	0	0	Filler	0	0
Filler	24585	24640	0	0	0	0	Filler	0	0
Filler	24641	24696	0	0	0	0	Filler	0	0
Filler	24697	24752	0	0	0	0	Filler	0	0
Filler	24753	24808	0	0	0	0	Filler	0	0
Filler	24809	24864	0	0	0	0	Filler	0	0
Filler	24865	24920	0	0	0	0	Filler	0	0
Filler	24921	24976	0	0	0	0	Filler	0	0
Filler	24977	25032	0	0	0	0	Filler	0	0
Filler	25033	25088	0	0	0	0	Filler	0	0
Filler	25089	25144	0	0	0	0	Filler	0	0
Filler	25145	25200	0	0	0	0	Filler	0	0
Filler	25201	25256	0	0	0	0	Filler	0	0
Filler	25257	25312	0	0	0	0	Filler	0	0
Filler	25313	25368	0	0	0	0	Filler	0	0
Filler	25369	25424	0	0	0	0	Filler	0	0
Filler	25425	25480	0	0	0	0	Filler	0	0
Filler	25481	25536	0	0	0	0	Filler	0	0
Filler	25537	25592	0	0	0	0	Filler	0	0
Filler	25593	25648	0	0	0	0	Filler	0	0
Filler	25649	25704	0	0	0	0	Filler	0	0
Filler	25705	25760	0	0	0	0	Filler	0	0
Filler	25761	25816	0	0	0	0	Filler	0	0
Filler	25817	25872	0	0	0	0	Filler	0	0
Filler	25873	25928	0	0	0	0	Filler	0	0
Filler	25929	25984	0	0	0	0	Filler	0	0
Filler	25985	26040	0	0	0	0	Filler	0	0
Filler	26041	26096	0	0	0	0	Filler	0	0
Filler	26097	26152	0	0	0	0	Filler	0	0
Filler	26153	26208	0	0	0	0	Filler	0	0
Filler	26209	26264	0	0	0	0	Filler	0	0
Filler	26265	26320	0	0	0	0	Filler	0	0
Filler	26321	26376	0	0	0	0	Filler	0	0
Filler	26377	26432	0	0	0	0	Filler	0	0
Filler	26433	26488	0	0	0	0	Filler	0	0
Filler	26489	26544	0	0	0	0	Filler	0	0
Filler	26545	26600	0	0	0	0	Filler	0	0
Filler	26601	26656	0	0	0	0	Filler	0	0
Filler	26657	26712	0	0	0	0	Filler	0	0
Filler	26713	26768	0	0	0	0	Filler	0	0
Filler	26769	26824	0	0	0	0	Filler	0	0
Filler	26825	26880	0	0	0	0	Filler	0	0
Filler	26881	26936	0	0	0	0	Filler	0	0
Filler	26937	26992	0	0	0	0	Filler	0	0
Filler	26993	27048	0	0	0	0	Filler	0	0
Filler	27049	27104	0	0	0	0	Filler	0	0
Filler	27105	27160	0	0	0	0	Filler	0	0
Filler	27161	27216	0	0	0	0	Filler	0	0
Filler	27217	27272	0	0	0	0	Filler	0	0
Filler	27273	27328	0	0	0	0	Filler	0	0
Filler	27329	27384	0	0	0	0	Filler	0	0
Filler	27385	27440	0	0	0	0	Filler	0	0
Filler	27441	27496	0	0	0	0	Filler	0	0
Filler	27497	27552	0	0	0	0	Filler	0	0
Filler	27553	27608	0	0	0	0	Filler	0	0
Filler	27609	27664	0	0	0	0	Filler	0	0
Filler	27665	27720	0	0	0	0	Filler	0	0
Filler	27721	27776	0	0	0	0	Filler	0	0
Filler	27777	27832	0	0	0	0	Filler	0	0
Filler	27833	27888	0	0	0	0	Filler	0	0
Filler	27889	27944	0	0	0	0	Filler	0	0
Filler	27945	28000	0	0	0	0	Filler	0	0
Filler	28001	28056	0	0	0	0	Filler	0	0
Filler	28057	28112	0	0	0	0	Filler	0	0
Filler	28113	28168	0	0	0	0	Filler	0	0
Filler	28169	28224	0	0	0	0	Filler	0	0
Filler	28225	28280	0	0	0	0	Filler	0	0
Filler	28281	28336	0	0	0	0	Filler	0	0
Filler	28337	28392	0	0	0	0	Filler	0	0
Filler	28393	28448	0	0	0	0	Filler	0	0
Filler	28449	28504	0	0	0	0	Filler	0	0
Filler	28505	28560	0	0	0	0	Filler	0	0
Filler	28561	28616	0	0	0	0	Filler	0	0
Filler	28617	28672	0	0	0	0	Filler	0	0
Filler	28673	28728	0	0	0	0	Filler	0	0
Filler	28729	28784	0	0	0	0	Filler	0	0
Filler	28785	28840	0	0	0	0	Filler	0	0
Filler	28841	28896	0	0	0	0	Filler	0	0
Filler	28897	28952	0	0	0	0	Filler	0	0
Filler	28953	29008	0	0	0	0	Filler	0	0
Filler	29009	29064	0	0	0	0	Filler	0	0
Filler	29065	29120	0	0	0	0	Filler	0	0
Filler	29121	29176	0	0	0	0	Filler	0	0
Filler	29177	29232	0	0	0	0	Filler	0	0
Filler	29233	29288	0	0	0	0	Filler	0	0
Filler	29289	29344	0	0	0	0	Filler	0	0
Filler	29345	29400	0	0	0	0	Filler	0	0
Filler	29401	29456	0	0	0	0	Filler	0	0
Filler	29457	29512	0	0	0	0	Filler	0	0
Filler	29513	29568	0	0	0	0	Filler	0	0
Filler	29569	29624	0	0	0	0	Filler	0	0
Filler	29625	29680	0	0	0	0	Filler	0	0
Filler	29681	29736	0	0	0	0	Filler	0	0
Filler	29737	29792	0	0	0	0	Filler	0	0
Filler	29793	29848	0	0	0	0	Filler	0	0
Filler	29849	29904	0	0	0	0	Filler	0	0
Filler	29905	29960	0	0	0	0	Filler	0	0
Filler	29961	30016	0	0	0	0	Filler	0	0
Filler	30017	30072	0	0	0	0	Filler	0	0
Filler	30073	30128	0	0	0	0	Filler	0	0
Filler	30129	30184	0	0	0	0	Filler	0	0
Filler	30185	30240	0	0	0	0	Filler	0	0
Filler	30241	30296	0	0	0	0	Filler	0	0
Filler	30297	30352	0	0	0	0	Filler	0	0
Filler	30353	30408	0	0	0	0	Filler	0	0
Filler	30409	30464	0	0	0	0	Filler	0	0
Filler	30465	30520	0	0	0	0	Filler	0	0
Filler	30521	30576	0	0	0	0	Filler	0	0
Filler	30577	30632	0	0	0	0	Filler	0	0
Filler	30633	30688	0	0	0	0	Filler	0	0
Filler	30689	30744	0	0	0	0	Filler	0	0
Filler	30745	30800	0	0	0	0	Filler	0	0
Filler	30801	30856	0	0	0	0	Filler	0	0
Filler	30857	30912	0	0	0	0	Filler	0	0
Filler	30913	30968	0	0	0	0	Filler	0	0
Filler	30969	31024	0	0	0	0	Filler	0	0
Filler	31025	31080	0	0	0	0	Filler	0	0
Filler	31081	31136	0	0	0	0	Filler	0	0
Filler	31137	31192	0	0	0	0	Filler	0	0
Filler	31193	31248	0	0	0	0	Filler	0	0
Filler	31249	31304	0	0	0	0	Filler	0	0
Filler	31305	31360	0	0	0	0	Filler	0	0
Filler	31361	31416	0	0	0	0	Filler	0	0
Filler	31417	31472	0	0	0	0	Filler	0	0
Filler	31473	31528	0	0	0	0	Filler	0	0
Filler	31529	31584	0	0	0	0	Filler	0	0
Filler	31585	31640	0	0	0	0	Filler	0	0
Filler	31641	31696	0	0	0	0	Filler	0	0
Filler	31697	31752	0	0	0	0	Filler	0	0
Filler	31753	31808	0	0	0	0	Filler	0	0
Filler	31809	31864	0	0	0	0	Filler	0	0
Filler	31865	31920	0	0	0	0	Filler	0	0
Filler	31921	31976	0	0	0	0	Filler	0	0
Filler	31977	32032	0	0	0	0	Filler	0	0
Filler	32033	32088	0	0	0	0	Filler	0	0
Filler	32089	32144	0	0	0	0	Filler	0	0
Filler	32145	32200	0	0	0	0	Filler	0	0
Filler	32201	32256	0	0	0	0	Filler	0	0
Filler	32257	32312	0	0	0	0	Filler	0	0
Filler	32313	32368	0	0	0	0	Filler	0	0
Filler	32369	32424	0	0	0	0	Filler	0	0
Filler	32425	32480	0	0	0	0	Filler	0	0
Filler	32481	32536	0	0	0	0	Filler	0	0
Filler	32537	32592	0	0	0	0	Filler	0	0
Filler	32593	32648	0	0	0	0	Filler	0	0
Filler	32649	32704	0	0	0	0	Filler	0	0
Filler	32705	32760	0	0	0	0	Filler	0	0
Filler	32761	32816	0	0	0	0	Filler	0	0
Filler	32817	32872	0	0	0	0	Filler	0	0
Filler	32873	32928	0	0	0	0	Filler	0	0
Filler	32929	32984	0	0	0	0	Filler	0	0
Filler	32985	33040	0	0	0	0	Filler	0	0
Filler	33041	33096	0	0	0	0	Filler	0	0
Filler	33097	33152	0	0	0	0	Filler	0	0
Filler	33153	33208	0	0	0	0	Filler	0	0
Filler	33209	33264	0	0	0	0	Filler	0	0
Filler	33265	33320	0	0	0	0	Filler	0	0
Filler	33321	33376	0	0	0	0	Filler	0	0
Filler	33377	33432	0	0	0	0	Filler	0	0
Filler	33433	33488	0	0	0	0	Filler	0	0
Filler	33489	33544	0	0	0	0	Filler	0	0
Filler	33545	33600	0	0	0	0	Filler	0	0
Filler	33601	33656	0	0	0	0	Filler	0	0
Filler	33657	33712	0	0	0	0	Filler	0	0
Filler	33713	33768	0	0	0	0	Filler	0	0
Filler	33769	33824	0	0	0	0	Filler	0	0
Filler	33825	33880	0	0	0	0	Filler	0	0
Filler	33881	33936	0	0	0	0	Filler	0	0
Filler	33937	33992	0	0	0	0	Filler	0	0
Filler	33993	34048	0	0	0	0	Filler	0	0
Filler	34049	34104	0	0	0	0	Filler	0	0
Filler	34105	34160	0	0	0	0	Filler	0	0
Filler	34161	34216	0	0	0	0	Filler	0	0
Filler	34217	34272	0	0	0	0	Filler	0	0
Filler	34273	34328	0	0	0	0	Filler	0	0
Filler	34329	34384	0	0	0	0	Filler	0	0
Filler	34385	34440	0	0	0	0	Filler	0	0
Filler	34441	34496	0	0	0	0	Filler	0	0
Filler	34497	34552	0	0	0	0	Filler	0	0
Filler	34553	34608	0	0	0	0	Filler	0	0
Filler	34609	34664	0	0	0	0	Filler	0	0
Filler	34665	34720	0	0	0	0	Filler	0	0
Filler	34721	34776	0	0	0	0	Filler	0	0
Filler	34777	34832	0	0	0	0	Filler	0	0
Filler	34833	34888	0	0	0	0	Filler	0	0
Filler	34889	34944	0	0	0	0	Filler	0	0
Filler	34945	35000	0	0	0	0	Filler	0	0
Filler	35001	35056	0	0	0	0	Filler	0	0
Filler	35057	35112	0	0	0	0	Filler	0	0
Filler	35113	35168	0	0	0	0	Filler	0	0
Filler	35169	35224	0	0	0	0	Filler	0	0
Filler	35225	35280	0	0	0	0	Filler	0	0
Filler	35281	35336	0	0	0	0	Filler	0	0
Filler	35337	35392	0	0	0	0	Filler	0	0
Filler	35393	35448	0	0	0	0	Filler	0	0
Filler	35449	35504	0	0	0	0	Filler	0	0
Filler	35505	35560	0	0	0	0	Filler	0	0
Filler	35561	35616	0	0	0	0	Filler	0	0
Filler	35617	35672	0	0	0	0	Filler	0	0
Filler	35673	35728	0	0	0	0	Filler	0	0
Filler	35729	35784	0	0	0	0	Filler	0	0
Filler	35785	35840	0	0	0	0	Filler	0	0
Filler	35841	35896	0	0	0	0	Filler	0	0
Filler	35897	35952	0	0	0	0	Filler	0	0
Filler	35953	36008	0	0	0	0	Filler	0	0
Filler	36009	36064	0	0	0	0	Filler	0	0
Filler	36065	36120	0	0	0	0	Filler	0	0
Filler	36121	36176	0	0	0	0	Filler	0	0
Filler	36177	36232	0	0	0	0	Filler	0	0
Filler	36233	36288	0	0	0	0	Filler	0	0
Filler	36289	36344	0	0	0	0	Filler	0	0
Filler	36345	36400	0	0	0	0	Filler	0	0
Filler	36401	36456	0	0	0	0	Filler	0	0
Filler	36457	36512	0	0	0	0	Filler	0	0
Filler	36513	36568	0	0	0	0	Filler	0	0
Filler	36569	36624	0	0	0	0	Filler	0	0
Filler	36625	36680	0	0	0	0	Filler	0	0
Filler	36681	36736	0	0	0	0	Filler	0	0
Filler	36737	36792	0	0	0	0	Filler	0	0
Filler	36793	36848	0	0	0	0	Filler	0	0
Filler	36849	36904	0	0	0	0	Filler	0	0
Filler	36905	36960	0	0	0	0	Filler	0	0
Filler	36961	37016	0	0	0	0	Filler	0	0
Filler	37017	37072	0	0	0	0	Filler	0	0
Filler	37073	37128	0	0	0	0	Filler	0	0
Filler	37129	37184	0	0	0	0	Filler	0	0
Filler	37185	37240	0	0	0	0	Filler	0	0
Filler	37241	37296	0	0	0	0	Filler	0	0
Filler	37297	37352	0	0	0	0	Filler	0	0
Filler	37353	37408	0	0	0	0	Filler	0	0
Filler	37409	37464	0	0	0	0	Filler	0	0
Filler	37465	37520	0	0	0	0	Filler	0	0
Filler	37521	37576	0	0	0	0	Filler	0	0
Filler	37577	37632	0	0	0	0	Filler	0	0
Filler	37633	37688	0	0	0	0	Filler	0	0
Filler	37689	37744	0	0	0	0	Filler	0	0
Filler	37745	37800	0	0	0	0	Filler	0	0
Filler	37801	37856	0	0	0	0	Filler	0	0
Filler	37857	37912	0	0	0	0	Filler	0	0
Filler	37913	37968	0	0	0	0	Filler	0	0
Filler	37969	38024	0	0	0	0	Filler	0	0
Filler	38025	38080	0	0	0	0	Filler	0	0
Filler	38081	38136	0	0	0	0	Filler	0	0
Filler	38137	38192	0	0	0	0	Filler	0	0
Filler	38193	38248	0	0	0	0	Filler	0	0
Filler	38249	38304	0	0	0	0	Filler	0	0
Filler	38305	38360	0	0	0	0	Filler	0	0
Filler	38361	38416	0	0	0	0	Filler	0	0
Filler	38417	38472	0	0	0	0	Filler	0	0
Filler	38473	38528	0	0	0	0	Filler	0	0
Filler	38529	38584	0	0	0	0	Filler	0	0
Filler	38585	38640	0	0	0	0	Filler	0	0
Filler	38641	38696	0	0	0	0	Filler	0	0
Filler	38697	38752	0	0	0	0	Filler	0	0
Filler	38753	38808	0	0	0	0	Filler	0	0
Filler	38809	38864	0	0	0	0	Filler	0	0
Filler	38865	38920	0	0	0	0	Filler	0	0
Filler	38921	38976	0	0	0	0	Filler	0	0
Filler	38977	39032	0	0	0	0	Filler	0	0
Filler	39033	39088	0	0	0	0	Filler	0	0
Filler	39089	39144	0	0	0	0	Filler	0	0
Filler	39145	39200	0	0	0	0	Filler	0	0
Filler	39201	39256	0	0	0	0	Filler	0	0
Filler	39257	39312	0	0	0	0	Filler	0	0
Filler	39313	39368	0	0	0	0	Filler	0	0
Filler	39369	39424	0	0	0	0	Filler	0	0
Filler	39425	39480	0	0	0	0	Filler	0	0
Filler	39481	39536	0	0	0	0	Filler	0	0
Filler	39537	39592	0	0	0	0	Filler	0	0
Filler	39593	39648	0	0	0	0	Filler	0	0
Filler	39649	39704	0	0	0	0	Filler	0	0
Filler	39705	39760	0	0	0	0	Filler	0	0
Filler	39761	39816	0	0	0	0	Filler	0	0
Filler	39817	39872	0	0	0	0	Filler	0	0
Filler	39873	39928	0	0	0	0	Filler	0	0
Filler	39929	39984	0	0	0	0	Filler	0	0
Filler	39985	40040	0	0	0	0	Filler	0	0
Filler	40041	40096	0	0	0	0	Filler	0	0
Filler	40097	40152	0	0	0	0	Filler	0	0
Filler	40153	40208	0	0	0	0	Filler	0	0
Filler	40209	40264	0	0	0	0	Filler	0	0
Filler	40265	40320	0	0	0	0	Filler	0	0
Filler	40321	40376	0	0	0	0	Filler	0	0
Filler	40377	40432	0	0	0	0	Filler	0	0
Filler	40433	40488	0	0	0	0	Filler	0	0
Filler	40489	40544	0	0	0	0	Filler	0	0
Filler	40545	40600	0	0	0	0	Filler	0	0
Filler	40601	40656	0	0	0	0	Filler	0	0
Filler	40657	40712	0	0	0	0	Filler	0	0
Filler	40713	40768	0	0	0	0	Filler	0	0
Filler	40769	40824	0	0	0	0	Filler	0	0
Filler	40825	40880	0	0	0	0	Filler	0	0
Filler	40881	40936	0	0	0	0	Filler	0	0
Filler	40937	40992	0	0	0	0	Filler	0	0
Filler	40993	41048	0	0	0	0	Filler	0	0
Filler	41049	41104	0	0	0	0	Filler	0	0
Filler	41105	41160	0	0	0	0	Filler	0	0
Filler	41161	41216	0	0	0	0	Filler	0	0
Filler	41217	41272	0	0	0	0	Filler	0	0
Filler	41273	41328	0	0	0	0	Filler	0	0
Filler	41329	41384	0	0	0	0	Filler	0	0
Filler	41385	41440	0	0	0	0	Filler	0	0
Filler	41441	41496	0	0	0	0	Filler	0	0
Filler	41497	41552	0	0	0	0	Filler	0	0
Filler	41553	41608	0	0	0	0	Filler	0	0
Filler	41609	41664	0	0	0	0	Filler	0	0
Filler	41665	41720	0	0	0	0	Filler	0	0
Filler	41721	41776	0	0	0	0	Filler	0	0
Filler	41777	41832	0	0	0	0	Filler	0	0
Filler	41833	41888	0	0	0	0	Filler	0	0
Filler	41889	41944	0	0	0	0	Filler	0	0
Filler	41945	42000	0	0	0	0	Filler	0	0
Filler	42001	42056	0	0	0	0	Filler	0	0
Filler	42057	42112	0	0	0	0	Filler	0	0
Filler	42113	42168	0	0	0	0	Filler	0	0
Filler	42169	42224	0	0	0	0	Filler	0	0
Filler	42225	42280	0	0	0	0	Filler	0	0
Filler	42281	42336	0	0	0	0	Filler	0	0
Filler	42337	42392	0	0	0	0	Filler	0	0
Filler	42393	42448	0	0	0	0	Filler	0	0
Filler	42449	42504	0	0	0	0	Filler	0	0
Filler	42505	42560	0	0	0	0	Filler	0	0
Filler	42561	42616	0	0	0	0	Filler	0	0
Filler	42617	42672	0	0	0	0	Filler	0	0
Filler	42673	42728	0	0	0	0	Filler	0	0
Filler	42729	42784	0	0	0	0	Filler	0	0
Filler	42785	42840	0	0	0	0	Filler	0	0
Filler	42841	42896	0	0	0	0	Filler	0	0
Filler	42897	42952	0	0	0	0	Filler	0	0
Filler	42953	43008	0	0	0	0	Filler	0	0
Filler	43009	43064	0	0	0	0	Filler	0	0
Filler	43065	43120	0	0	0	0	Filler	0	0
Filler	43121	43176	0	0	0	0	Filler	0	0
Filler	43177	43232	0	0	0	0	Filler	0	0
Filler	43233	43288	0	0	0	0	Filler	0	0
Filler	43289	43344	0	0	0	0	Filler	0	0
Filler	43345	43400	0	0	0	0	Filler	0	0
Filler	43401	43456	0	0	0	0	Filler	0	0
Filler	43457	43512	0	0	0	0	Filler	0	0
Filler	43513	43568	0	0	0	0	Filler	0	0
Filler	43569	43624	0	0	0	0	Filler	0	0
Filler	43625	43680	0	0	0	0	Filler	0	0
Filler	43681	43736	0	0	0	0	Filler	0	0
Filler	43737	43792	0	0	0	0	Filler	0	0
Filler	43793	43848	0	0	0	0	Filler	0	0
Filler	43849	43904	0	0	0	0	Filler	0	0
Filler	43905	43960	0	0	0	0	Filler	0	0
Filler	43961	44016	0	0	0	0	Filler	0	0
Filler	44017	44072	0	0	0	0	Filler	0	0
Filler	44073	44128	0	0	0	0	Filler	0	0
Filler	44129	44184	0	0	0	0	Filler	0	0
Filler	44185	44240	0	0	0	0	Filler	0	0
Filler	44241	44296	0	0	0	0	Filler	0	0
Filler	44297	44352	0	0	0	0	Filler	0	0
Filler	44353	44408	0	0	0	0	Filler	0	0
Filler	44409	44464	0	0	0	0	Filler	0	0
Filler	44465	44520	0	0	0	0	Filler	0	0
Filler	44521	44576	0	0	0	0	Filler	0	0
Filler	44577	44632	0	0	0	0	Filler	0	0
Filler	44633	44688	0	0	0	0	Filler	0	0
Filler	44689	44744	0	0	0	0	Filler	0	0
Filler	44745	44800	0	0	0	0	Filler	0	0
Filler	44801	44856	0	0	0	0	Filler	0	0
Filler	44857	44912	0	0	0	0	Filler	0	0
Filler	44913	44968	0	0	0	0	Filler	0	0
Filler	44969	45024	0	0	0	0	Filler	0	0
Filler	45025	45080	0	0	0	0	Filler	0	0
Filler	45081	45136	0	0	0	0	Filler	0	0
Filler	45137	45192	0	0	0	0	Filler	0	0
Filler	45193	45248	0	0	0	0	Filler	0	0
Filler	45249	45304	0	0	0	0	Filler	0	0
Filler	45305	45360	0	0	0	0	Filler	0	0
Filler	45361	45416	0	0	0	0	Filler	0	0
Filler	45417	45472	0	0	0	0	Filler	0	0
Filler	45473	45528	0	0	0	0	Filler	0	0
Filler	45529	45584	0	0	0	0	Filler	0	0
Filler	45585	45640	0	0	0	0	Filler	0	0
Filler	45641	45696	0	0	0	0	Filler	0	0
Filler	45697	45752	0	0	0	0	Filler	0	0
Filler	45753	45808	0	0	0	0	Filler	0	0
Filler	45809	45864	0	0	0	0	Filler	0	0
Filler	45865	45920	0	0	0	0	Filler	0	0
Filler	45921	45976	0	0	0	0	Filler	0	0
Filler	45977	46032	0	0	0	0	Filler	0	0
Filler	46033	46088	0	0	0	0	Filler	0	0
Filler	46089	46144	0	0	0	0	Filler	0	0
Filler	46145	46200	0	0	0	0	Filler	0	0
Filler	46201	46256	0	0	0	0	Filler	0	0
Filler	46257	46312	0	0	0	0	Filler	0	0
Filler	46313	46368	0	0	0	0	Filler	0	0
Filler	46369	46424	0	0	0	0	Filler	0	0
Filler	46425	46480	0	0	0	0	Filler	0	0
Filler	46481	46536	0	0	0	0	Filler	0	0
Filler	46537	46592	0	0	0	0	Filler	0	0
Filler	46593	46648	0	0	0	0	Filler	0	0
Filler	46649	46704	0	0	0	0	Filler	0	0
Filler	46705	46760	0	0	0	0	Filler	0	0
Filler	46761	46816	0	0	0	0	Filler	0	0
Filler	46817	46872	0	0	0	0	Filler	0	0
Filler	46873	46928	0	0	0	0	Filler	0	0
Filler	46929	46984	0	0	0	0	Filler	0	0
Filler	46985	47040	0	0	0	0	Filler	0	0
Filler	47041	47096	0	0	0	0	Filler	0	0
Filler	47097	47152	0	0	0	0	Filler	0	0
Filler	47153	47208	0	0	0	0	Filler	0	0
Filler	47209	47264	0	0	0	0	Filler	0	0
Filler	47265	47320	0	0	0	0	Filler	0	0
Filler	47321	47376	0	0	0	0	Filler	0	0
Filler	47377	47432	0	0	0	0	Filler	0	0
Filler	47433	47488	0	0	0	0	Filler	0	0
Filler	47489	47544	0	0	0	0	Filler	0	0
Filler	47545	47600	0	0	0	0	Filler	0	0
Filler	47601	47656	0	0	0	0	Filler	0	0
Filler	47657	47712	0	0	0	0	Filler	0	0
Filler	47713	47768	0	0	0	0	Filler	0	0
Filler	47769	47824	0	0	0	0	Filler	0	0
Filler	47825	47880	0	0	0	0	Filler	0	0
Filler	47881	47936	0	0	0	0	Filler	0	0
Filler	47937	47992	0	0	0	0	Filler	0	0
Filler	47993	48048	0	0	0	0	Filler	0	0
Filler	48049	48104	0	0	0	0	Filler	0	0
Filler	48105	48160	0	0	0	0	Filler	0	0
Filler	48161	48216	0	0	0	0	Filler	0	0
Filler	48217	48272	0	0	0	0	Filler	0	0
Filler	48273	48328	0	0	0	0	Filler	0	0
Filler	48329	48384	0	0	0	0	Filler	0	0
Filler	48385	48440	0	0	0	0	Filler	0	0
Filler	48441	48496	0	0	0	0	Filler	0	0
Filler	48497	48552	0	0	0	0	Filler	0	0
Filler	48553	48608	0	0	0	0	Filler	0	0
Filler	48609	48664	0	0	0	0	Filler	0	0
Filler	48665	48720	0	0	0	0	Filler	0	0
Filler	48721	48776	0	0	0	0	Filler	0	0
Filler	48777	48832	0	0	0	0	Filler	0	0
Filler	48833	48888	0	0	0	0	Filler	0	0
Filler	48889	48944	0	0	0	0	Filler	0	0
Filler	48945	49000	0	0	0	0	Filler	0	0
Filler	49001	49056	0	0	0	0	Filler	0	0
Filler	49057	49112	0	0	0	0	Filler	0	0
Filler	49113	49168	0	0	0	0	Filler	0	0
Filler	49169	49224	0	0	0	0	Filler	0	0
Filler	49225	49280	0	0	0	0	Filler	0	0
Filler	49281	49336	0	0	0	0	Filler	0	0
Filler	49337	49392	0	0	0	0	Filler	0	0
Filler	49393	49448	0	0	0	0	Filler	0	0
Filler	49449	49504	0	0	0	0	Filler	0	0
Filler	49505	49560	0	0	0	0	Filler	0	0
Filler	49561	49616	0	0	0	0	Filler	0	0
Filler	49617	49672	0	0	0	0	Filler	0	0
Filler	49673	49728	0	0	0	0	Filler	0	0
Filler	49729	49784	0	0	0	0	Filler	0	0
Filler	49785	49840	0	0	0	0	Filler	0	0
Filler	49841	49896	0	0	0	0	Filler	0	0
Filler	49897	49952	0	0	0	0	Filler	0	0
Filler	49953	50008	0	0	0	0	Filler	0	0
Filler	50009	50064	0	0	0	0	Filler	0	0
Filler	50065	50120	0	0	0	0	Filler	0	0
Filler	50121	50176	0	0	0	0	Filler	0	0
Filler	50177	50232	0	0	0	0	Filler	0	0
Filler	50233	50288	0	0	0	0	Filler	0	0
Filler	50289	50344	0	0	0	0	Filler	0	0
Filler	50345	50400	0	0	0	0	Filler	0	0
Filler	50401	50456	0	0	0	0	Filler	0	0
Filler	50457	50512	0	0	0	0	Filler	0	0
Filler	50513	50568	0	0	0	0	Filler	0	0
Filler	50569	50624	0	0	0	0	Filler	0	0
Filler	50625	50680	0	0	0	0	Filler	0	0
Filler	50681	50736	0	0	0	0	Filler	0	0
Filler	50737	50792	0	0	0	0	Filler	0	0
Filler	50793	50848	0	0	0	0	Filler	0	0
Filler	50849	50904	0	0	0	0	Filler	0	0
Filler	50905	50960	0	0	0	0	Filler	0	0
Filler	50961	51016	0	0	0	0	Filler	0	0
Filler	51017	51072	0	0	0	0	Filler	0	0
Filler	51073	51128	0	0	0	0	Filler	0	0
Filler	51129	51184	0	0	0	0	Filler	0	0
Filler	51185	51240	0	0	0	0	Filler	0	0
Filler	51241	51296	0	0	0	0	Filler	0	0
Filler	51297	51352	0	0	0	0	Filler	0	0
Filler	51353	51408	0	0	0	0	Filler	0	0
Filler	51409	51464	0	0	0	0	Filler	0	0
Filler	51465	51520	0	0	0	0	Filler	0	0
Filler	51521	51576	0	0	0	0	Filler	0	0
Filler	51577	51632	0	0	0	0	Filler	0	0
Filler	51633	51688	0	0	0	0	Filler	0	0
Filler	51689	51744	0	0	0	0	Filler	0	0
Filler	51745	51800	0	0	0	0	Filler	0	0
Filler	51801	51856	0	0	0	0	Filler	0	0
Filler	51857	51912	0	0	0	0	Filler	0	0
Filler	51913	51968	0	0	0	0	Filler	0	0
Filler	51969	52024	0	0	0	0	Filler	0	0
Filler	52025	52080	0	0	0	0	Filler	0	0
Filler	52081	52136	0	0	0	0	Filler	0	0
Filler	52137	52192	0	0	0	0	Filler	0	0
Filler	52193	52248	0	0	0	0	Filler	0	0
Filler	52249	52304	0	0	0	0	Filler	0	0
Filler	52305	52360	0	0	0	0	Filler	0	0
Filler	52361	52416	0	0	0	0	Filler	0	0
Filler	52417	52472	0	0	0	0	Filler	0	0
Filler	52473	52528	0	0	0	0	Filler	0	0
Filler	52529	52584	0	0	0	0	Filler	0	0
Filler	52585	52640	0	0	0	0	Filler	0	0
Filler	52641	52696	0	0	0	0	Filler	0	0
Filler	52697	52752	0	0	0	0	Filler	0	0
Filler	52753	52808	0	0	0	0	Filler	0	0
Filler	52809	52864	0	0	0	0	Filler	0	0
Filler	52865	52920	0	0	0	0	Filler	0	0
Filler	52921	52976	0	0	0	0	Filler	0	0
Filler	52977	53032	0	0	0	0	Filler	0	0
Filler	53033	53088	0	0	0	0	Filler	0	0
Filler	53089	53144	0	0	0	0	Filler	0	0
Filler	53145	53200	0	0	0	0	Filler	0	0
Filler	53201	53256	0	0	0	0	Filler	0	0
Filler	53257	53312	0	0	0	0	Filler	0	0
Filler	53313	53368	0	0	0	0	Filler	0	0
Filler	53369	53424	0	0	0	0	Filler	0	0
Filler	53425	53480	0	0	0	0	Filler	0	0
Filler	53481	53536	0	0	0	0	Filler	0	0
Filler	53537	53592	0	0	0	0	Filler	0	0
Filler	53593	53648	0	0	0	0	Filler	0	0
Filler	53649	53704	0	0	0	0	Filler	0	0
Filler	53705	53760	0	0	0	0	Filler	0	0
Filler	53761	53816	0	0	0	0	Filler	0	0
Filler	53817	53872	0	0	0	0	Filler	0	0
Filler	53873	53928	0	0	0	0	Filler	0	0
Filler	53929	53984	0	0	0	0	Filler	0	0
Filler	53985	54040	0	0	0	0	Filler	0	0
Filler	54041	54096	0	0	0	0	Filler	0	0
Filler	54097	54152	0	0	0	0	Filler	0	0
Filler	54153	54208	0	0	0	0	Filler	0	0
Filler	54209	54264	0	0	0	0	Filler	0	0
Filler	54265	54320	0	0	0	0	Filler	0	0
Filler	54321	54376	0	0	0	0	Filler	0	0
Filler	54377	54432	0	0	0	0	Filler	0	0
Filler	54433	54488	0	0	0	0	Filler	0	0
Filler	54489	54544	0	0	0	0	Filler	0	0
Filler	54545	54600	0	0	0	0	Filler	0	0
Filler	54601	54656	0	0	0	0	Filler	0	0
Filler	54657	54712	0	0	0	0	Filler	0	0
Filler	54713	54768	0	0	0	0	Filler	0	0
Filler	54769	54824	0	0	0	0	Filler	0	0
Filler	54825	54880	0	0	0	0	Filler	0	0
Filler	54881	54936	0	0	0	0	Filler	0	0
Filler	54937	54992	0	0	0	0	Filler	0	0
Filler	54993	55048	0	0	0	0	Filler	0	0
Filler	55049	55104	0	0	0	0	Filler	0	0
Filler	55105	55160	0	0	0	0	Filler	0	0
Filler	55161	55216	0	0	0	0	Filler	0	0
Filler	55217	55272	0	0	0	0	Filler	0	0
Filler	55273	55328	0	0	0	0	Filler	0	0
Filler	55329	55384	0	0	0	0	Filler	0	0
Filler	55385	55440	0	0	0	0	Filler	0	0
Filler	55441	55496	0	0	0	0	Filler	0	0
Filler	55497	55552	0	0	0	0	Filler	0	0
Filler	55553	55608	0	0	0	0	Filler	0	0
Filler	55609	55664	0	0	0	0	Filler	0	0
Filler	55665	55720	0	0	0	0	Filler	0	0
Filler	55721	55776	0	0	0	0	Filler	0	0
Filler	55777	55832	0	0	0	0	Filler	0	0
Filler	55833	55888	0	0	0	0	Filler	0	0
Filler	55889	55944	0	0	0	0	Filler	0	0
Filler	55945	56000	0	0	0	0	Filler	0	0
Filler	56001	56056	0	0	0	0	Filler	0	0
Filler	56057	56112	0	0	0	0	Filler	0	0
Filler	56113	56168	0	0	0	0	Filler	0	0
Filler	56169	56224	0	0	0	0	Filler	0	0
Filler	56225	56280	0	0	0	0	Filler	0	0
Filler	56281	56336	0	0	0	0	Filler	0	0
Filler	56337	56392	0	0	0	0	Filler	0	0
Filler	56393	56448	0	0	0	0	Filler	0	0
Filler	56449	56504	0	0	0	0	Filler	0	0
Filler	56505	56560	0	0	0	0	Filler	0	0
Filler	56561	56616	0	0	0	0	Filler	0	0
Filler	56617	56672	0	0	0	0	Filler	0	0
Filler	56673	56728	0	0	0	0	Filler	0	0
Filler	56729	56784	0	0	0	0	Filler	0	0
Filler	56785	56840	0	0	0	0	Filler	0	0
Filler	56841	56896	0	0	0	0	Filler	0	0
Filler	56897	56952	0	0	0	0	Filler	0	0
Filler	56953	57008	0	0	0	0	Filler	0	0
Filler	57009	57064	0	0	0	0	Filler	0	0
Filler	57065	57120	0	0	0	0	Filler	0	0
Filler	57121	57176	0	0	0	0	Filler	0	0
Filler	57177	57232	0	0	0	0	Filler	0	0
Filler	57233	57288	0	0	0	0	Filler	0	0
Filler	57289	57344	0	0	0	0	Filler	0	0
Filler	57345	57400	0	0	0	0	Filler	0	0
Filler	57401	57456	0	0	0	0	Filler	0	0
Filler	57457	57512	0	0	0	0	Filler	0	0
Filler	57513	57568	0	0	0	0	Filler	0	0
Filler	57569	57624	0	0	0	0	Filler	0	0
Filler	57625	57680	0	0	0	0	Filler	0	0
Filler	57681	57736	0	0	0	0	Filler	0	0
Filler	57737	57792	0	0	0	0	Filler	0	0
Filler	57793	57848	0	0	0	0	Filler	0	0
Filler	57849	57904	0	0	0	0	Filler	0	0
Filler	57905	57960	0	0	0	0	Filler	0	0
Filler	57961	58016	0	0	0	0	Filler	0	0
Filler	58017	58072	0	0	0	0	Filler	0	0
Filler	58073	58128	0	0	0	0	Filler	0	0
Filler	58129	58184	0	0	0	0	Filler	0	0
Filler	58185	58240	0	0	0	0	Filler	0	0
Filler	58241	58296	0	0	0	0	Filler	0	0
Filler	58297	58352	0	0	0	0	Filler	0	0
Filler	58353	58408	0	0	0	0	Filler	0	0
Filler	58409	58464	0	0	0	0	Filler	0	0
Filler	58465	58520	0	0	0	0	Filler	0	0
Filler	58521	58576	0	0	0	0	Filler	0	0
Filler	58577	58632	0	0	0	0	Filler	0	0
Filler	58633	58688	0	0	0	0	Filler	0	0
Filler	58689	58744	0	0	0	0	Filler	0	0
Filler	58745	58800	0	0	0	0	Filler	0	0
Filler	58801	58856	0	0	0	0	Filler	0	0
Filler	58857	58912	0	0	0	0	Filler	0	0
Filler	58913	58968	0	0	0	0	Filler	0	0
Filler	58969	59024	0	0	0	0	Filler	0	0
Filler	59025	59080	0	0	0	0	Filler	0	0
Filler	59081	59136	0	0	0	0	Filler	0	0
Filler	59137	59192	0	0	0	0	Filler	0	0
Filler	59193	59248	0	0	0	0	Filler	0	0
Filler	59249	59304	0	0	0	0	Filler	0	0
Filler	59305	59360	0	0	0	0	Filler	0	0
Filler	59361	59416	0	0	0	0	Filler	0	0
Filler	59417	59472	0	0	0	0	Filler	0	0
Filler	59473	59528	0	0	0	0	Filler	0	0
Filler	59529	59584	0	0	0	0	Filler	0	0
Filler	59585	59640	0	0	0	0	Filler	0	0
Filler	59641	59696	0	0	0	0	Filler	0	0
Filler	59697	59752	0	0	0	0	Filler	0	0
Filler	59753	59808	0	0	0	0	Filler	0	0
Filler	59809	59864	0	0	0	0	Filler	0	0
Filler	59865	59920	0	0	0	0	Filler	0	0
Filler	59921	59976	0	0	0	0	Filler	0	0
Filler	59977	60032	0	0	0	0	Filler	0	0
Filler	60033	60088	0	0	0	0	Filler	0	0
Filler	60089	60144	0	0	0	0	Filler	0	0
Filler	60145	60200	0	0	0	0	Filler	0	0
Filler	60201	60256	0	0	0	0	Filler	0	0
Filler	60257	60312	0	0	0	0	Filler	0	0
Filler	60313	60368	0	0	0	0	Filler	0	0
Filler	60369	60424	0	0	0	0	Filler	0	0
Filler	60425	60480	0	0	0	0	Filler	0	0
Filler	60481	60536	0	0	0	0	Filler	0	0
Filler	60537	60592	0	0	0	0	Filler	0	0
Filler	60593	60648	0	0	0	0	Filler	0	0
Filler	60649	60704	0	0	0	0	Filler	0	0
Filler	60705	60760	0	0	0	0	Filler	0	0
Filler	60761	60816	0	0	0	0	Filler	0	0
Filler	60817	60872	0	0	0	0	Filler	0	0
Filler	60873	60928	0	0	0	0	Filler	0	0
Filler	60929	60984	0	0	0	0	Filler	0	0
Filler	60985	61040	0	0	0	0	Filler	0	0
Filler	61041	61096	0	0	0	0	Filler	0	0
Filler	61097	61152	0	0	0	0	Filler	0	0
Filler	61153	61208	0	0	0	0	Filler	0	0
Filler	61209	61264	0	0	0	0	Filler	0	0
Filler	61265	61320	0	0	0	0	Filler	0	0
Filler	61321	61376	0	0	0	0	Filler	0	0
Filler	61377	61432	0	0	0	0	Filler	0	0
Filler	61433	61488	0	0	0	0	Filler	0	0
Filler	61489	61544	0	0	0	0	Filler	0	0
Filler	61545	61600	0	0	0	0	Filler	0	0
Filler	61601	61656	0	0	0	0	Filler	0	0
Filler	61657	61712	0	0	0	0	Filler	0	0
Filler	61713	61768	0	0	0	0	Filler	0	0
Filler	61769	61824	0	0	0	0	Filler	0	0
Filler	61825	61880	0	0	0	0	Filler	0	0
Filler	61881	61936	0	0	0	0	Filler	0	0
Filler	61937	61992	0	0	0	0	Filler	0	0
Filler	61993	62048	0	0	0	0	Filler	0	0
Filler	62049	62104	0	0	0	0	Filler	0	0
Filler	62105	62160	0	0	0	0	Filler	0	0
Filler	62161	62216	0	0	0	0	Filler	0	0
Filler	62217	62272	0	0	0	0	Filler	0	0
Filler	62273	62328	0	0	0	0	Filler	0	0
Filler	62329	62384	0	0	0	0	Filler	0	0
Filler	62385	62440	0	0	0	0	Filler	0	0
Filler	62441	62496	0	0	0	0	Filler	0	0
Filler	62497	62552	0	0	0	0	Filler	0	0
Filler	62553	62608	0	0	0	0	Filler	0	0
Filler	62609	62664	0	0	0	0	Filler	0	0
Filler	62665	62720	0	0	0	0	Filler	0	0
Filler	62721	62776	0	0	0	0	Filler	0	0
Filler	62777	62832	0	0	0	0	Filler	0	0
Filler	62833	62888	0	0	0	0	Filler	0	0
Filler	62889	62944	0	0	0	0	Filler	0	0
Filler	62945	63000	0	0	0	0	Filler	0	0
Filler	63001	63056	0	0	0	0	Filler	0	0
Filler	63057	63112	0	0	0	0	Filler	0	0
Filler	63113	63168	0	0	0	0	Filler	0	0
Filler	63169	63224	0	0	0	0	Filler	0	0
Filler	63225	63280	0	0	0	0	Filler	0	0
Filler	63281	63336	0	0	0	0	Filler	0	0
Filler	63337	63392	0	0	0	0	Filler	0	0
Filler	63393	63448	0	0	0	0	Filler	0	0
Filler	63449	63504	0	0	0	0	Filler	0	0
Filler	63505	63560	0	0	0	0	Filler	0	0
Filler	63561	63616	0	0	0	0	Filler	0	0
Filler	63617	63672	0	0	0	0	Filler	0	0
Filler	63673	63728	0	0	0	0	Filler	0	0
Filler	63729	63784	0	0	0	0	Filler	0	0
Filler	63785	63840	0	0	0	0	Filler	0	0
Filler	63841	63896	0	0	0	0	Filler	0	0
Filler	63897	63952	0	0	0	0	Filler	0	0
Filler	63953	64008	0	0	0	0	Filler	0	0
Filler	64009	64064	0	0	0	0	Filler	0	0
Filler	64065	64120	0	0	0	0	Filler	0	0
Filler	64121	64176	0	0	0	0	Filler	0	0
Filler	64177	64232	0	0	0	0	Filler	0	0
Filler	64233	64288	0	0	0	0	Filler	0	0
Filler	64289	64344	0	0	0	0	Filler	0	0
Filler	64345	64400	0	0	0	0	Filler	0	0
Filler	64401	64456	0	0	0	0	Filler	0	0
Filler	64457	64512	0	0	0	0	Filler	0	0
Filler	64513	64568	0	0	0	0	Filler	0	0
Filler	64569	64624	0	0	0	0	Filler	0	0
Filler	64625	64680	0	0	0	0	Filler	0	0
Filler	64681	64736	0	0	0	0	Filler	0	0
Filler	64737	64792	0	0	0	0	Filler	0	0
Filler	64793	64848	0	0	0	0	Filler	0	0
Filler	64849	64904	0	0	0	0	Filler	0	0
Filler	64905	64960	0	0	0	0	Filler	0	0
Filler	64961	65016	0	0	0	0	Filler	0	0
Filler	65017	65072	0	0	0	0	Filler	0	0
Filler	65073	65128	0	0	0	0	Filler	0	0
Filler	65129	65184	0	0	0	0	Filler	0	0
Filler	65185	65240	0	0	0	0	Filler	0	0
Filler	65241	65296	0	0	0	0	Filler	0	0
Filler	65297	65352	0	0	0	0	Filler	0	0
Filler	65353	65408	0	0	0	0	Filler	0	0
Filler	65409	65464	0	0	0	0	Filler	0	0
Filler	65465	65520	0	0	0	0	Filler	0	0
Filler	65521	65576	0	0	0	0	Filler	0	0
Filler	65577	65632	0	0	0	0	Filler	0	0
Filler	65633	65688	0	0	0	0	Filler	0	0
Filler	65689	65744	0	0	0	0	Filler	0	0
Filler	65745	65800	0	0	0	0	Filler	0	0
Filler	65801	65856	0	0	0	0	Filler	0	0
Filler	65857	65912	0	0	0	0	Filler	0	0
Filler	65913	65968	0	0	0	0	Filler	0	0
Filler	65969	66024	0	0	0	0	Filler	0	0
Filler	66025	66080	0	0	0	0	Filler	0	0
Filler	66081	66136	0	0	0	0	Filler	0	0
Filler	66137	66192	0	0	0	0	Filler	0	0
Filler	66193	66248	0	0	0	0	Filler	0	0
Filler	66249	66304	0	0	0	0	Filler	0	0
Filler	66305	66360	0	0	0	0	Filler	0	0
Filler	66361	66416	0	0	0	0	Filler	0	0
Filler	66417	66472	0	0	0	0	Filler	0	0
Filler	66473	66528	0	0	0	0	Filler	0	0
Filler	66529	66584	0	0	0	0	Filler	0	0
Filler	66585	66640	0	0	0	0	Filler	0	0
Filler	66641	66696	0	0	0	0	Filler	0	0
Filler	66697	66752	0	0	0	0	Filler	0	0
Filler	66753	66808	0	0	0	0	Filler	0	0
Filler	66809	66864	0	0	0	0	Filler	0	0
Filler	66865	66920	0	0	0	0	Filler	0	0
Filler	66921	66976	0	0	0	0	Filler	0	0
Filler	66977	67032	0	0	0	0	Filler	0	0
Filler	67033	67088	0	0	0	0	Filler	0	0
Filler	67089	67144	0	0	0	0	Filler	0	0
Filler	67145	67200	0	0	0	0	Filler	0	0
Filler	67201	67256	0	0	0	0	Filler	0	0
Filler	67257	67312	0	0	0	0	Filler	0	0
Filler	67313	67368	0	0	0	0	Filler	0	0
Filler	67369	67424	0	0	0	0	Filler	0	0
Filler	67425	67480	0	0	0	0	Filler	0	0
Filler	67481	67536	0	0	0	0	Filler	0	0
Filler	67537	67592	0	0	0	0	Filler	0	0
Filler	67593	67648	0	0	0	0	Filler	0	0
Filler	67649	67704	0	0	0	0	Filler	0	0
Filler	67705	67760	0	0	0	0	Filler	0	0
Filler	67761	67816	0	0	0	0	Filler	0	0
Filler	67817	67872	0	0	0	0	Filler	0	0
Filler	67873	67928	0	0	0	0	Filler	0	0
Filler	67929	67984	0	0	0	0	Filler	0	0
Filler	67985	68040	0	0	0	0	Filler	0	0
Filler	68041	68096	0	0	0	0	Filler	0	0
Filler	68097	68152	0	0	0	0	Filler	0	0
Filler	68153	68208	0	0	0	0	Filler	0	0
Filler	68209	68264	0	0	0	0	Filler	0	0
Filler	68265	68320	0	0	0	0	Filler	0	0
Filler	68321	68376	0	0	0	0	Filler	0	0
Filler	68377	68432	0	0	0	0	Filler	0	0
Filler	68433	68488	0	0	0	0	Filler	0	0
Filler	68489	68544	0	0	0	0	Filler	0	0
Filler	68545	68600	0	0	0	0	Filler	0	0
Filler	68601	68656	0	0	0	0	Filler	0	0
Filler	68657	68712	0	0	0	0	Filler	0	0
Filler	68713	68768	0	0	0	0	Filler	0	0
Filler	68769	68824	0	0	0	0	Filler	0	0
Filler	68825	68880	0	0	0	0	Filler	0	0
Filler	68881	68936	0	0	0	0	Filler	0	0
Filler	68937	68992	0	0	0	0	Filler	0	0
Filler	68993	69048	0	0	0	0	Filler	0	0
Filler	69049	69104	0	0	0	0	Filler	0	0
Filler	69105	69160	0	0	0	0	Filler	0	0
Filler	69161	69216	0	0	0	0	Filler	0	0
Filler	69217	69272	0	0	0	0	Filler	0	0
Filler	69273	69328	0	0	0	0	Filler	0	0
Filler	69329	69384	0	0	0	0	Filler	0	0
Filler	69385	69440	0	0	0	0	Filler	0	0
Filler	69441	69496	0	0	0	0	Filler	0	0
Filler	69497	69552	0	0	0	0	Filler	0	0
Filler	69553	69608	0	0	0	0	Filler	0	0
Filler	69609	69664	0	0	0	0	Filler	0	0
Filler	69665	69720	0	0	0	0	Filler	0	0
Filler	69721	69776	0	0	0	0	Filler	0	0
Filler	69777	69832	0	0	0	0	Filler	0	0
Filler	69833	69888	0	0	0	0	Filler	0	0
Filler	69889	69944	0	0	0	0	Filler	0	0
Filler	69945	70000	0	0	0	0	Filler	0	0
Filler	70001	70056	0	0	0	0	Filler	0	0
Filler	70057	70112	0	0	0	0	Filler	0	0
Filler	70113	70168	0	0	0	0	Filler	0	0
Filler	70169	70224	0	0	0	0	Filler	0	0
Filler	70225	70280	0	0	0	0	Filler	0	0
Filler	70281	70336	0	0	0	0	Filler	0	0
Filler	70337	70392	0	0	0	0	Filler	0	0
Filler	70393	70448	0	0	0	0	Filler	0	0
Filler	70449	70504	0	0	0	0	Filler	0	0
Filler	70505	70560	0	0	0	0	Filler	0	0
Filler	70561	70616	0	0	0	0	Filler	0	0
Filler	70617	70672	0	0	0	0	Filler	0	0
Filler	70673	70728	0	0	0	0	Filler	0	0
Filler	70729	70784	0	0	0	0	Filler	0	0
Filler	70785	70840	0	0	0	0	Filler	0	0
Filler	70841	70896	0	0	0	0	Filler	0	0
Filler	70897	70952	0	0	0	0	Filler	0	0
Filler	70953	71008	0	0	0	0	Filler	0	0
Filler	71009	71064	0	0	0	0	Filler	0	0
Filler	71065	71120	0	0	0	0	Filler	0	0
Filler	71121	71176	0	0	0	0	Filler	0	0
Filler	71177	71232	0	0	0	0	Filler	0	0
Filler	71233	71288	0	0	0	0	Filler	0	0
Filler	71289	71344	0	0	0	0	Filler	0	0
Filler	71345	71400	0	0	0	0	Filler	0	0
Filler	71401	71456	0	0	0	0	Filler	0	0
Filler	71457	71512	0	0	0	0	Filler	0	0
Filler	71513	71568	0	0	0	0	Filler	0	0
Filler	71569	71624	0	0	0	0	Filler	0	0
Filler	71625	71680	0	0	0	0	Filler	0	0
Filler	71681	71736	0	0	0	0	Filler	0	0
Filler	71737	71792	0	0	0	0	Filler	0	0
Filler	71793	71848	0	0	0	0	Filler	0	0
10139	71814	71873	-0.19	-0.03	-0.44	-0.31	CONTIG19_10139RS000052265	0.265	0.0359967
Filler	71849	71904	0	0	0	0	Filler	0	0
Filler	71874	71929	0	0	0	0	Filler	0	0
Filler	71905	71960	0	0	0	0	Filler	0	0
Filler	71930	71985	0	0	0	0	Filler	0	0
Filler	71961	72016	0	0	0	0	Filler	0	0
Filler	71986	72041	0	0	0	0	Filler	0	0
Filler	72017	72072	0	0	0	0	Filler	0	0
Filler	72042	72097	0	0	0	0	Filler	0	0
Filler	72073	72128	0	0	0	0	Filler	0	0
Filler	72098	72153	0	0	0	0	Filler	0	0
Filler	72129	72184	0	0	0	0	Filler	0	0
Filler	72154	72209	0	0	0	0	Filler	0	0
Filler	72185	72240	0	0	0	0	Filler	0	0
Filler	72210	72265	0	0	0	0	Filler	0	0
Filler	72241	72296	0	0	0	0	Filler	0	0
Filler	72266	72321	0	0	0	0	Filler	0	0
Filler	72297	72352	0	0	0	0	Filler	0	0
Filler	72322	72377	0	0	0	0	Filler	0	0
Filler	72353	72408	0	0	0	0	Filler	0	0
Filler	72378	72433	0	0	0	0	Filler	0	0
Filler	72409	72464	0	0	0	0	Filler	0	0
Filler	72434	72489	0	0	0	0	Filler	0	0
Filler	72465	72520	0	0	0	0	Filler	0	0
Filler	72490	72545	0	0	0	0	Filler	0	0
Filler	72521	72576	0	0	0	0	Filler	0	0
Filler	72546	72601	0	0	0	0	Filler	0	0
Filler	72577	72632	0	0	0	0	Filler	0	0
Filler	72602	72657	0	0	0	0	Filler	0	0
Filler	72633	72688	0	0	0	0	Filler	0	0
Filler	72658	72713	0	0	0	0	Filler	0	0
Filler	72689	72744	0	0	0	0	Filler	0	0
Filler	72714	72769	0	0	0	0	Filler	0	0
Filler	72745	72800	0	0	0	0	Filler	0	0
Filler	72770	72825	0	0	0	0	Filler	0	0
Filler	72801	72856	0	0	0	0	Filler	0	0
Filler	72826	72881	0	0	0	0	Filler	0	0
Filler	72857	72912	0	0	0	0	Filler	0	0
Filler	72882	72937	0	0	0	0	Filler	0	0
Filler	72913	72968	0	0	0	0	Filler	0	0
Filler	72938	72993	0	0	0	0	Filler	0	0
Filler	72969	73024	0	0	0	0	Filler	0	0
Filler	72994	73049	0	0	0	0	Filler	0	0
Filler	73025	73080	0	0	0	0	Filler	0	0
Filler	73050	73105	0	0	0	0	Filler	0	0
Filler	73106	73161	0	0	0	0	Filler	0	0
Filler	73162	73217	0	0	0	0	Filler	0	0
Filler	73218	73273	0	0	0	0	Filler	0	0
Filler	73274	73329	0	0	0	0	Filler	0	0
Filler	73330	73385	0	0	0	0	Filler	0	0
Filler	73386	73441	0	0	0	0	Filler	0	0
Filler	73442	73497	0	0	0	0	Filler	0	0
Filler	73498	73553	0	0	0	0	Filler	0	0
Filler	73554	73609	0	0	0	0	Filler	0	0
Filler	73610	73665	0	0	0	0	Filler	0	0
Filler	73666	73721	0	0	0	0	Filler	0	0
Filler	73722	73777	0	0	0	0	Filler	0	0
Filler	73778	73833	0	0	0	0	Filler	0	0
Filler	73834	73889	0	0	0	0	Filler	0	0
Filler	73890	73945	0	0	0	0	Filler	0	0
Filler	73946	74001	0	0	0	0	Filler	0	0
Filler	74002	74057	0	0	0	0	Filler	0	0
Filler	74058	74113	0	0	0	0	Filler	0	0
Filler	74114	74169	0	0	0	0	Filler	0	0
Filler	74170	74225	0	0	0	0	Filler	0	0
Filler	74226	74281	0	0	0	0	Filler	0	0
Filler	74282	74337	0	0	0	0	Filler	0	0
Filler	74338	74393	0	0	0	0	Filler	0	0
Filler	74394	74449	0	0	0	0	Filler	0	0
Filler	74450	74505	0	0	0	0	Filler	0	0
Filler	74506	74561	0	0	0	0	Filler	0	0
Filler	74562	74617	0	0	0	0	Filler	0	0
Filler	74618	74673	0	0	0	0	Filler	0	0
Filler	74674	74729	0	0	0	0	Filler	0	0
Filler	74730	74785	0	0	0	0	Filler	0	0
Filler	74786	74841	0	0	0	0	Filler	0	0
Filler	74842	74897	0	0	0	0	Filler	0	0
Filler	74898	74953	0	0	0	0	Filler	0	0
Filler	74954	75009	0	0	0	0	Filler	0	0
Filler	75010	75065	0	0	0	0	Filler	0	0
Filler	75066	75121	0	0	0	0	Filler	0	0
Filler	75122	75177	0	0	0	0	Filler	0	0
Filler	75178	75233	0	0	0	0	Filler	0	0
Filler	75234	75289	0	0	0	0	Filler	0	0
Filler	75290	75345	0	0	0	0	Filler	0	0
Filler	75346	75401	0	0	0	0	Filler	0	0
Filler	75402	75457	0	0	0	0	Filler	0	0
Filler	75458	75513	0	0	0	0	Filler	0	0
Filler	75514	75569	0	0	0	0	Filler	0	0
Filler	75570	75625	0	0	0	0	Filler	0	0
Filler	75626	75681	0	0	0	0	Filler	0	0
Filler	75682	75737	0	0	0	0	Filler	0	0
Filler	75738	75793	0	0	0	0	Filler	0	0
Filler	75794	75849	0	0	0	0	Filler	0	0
Filler	75850	75905	0	0	0	0	Filler	0	0
Filler	75906	75961	0	0	0	0	Filler	0	0
Filler	75962	76017	0	0	0	0	Filler	0	0
Filler	76018	76073	0	0	0	0	Filler	0	0
Filler	76074	76129	0	0	0	0	Filler	0	0
Filler	76130	76185	0	0	0	0	Filler	0	0
Filler	76186	76241	0	0	0	0	Filler	0	0
Filler	76242	76297	0	0	0	0	Filler	0	0
Filler	76298	76353	0	0	0	0	Filler	0	0
Filler	76354	76409	0	0	0	0	Filler	0	0
Filler	76410	76465	0	0	0	0	Filler	0	0
Filler	76466	76521	0	0	0	0	Filler	0	0
Filler	76522	76577	0	0	0	0	Filler	0	0
Filler	76578	76633	0	0	0	0	Filler	0	0
Filler	76634	76689	0	0	0	0	Filler	0	0
Filler	76690	76745	0	0	0	0	Filler	0	0
Filler	76746	76801	0	0	0	0	Filler	0	0
Filler	76802	76857	0	0	0	0	Filler	0	0
Filler	76858	76913	0	0	0	0	Filler	0	0
Filler	76914	76969	0	0	0	0	Filler	0	0
Filler	76970	77025	0	0	0	0	Filler	0	0
Filler	77026	77081	0	0	0	0	Filler	0	0
Filler	77082	77137	0	0	0	0	Filler	0	0
Filler	77138	77193	0	0	0	0	Filler	0	0
Filler	77194	77249	0	0	0	0	Filler	0	0
Filler	77250	77305	0	0	0	0	Filler	0	0
Filler	77306	77361	0	0	0	0	Filler	0	0
Filler	77362	77417	0	0	0	0	Filler	0	0
Filler	77418	77473	0	0	0	0	Filler	0	0
Filler	77474	77529	0	0	0	0	Filler	0	0
Filler	77530	77585	0	0	0	0	Filler	0	0
Filler	77586	77641	0	0	0	0	Filler	0	0
Filler	77642	77697	0	0	0	0	Filler	0	0
Filler	77698	77753	0	0	0	0	Filler	0	0
Filler	77754	77809	0	0	0	0	Filler	0	0
Filler	77810	77865	0	0	0	0	Filler	0	0
Filler	77866	77921	0	0	0	0	Filler	0	0
Filler	77922	77977	0	0	0	0	Filler	0	0
Filler	77978	78033	0	0	0	0	Filler	0	0
Filler	78034	78089	0	0	0	0	Filler	0	0
Filler	78090	78145	0	0	0	0	Filler	0	0
Filler	78146	78201	0	0	0	0	Filler	0	0
Filler	78202	78257	0	0	0	0	Filler	0	0
Filler	78258	78313	0	0	0	0	Filler	0	0
Filler	78314	78369	0	0	0	0	Filler	0	0
Filler	78370	78425	0	0	0	0	Filler	0	0
Filler	78426	78481	0	0	0	0	Filler	0	0
Filler	78482	78537	0	0	0	0	Filler	0	0
Filler	78538	78593	0	0	0	0	Filler	0	0
Filler	78594	78649	0	0	0	0	Filler	0	0
Filler	78650	78705	0	0	0	0	Filler	0	0
Filler	78706	78761	0	0	0	0	Filler	0	0
Filler	78762	78817	0	0	0	0	Filler	0	0
Filler	78818	78873	0	0	0	0	Filler	0	0
Filler	78874	78929	0	0	0	0	Filler	0	0
Filler	78930	78985	0	0	0	0	Filler	0	0
Filler	78986	79041	0	0	0	0	Filler	0	0
Filler	79042	79097	0	0	0	0	Filler	0	0
Filler	79098	79153	0	0	0	0	Filler	0	0
Filler	79154	79209	0	0	0	0	Filler	0	0
Filler	79210	79265	0	0	0	0	Filler	0	0
Filler	79266	79321	0	0	0	0	Filler	0	0
Filler	79322	79377	0	0	0	0	Filler	0	0
Filler	79378	79433	0	0	0	0	Filler	0	0
Filler	79434	79489	0	0	0	0	Filler	0	0
Filler	79490	79545	0	0	0	0	Filler	0	0
Filler	79546	79601	0	0	0	0	Filler	0	0
Filler	79602	79657	0	0	0	0	Filler	0	0
Filler	79658	79713	0	0	0	0	Filler	0	0
Filler	79714	79769	0	0	0	0	Filler	0	0
Filler	79770	79825	0	0	0	0	Filler	0	0
Filler	79826	79881	0	0	0	0	Filler	0	0
Filler	79882	79937	0	0	0	0	Filler	0	0
Filler	79938	79993	0	0	0	0	Filler	0	0
Filler	79994	80049	0	0	0	0	Filler	0	0
Filler	80050	80105	0	0	0	0	Filler	0	0
Filler	80106	80161	0	0	0	0	Filler	0	0
Filler	80162	80217	0	0	0	0	Filler	0	0
Filler	80218	80273	0	0	0	0	Filler	0	0
Filler	80274	80329	0	0	0	0	Filler	0	0
Filler	80330	80385	0	0	0	0	Filler	0	0
Filler	80386	80441	0	0	0	0	Filler	0	0
Filler	80442	80497	0	0	0	0	Filler	0	0
Filler	80498	80553	0	0	0	0	Filler	0	0
Filler	80554	80609	0	0	0	0	Filler	0	0
Filler	80610	80665	0	0	0	0	Filler	0	0
Filler	80666	80721	0	0	0	0	Filler	0	0
Filler	80722	80777	0	0	0	0	Filler	0	0
Filler	80778	80833	0	0	0	0	Filler	0	0
Filler	80834	80889	0	0	0	0	Filler	0	0
Filler	80890	80945	0	0	0	0	Filler	0	0
Filler	80946	81001	0	0	0	0	Filler	0	0
Filler	81002	81057	0	0	0	0	Filler	0	0
Filler	81058	81113	0	0	0	0	Filler	0	0
Filler	81114	81169	0	0	0	0	Filler	0	0
Filler	81170	81225	0	0	0	0	Filler	0	0
Filler	81226	81281	0	0	0	0	Filler	0	0
Filler	81282	81337	0	0	0	0	Filler	0	0
Filler	81338	81393	0	0	0	0	Filler	0	0
Filler	81394	81449	0	0	0	0	Filler	0	0
Filler	81450	81505	0	0	0	0	Filler	0	0
Filler	81506	81561	0	0	0	0	Filler	0	0
Filler	81562	81617	0	0	0	0	Filler	0	0
Filler	81618	81673	0	0	0	0	Filler	0	0
Filler	81674	81729	0	0	0	0	Filler	0	0
Filler	81730	81785	0	0	0	0	Filler	0	0
Filler	81786	81841	0	0	0	0	Filler	0	0
Filler	81842	81897	0	0	0	0	Filler	0	0
Filler	81898	81953	0	0	0	0	Filler	0	0
Filler	81954	82009	0	0	0	0	Filler	0	0
Filler	82010	82065	0	0	0	0	Filler	0	0
Filler	82066	82121	0	0	0	0	Filler	0	0
Filler	82122	82177	0	0	0	0	Filler	0	0
Filler	82178	82233	0	0	0	0	Filler	0	0
Filler	82234	82289	0	0	0	0	Filler	0	0
Filler	82290	82345	0	0	0	0	Filler	0	0
Filler	82346	82401	0	0	0	0	Filler	0	0
Filler	82402	82457	0	0	0	0	Filler	0	0
Filler	82458	82513	0	0	0	0	Filler	0	0
Filler	82514	82569	0	0	0	0	Filler	0	0
Filler	82570	82625	0	0	0	0	Filler	0	0
Filler	82626	82681	0	0	0	0	Filler	0	0
Filler	82682	82737	0	0	0	0	Filler	0	0
Filler	82738	82793	0	0	0	0	Filler	0	0
Filler	82794	82849	0	0	0	0	Filler	0	0
Filler	82850	82905	0	0	0	0	Filler	0	0
Filler	82906	82961	0	0	0	0	Filler	0	0
Filler	82962	83017	0	0	0	0	Filler	0	0
Filler	83018	83073	0	0	0	0	Filler	0	0
Filler	83074	83129	0	0	0	0	Filler	0	0
Filler	83130	83185	0	0	0	0	Filler	0	0
Filler	83186	83241	0	0	0	0	Filler	0	0
Filler	83242	83297	0	0	0	0	Filler	0	0
Filler	83298	83353	0	0	0	0	Filler	0	0
Filler	83354	83409	0	0	0	0	Filler	0	0
Filler	83410	83465	0	0	0	0	Filler	0	0
Filler	83466	83521	0	0	0	0	Filler	0	0
Filler	83522	83577	0	0	0	0	Filler	0	0
Filler	83578	83633	0	0	0	0	Filler	0	0
Filler	83634	83689	0	0	0	0	Filler	0	0
Filler	83690	83745	0	0	0	0	Filler	0	0
Filler	83746	83801	0	0	0	0	Filler	0	0
Filler	83802	83857	0	0	0	0	Filler	0	0
Filler	83858	83913	0	0	0	0	Filler	0	0
Filler	83914	83969	0	0	0	0	Filler	0	0
Filler	83970	84025	0	0	0	0	Filler	0	0
Filler	84026	84081	0	0	0	0	Filler	0	0
Filler	84082	84137	0	0	0	0	Filler	0	0
Filler	84138	84193	0	0	0	0	Filler	0	0
Filler	84194	84249	0	0	0	0	Filler	0	0
Filler	84250	84305	0	0	0	0	Filler	0	0
Filler	84306	84361	0	0	0	0	Filler	0	0
Filler	84362	84417	0	0	0	0	Filler	0	0
Filler	84418	84473	0	0	0	0	Filler	0	0
Filler	84474	84529	0	0	0	0	Filler	0	0
Filler	84530	84585	0	0	0	0	Filler	0	0
Filler	84586	84641	0	0	0	0	Filler	0	0
Filler	84642	84697	0	0	0	0	Filler	0	0
Filler	84698	84753	0	0	0	0	Filler	0	0
Filler	84754	84809	0	0	0	0	Filler	0	0
Filler	84810	84865	0	0	0	0	Filler	0	0
Filler	84866	84921	0	0	0	0	Filler	0	0
Filler	84922	84977	0	0	0	0	Filler	0	0
Filler	84978	85033	0	0	0	0	Filler	0	0
Filler	85034	85089	0	0	0	0	Filler	0	0
Filler	85090	85145	0	0	0	0	Filler	0	0
Filler	85146	85201	0	0	0	0	Filler	0	0
Filler	85202	85257	0	0	0	0	Filler	0	0
Filler	85258	85313	0	0	0	0	Filler	0	0
Filler	85314	85369	0	0	0	0	Filler	0	0
Filler	85370	85425	0	0	0	0	Filler	0	0
Filler	85426	85481	0	0	0	0	Filler	0	0
Filler	85482	85537	0	0	0	0	Filler	0	0
Filler	85538	85593	0	0	0	0	Filler	0	0
Filler	85594	85649	0	0	0	0	Filler	0	0
Filler	85650	85705	0	0	0	0	Filler	0	0
Filler	85706	85761	0	0	0	0	Filler	0	0
Filler	85762	85817	0	0	0	0	Filler	0	0
Filler	85818	85873	0	0	0	0	Filler	0	0
Filler	85874	85929	0	0	0	0	Filler	0	0
Filler	85930	85985	0	0	0	0	Filler	0	0
Filler	85986	86041	0	0	0	0	Filler	0	0
Filler	86042	86097	0	0	0	0	Filler	0	0
Filler	86098	86153	0	0	0	0	Filler	0	0
Filler	86154	86209	0	0	0	0	Filler	0	0
Filler	86210	86265	0	0	0	0	Filler	0	0
Filler	86266	86321	0	0	0	0	Filler	0	0
Filler	86322	86377	0	0	0	0	Filler	0	0
Filler	86378	86433	0	0	0	0	Filler	0	0
Filler	86434	86489	0	0	0	0	Filler	0	0
Filler	86490	86545	0	0	0	0	Filler	0	0
Filler	86546	86601	0	0	0	0	Filler	0	0
Filler	86602	86657	0	0	0	0	Filler	0	0
Filler	86658	86713	0	0	0	0	Filler	0	0
Filler	86714	86769	0	0	0	0	Filler	0	0
Filler	86770	86825	0	0	0	0	Filler	0	0
Filler	86826	86881	0	0	0	0	Filler	0	0
Filler	86882	86937	0	0	0	0	Filler	0	0
Filler	86938	86993	0	0	0	0	Filler	0	0
Filler	86994	87049	0	0	0	0	Filler	0	0
Filler	87050	87105	0	0	0	0	Filler	0	0
Filler	87106	87161	0	0	0	0	Filler	0	0
Filler	87162	87217	0	0	0	0	Filler	0	0
Filler	87218	87273	0	0	0	0	Filler	0	0
Filler	87274	87329	0	0	0	0	Filler	0	0
Filler	87330	87385	0	0	0	0	Filler	0	0
Filler	87386	87441	0	0	0	0	Filler	0	0
Filler	87442	87497	0	0	0	0	Filler	0	0
Filler	87498	87553	0	0	0	0	Filler	0	0
Filler	87554	87609	0	0	0	0	Filler	0	0
Filler	87610	87665	0	0	0	0	Filler	0	0
Filler	87666	87721	0	0	0	0	Filler	0	0
Filler	87722	87777	0	0	0	0	Filler	0	0
Filler	87778	87833	0	0	0	0	Filler	0	0
Filler	87834	87889	0	0	0	0	Filler	0	0
Filler	87890	87945	0	0	0	0	Filler	0	0
Filler	87946	88001	0	0	0	0	Filler	0	0
Filler	88002	88057	0	0	0	0	Filler	0	0
Filler	88058	88113	0	0	0	0	Filler	0	0
Filler	88114	88169	0	0	0	0	Filler	0	0
Filler	88170	88225	0	0	0	0	Filler	0	0
Filler	88226	88281	0	0	0	0	Filler	0	0
Filler	88282	88337	0	0	0	0	Filler	0	0
Filler	88338	88393	0	0	0	0	Filler	0	0
Filler	88394	88449	0	0	0	0	Filler	0	0
Filler	88450	88505	0	0	0	0	Filler	0	0
Filler	88506	88561	0	0	0	0	Filler	0	0
Filler	88562	88617	0	0	0	0	Filler	0	0
Filler	88618	88673	0	0	0	0	Filler	0	0
Filler	88674	88729	0	0	0	0	Filler	0	0
Filler	88730	88785	0	0	0	0	Filler	0	0
Filler	88786	88841	0	0	0	0	Filler	0	0
Filler	88842	88897	0	0	0	0	Filler	0	0
Filler	88898	88953	0	0	0	0	Filler	0	0
Filler	88954	89009	0	0	0	0	Filler	0	0
Filler	89010	89065	0	0	0	0	Filler	0	0
Filler	89066	89121	0	0	0	0	Filler	0	0
Filler	89122	89177	0	0	0	0	Filler	0	0
Filler	89178	89233	0	0	0	0	Filler	0	0
Filler	89234	89289	0	0	0	0	Filler	0	0
Filler	89290	89345	0	0	0	0	Filler	0	0
Filler	89346	89401	0	0	0	0	Filler	0	0
Filler	89402	89457	0	0	0	0	Filler	0	0
Filler	89458	89513	0	0	0	0	Filler	0	0
Filler	89514	89569	0	0	0	0	Filler	0	0
Filler	89570	89625	0	0	0	0	Filler	0	0
Filler	89626	89681	0	0	0	0	Filler	0	0
Filler	89682	89737	0	0	0	0	Filler	0	0
Filler	89738	89793	0	0	0	0	Filler	0	0
Filler	89794	89849	0	0	0	0	Filler	0	0
Filler	89850	89905	0	0	0	0	Filler	0	0
Filler	89906	89961	0	0	0	0	Filler	0	0
Filler	89962	90017	0	0	0	0	Filler	0	0
Filler	90018	90073	0	0	0	0	Filler	0	0
Filler	90074	90129	0	0	0	0	Filler	0	0
Filler	90130	90185	0	0	0	0	Filler	0	0
Filler	90186	90241	0	0	0	0	Filler	0	0
Filler	90242	90297	0	0	0	0	Filler	0	0
Filler	90298	90353	0	0	0	0	Filler	0	0
Filler	90354	90409	0	0	0	0	Filler	0	0
Filler	90410	90465	0	0	0	0	Filler	0	0
Filler	90466	90521	0	0	0	0	Filler	0	0
Filler	90522	90577	0	0	0	0	Filler	0	0
Filler	90578	90633	0	0	0	0	Filler	0	0
Filler	90634	90689	0	0	0	0	Filler	0	0
Filler	90690	90745	0	0	0	0	Filler	0	0
Filler	90746	90801	0	0	0	0	Filler	0	0
Filler	90802	90857	0	0	0	0	Filler	0	0
Filler	90858	90913	0	0	0	0	Filler	0	0
Filler	90914	90969	0	0	0	0	Filler	0	0
Filler	90970	91025	0	0	0	0	Filler	0	0
Filler	91026	91081	0	0	0	0	Filler	0	0
Filler	91082	91137	0	0	0	0	Filler	0	0
Filler	91138	91193	0	0	0	0	Filler	0	0
Filler	91194	91249	0	0	0	0	Filler	0	0
Filler	91250	91305	0	0	0	0	Filler	0	0
Filler	91306	91361	0	0	0	0	Filler	0	0
Filler	91362	91417	0	0	0	0	Filler	0	0
Filler	91418	91473	0	0	0	0	Filler	0	0
Filler	91474	91529	0	0	0	0	Filler	0	0
Filler	91530	91585	0	0	0	0	Filler	0	0
Filler	91586	91641	0	0	0	0	Filler	0	0
Filler	91642	91697	0	0	0	0	Filler	0	0
Filler	91698	91753	0	0	0	0	Filler	0	0
Filler	91754	91809	0	0	0	0	Filler	0	0
Filler	91810	91865	0	0	0	0	Filler	0	0
Filler	91866	91921	0	0	0	0	Filler	0	0
Filler	91922	91977	0	0	0	0	Filler	0	0
Filler	91978	92033	0	0	0	0	Filler	0	0
Filler	92034	92089	0	0	0	0	Filler	0	0
Filler	92090	92145	0	0	0	0	Filler	0	0
Filler	92146	92201	0	0	0	0	Filler	0	0
Filler	92202	92257	0	0	0	0	Filler	0	0
Filler	92258	92313	0	0	0	0	Filler	0	0
Filler	92314	92369	0	0	0	0	Filler	0	0
Filler	92370	92425	0	0	0	0	Filler	0	0
Filler	92426	92481	0	0	0	0	Filler	0	0
Filler	92482	92537	0	0	0	0	Filler	0	0
Filler	92538	92593	0	0	0	0	Filler	0	0
Filler	92594	92649	0	0	0	0	Filler	0	0
Filler	92650	92705	0	0	0	0	Filler	0	0
Filler	92706	92761	0	0	0	0	Filler	0	0
Filler	92762	92817	0	0	0	0	Filler	0	0
Filler	92818	92873	0	0	0	0	Filler	0	0
Filler	92874	92929	0	0	0	0	Filler	0	0
Filler	92930	92985	0	0	0	0	Filler	0	0
Filler	92986	93041	0	0	0	0	Filler	0	0
Filler	93042	93097	0	0	0	0	Filler	0	0
Filler	93098	93153	0	0	0	0	Filler	0	0
Filler	93154	93209	0	0	0	0	Filler	0	0
Filler	93210	93265	0	0	0	0	Filler	0	0
Filler	93266	93321	0	0	0	0	Filler	0	0
Filler	93322	93377	0	0	0	0	Filler	0	0
Filler	93378	93433	0	0	0	0	Filler	0	0
Filler	93434	93489	0	0	0	0	Filler	0	0
Filler	93490	93545	0	0	0	0	Filler	0	0
Filler	93546	93601	0	0	0	0	Filler	0	0
Filler	93602	93657	0	0	0	0	Filler	0	0
Filler	93658	93713	0	0	0	0	Filler	0	0
Filler	93714	93769	0	0	0	0	Filler	0	0
Filler	93770	93825	0	0	0	0	Filler	0	0
Filler	93826	93881	0	0	0	0	Filler	0	0
Filler	93882	93937	0	0	0	0	Filler	0	0
Filler	93938	93993	0	0	0	0	Filler	0	0
Filler	93994	94049	0	0	0	0	Filler	0	0
Filler	94050	94105	0	0	0	0	Filler	0	0
Filler	94106	94161	0	0	0	0	Filler	0	0
Filler	94162	94217	0	0	0	0	Filler	0	0
Filler	94218	94273	0	0	0	0	Filler	0	0
Filler	94274	94329	0	0	0	0	Filler	0	0
Filler	94330	94385	0	0	0	0	Filler	0	0
Filler	94386	94441	0	0	0	0	Filler	0	0
Filler	94442	94497	0	0	0	0	Filler	0	0
Filler	94498	94553	0	0	0	0	Filler	0	0
Filler	94554	94609	0	0	0	0	Filler	0	0
Filler	94610	94665	0	0	0	0	Filler	0	0
Filler	94666	94721	0	0	0	0	Filler	0	0
Filler	94722	94777	0	0	0	0	Filler	0	0
Filler	94778	94833	0	0	0	0	Filler	0	0
Filler	94834	94889	0	0	0	0	Filler	0	0
Filler	94890	94945	0	0	0	0	Filler	0	0
Filler	94946	95001	0	0	0	0	Filler	0	0
Filler	95002	95057	0	0	0	0	Filler	0	0
Filler	95058	95113	0	0	0	0	Filler	0	0
Filler	95114	95169	0	0	0	0	Filler	0	0
Filler	95170	95225	0	0	0	0	Filler	0	0
Filler	95226	95281	0	0	0	0	Filler	0	0
Filler	95282	95337	0	0	0	0	Filler	0	0
Filler	95338	95393	0	0	0	0	Filler	0	0
Filler	95394	95449	0	0	0	0	Filler	0	0
Filler	95450	95505	0	0	0	0	Filler	0	0
Filler	95506	95561	0	0	0	0	Filler	0	0
Filler	95562	95617	0	0	0	0	Filler	0	0
Filler	95618	95673	0	0	0	0	Filler	0	0
Filler	95674	95729	0	0	0	0	Filler	0	0
Filler	95730	95785	0	0	0	0	Filler	0	0
Filler	95786	95841	0	0	0	0	Filler	0	0
Filler	95842	95897	0	0	0	0	Filler	0	0
Filler	95898	95953	0	0	0	0	Filler	0	0
Filler	95954	96009	0	0	0	0	Filler	0	0
Filler	96010	96065	0	0	0	0	Filler	0	0
Filler	96066	96121	0	0	0	0	Filler	0	0
Filler	96122	96177	0	0	0	0	Filler	0	0
Filler	96178	96233	0	0	0	0	Filler	0	0
Filler	96234	96289	0	0	0	0	Filler	0	0
Filler	96290	96345	0	0	0	0	Filler	0	0
Filler	96346	96401	0	0	0	0	Filler	0	0
Filler	96402	96457	0	0	0	0	Filler	0	0
Filler	96458	96513	0	0	0	0	Filler	0	0
Filler	96514	96569	0	0	0	0	Filler	0	0
Filler	96570	96625	0	0	0	0	Filler	0	0
Filler	96626	96681	0	0	0	0	Filler	0	0
Filler	96682	96737	0	0	0	0	Filler	0	0
Filler	96738	96793	0	0	0	0	Filler	0	0
Filler	96794	96849	0	0	0	0	Filler	0	0
Filler	96850	96905	0	0	0	0	Filler	0	0
Filler	96906	96961	0	0	0	0	Filler	0	0
Filler	96962	97017	0	0	0	0	Filler	0	0
Filler	97018	97073	0	0	0	0	Filler	0	0
Filler	97074	97129	0	0	0	0	Filler	0	0
Filler	97130	97185	0	0	0	0	Filler	0	0
Filler	97186	97241	0	0	0	0	Filler	0	0
Filler	97242	97297	0	0	0	0	Filler	0	0
Filler	97298	97353	0	0	0	0	Filler	0	0
Filler	97354	97409	0	0	0	0	Filler	0	0
Filler	97410	97465	0	0	0	0	Filler	0	0
Filler	97466	97521	0	0	0	0	Filler	0	0
Filler	97522	97577	0	0	0	0	Filler	0	0
Filler	97578	97633	0	0	0	0	Filler	0	0
Filler	97634	97689	0	0	0	0	Filler	0	0
Filler	97690	97745	0	0	0	0	Filler	0	0
Filler	97746	97801	0	0	0	0	Filler	0	0
Filler	97802	97857	0	0	0	0	Filler	0	0
Filler	97858	97913	0	0	0	0	Filler	0	0
Filler	97914	97969	0	0	0	0	Filler	0	0
Filler	97970	98025	0	0	0	0	Filler	0	0
Filler	98026	98081	0	0	0	0	Filler	0	0
Filler	98082	98137	0	0	0	0	Filler	0	0
Filler	98138	98193	0	0	0	0	Filler	0	0
Filler	98194	98249	0	0	0	0	Filler	0	0
Filler	98250	98305	0	0	0	0	Filler	0	0
Filler	98306	98361	0	0	0	0	Filler	0	0
Filler	98362	98417	0	0	0	0	Filler	0	0
Filler	98418	98473	0	0	0	0	Filler	0	0
Filler	98474	98529	0	0	0	0	Filler	0	0
Filler	98530	98585	0	0	0	0	Filler	0	0
Filler	98586	98641	0	0	0	0	Filler	0	0
Filler	98642	98697	0	0	0	0	Filler	0	0
Filler	98698	98753	0	0	0	0	Filler	0	0
Filler	98754	98809	0	0	0	0	Filler	0	0
Filler	98810	98865	0	0	0	0	Filler	0	0
Filler	98866	98921	0	0	0	0	Filler	0	0
Filler	98922	98977	0	0	0	0	Filler	0	0
Filler	98978	99033	0	0	0	0	Filler	0	0
Filler	99034	99089	0	0	0	0	Filler	0	0
Filler	99090	99145	0	0	0	0	Filler	0	0
Filler	99146	99201	0	0	0	0	Filler	0	0
Filler	99202	99257	0	0	0	0	Filler	0	0
Filler	99258	99313	0	0	0	0	Filler	0	0
Filler	99314	99369	0	0	0	0	Filler	0	0
Filler	99370	99425	0	0	0	0	Filler	0	0
Filler	99426	99481	0	0	0	0	Filler	0	0
Filler	99482	99537	0	0	0	0	Filler	0	0
Filler	99538	99593	0	0	0	0	Filler	0	0
Filler	99594	99649	0	0	0	0	Filler	0	0
Filler	99650	99705	0	0	0	0	Filler	0	0
Filler	99706	99761	0	0	0	0	Filler	0	0
Filler	99762	99817	0	0	0	0	Filler	0	0
Filler	99818	99873	0	0	0	0	Filler	0	0
Filler	99874	99929	0	0	0	0	Filler	0	0
Filler	99930	99985	0	0	0	0	Filler	0	0
Filler	99986	100041	0	0	0	0	Filler	0	0
Filler	100042	100097	0	0	0	0	Filler	0	0
Filler	100098	100153	0	0	0	0	Filler	0	0
Filler	100154	100209	0	0	0	0	Filler	0	0
Filler	100210	100265	0	0	0	0	Filler	0	0
Filler	100266	100321	0	0	0	0	Filler	0	0
Filler	100322	100377	0	0	0	0	Filler	0	0
Filler	100378	100433	0	0	0	0	Filler	0	0
Filler	100434	100489	0	0	0	0	Filler	0	0
Filler	100490	100545	0	0	0	0	Filler	0	0
Filler	100546	100601	0	0	0	0	Filler	0	0
Filler	100602	100657	0	0	0	0	Filler	0	0
Filler	100658	100713	0	0	0	0	Filler	0	0
Filler	100714	100769	0	0	0	0	Filler	0	0
Filler	100770	100825	0	0	0	0	Filler	0	0
Filler	100826	100881	0	0	0	0	Filler	0	0
Filler	100882	100937	0	0	0	0	Filler	0	0
Filler	100938	100993	0	0	0	0	Filler	0	0
Filler	100994	101049	0	0	0	0	Filler	0	0
Filler	101050	101105	0	0	0	0	Filler	0	0
Filler	101106	101161	0	0	0	0	Filler	0	0
Filler	101162	101217	0	0	0	0	Filler	0	0
Filler	101218	101273	0	0	0	0	Filler	0	0
Filler	101274	101329	0	0	0	0	Filler	0	0
Filler	101330	101385	0	0	0	0	Filler	0	0
Filler	101386	101441	0	0	0	0	Filler	0	0
Filler	101442	101497	0	0	0	0	Filler	0	0
Filler	101498	101553	0	0	0	0	Filler	0	0
Filler	101554	101609	0	0	0	0	Filler	0	0
Filler	101610	101665	0	0	0	0	Filler	0	0
Filler	101666	101721	0	0	0	0	Filler	0	0
Filler	101722	101777	0	0	0	0	Filler	0	0
Filler	101778	101833	0	0	0	0	Filler	0	0
Filler	101834	101889	0	0	0	0	Filler	0	0
Filler	101890	101945	0	0	0	0	Filler	0	0
Filler	101946	102001	0	0	0	0	Filler	0	0
Filler	102002	102057	0	0	0	0	Filler	0	0
Filler	102058	102113	0	0	0	0	Filler	0	0
Filler	102114	102169	0	0	0	0	Filler	0	0
Filler	102170	102225	0	0	0	0	Filler	0	0
Filler	102226	102281	0	0	0	0	Filler	0	0
Filler	102282	102337	0	0	0	0	Filler	0	0
Filler	102338	102393	0	0	0	0	Filler	0	0
Filler	102394	102449	0	0	0	0	Filler	0	0
Filler	102450	102505	0	0	0	0	Filler	0	0
Filler	102506	102561	0	0	0	0	Filler	0	0
Filler	102562	102617	0	0	0	0	Filler	0	0
Filler	102618	102673	0	0	0	0	Filler	0	0
Filler	102674	102729	0	0	0	0	Filler	0	0
Filler	102730	102785	0	0	0	0	Filler	0	0
Filler	102786	102841	0	0	0	0	Filler	0	0
Filler	102842	102897	0	0	0	0	Filler	0	0
Filler	102898	102953	0	0	0	0	Filler	0	0
Filler	102954	103009	0	0	0	0	Filler	0	0
Filler	103010	103065	0	0	0	0	Filler	0	0
Filler	103066	103121	0	0	0	0	Filler	0	0
Filler	103122	103177	0	0	0	0	Filler	0	0
Filler	103178	103233	0	0	0	0	Filler	0	0
Filler	103234	103289	0	0	0	0	Filler	0	0
Filler	103290	103345	0	0	0	0	Filler	0	0
Filler	103346	103401	0	0	0	0	Filler	0	0
Filler	103402	103457	0	0	0	0	Filler	0	0
Filler	103458	103513	0	0	0	0	Filler	0	0
Filler	103514	103569	0	0	0	0	Filler	0	0
Filler	103570	103625	0	0	0	0	Filler	0	0
Filler	103626	103681	0	0	0	0	Filler	0	0
Filler	103682	103737	0	0	0	0	Filler	0	0
Filler	103738	103793	0	0	0	0	Filler	0	0
Filler	103794	103849	0	0	0	0	Filler	0	0
Filler	103850	103905	0	0	0	0	Filler	0	0
Filler	103906	103961	0	0	0	0	Filler	0	0
Filler	103962	104017	0	0	0	0	Filler	0	0
Filler	104018	104073	0	0	0	0	Filler	0	0
Filler	104074	104129	0	0	0	0	Filler	0	0
Filler	104130	104185	0	0	0	0	Filler	0	0
Filler	104186	104241	0	0	0	0	Filler	0	0
Filler	104242	104297	0	0	0	0	Filler	0	0
Filler	104298	104353	0	0	0	0	Filler	0	0
Filler	104354	104409	0	0	0	0	Filler	0	0
Filler	104410	104465	0	0	0	0	Filler	0	0
Filler	104466	104521	0	0	0	0	Filler	0	0
Filler	104522	104577	0	0	0	0	Filler	0	0
Filler	104578	104633	0	0	0	0	Filler	0	0
Filler	104634	104689	0	0	0	0	Filler	0	0
Filler	104690	104745	0	0	0	0	Filler	0	0
Filler	104746	104801	0	0	0	0	Filler	0	0
Filler	104802	104857	0	0	0	0	Filler	0	0
Filler	104858	104913	0	0	0	0	Filler	0	0
Filler	104914	104969	0	0	0	0	Filler	0	0
Filler	104970	105025	0	0	0	0	Filler	0	0
Filler	105026	105081	0	0	0	0	Filler	0	0
Filler	105082	105137	0	0	0	0	Filler	0	0
Filler	105138	105193	0	0	0	0	Filler	0	0
Filler	105194	105249	0	0	0	0	Filler	0	0
Filler	105250	105305	0	0	0	0	Filler	0	0
Filler	105306	105361	0	0	0	0	Filler	0	0
Filler	105362	105417	0	0	0	0	Filler	0	0
Filler	105418	105473	0	0	0	0	Filler	0	0
Filler	105474	105529	0	0	0	0	Filler	0	0
Filler	105530	105585	0	0	0	0	Filler	0	0
Filler	105586	105641	0	0	0	0	Filler	0	0
Filler	105642	105697	0	0	0	0	Filler	0	0
Filler	105698	105753	0	0	0	0	Filler	0	0
Filler	105754	105809	0	0	0	0	Filler	0	0
Filler	105810	105865	0	0	0	0	Filler	0	0
Filler	105866	105921	0	0	0	0	Filler	0	0
Filler	105922	105977	0	0	0	0	Filler	0	0
Filler	105978	106033	0	0	0	0	Filler	0	0
Filler	106034	106089	0	0	0	0	Filler	0	0
Filler	106090	106145	0	0	0	0	Filler	0	0
Filler	106146	106201	0	0	0	0	Filler	0	0
Filler	106202	106257	0	0	0	0	Filler	0	0
Filler	106258	106313	0	0	0	0	Filler	0	0
Filler	106314	106369	0	0	0	0	Filler	0	0
Filler	106370	106425	0	0	0	0	Filler	0	0
Filler	106426	106481	0	0	0	0	Filler	0	0
Filler	106482	106537	0	0	0	0	Filler	0	0
Filler	106538	106593	0	0	0	0	Filler	0	0
Filler	106594	106649	0	0	0	0	Filler	0	0
Filler	106650	106705	0	0	0	0	Filler	0	0
Filler	106706	106761	0	0	0	0	Filler	0	0
Filler	106762	106817	0	0	0	0	Filler	0	0
Filler	106818	106873	0	0	0	0	Filler	0	0
Filler	106874	106929	0	0	0	0	Filler	0	0
Filler	106930	106985	0	0	0	0	Filler	0	0
Filler	106986	107041	0	0	0	0	Filler	0	0
Filler	107042	107097	0	0	0	0	Filler	0	0
Filler	107098	107153	0	0	0	0	Filler	0	0
Filler	107154	107209	0	0	0	0	Filler	0	0
Filler	107210	107265	0	0	0	0	Filler	0	0
Filler	107266	107321	0	0	0	0	Filler	0	0
Filler	107322	107377	0	0	0	0	Filler	0	0
Filler	107378	107433	0	0	0	0	Filler	0	0
Filler	107434	107489	0	0	0	0	Filler	0	0
Filler	107490	107545	0	0	0	0	Filler	0	0
Filler	107546	107601	0	0	0	0	Filler	0	0
Filler	107602	107657	0	0	0	0	Filler	0	0
Filler	107658	107713	0	0	0	0	Filler	0	0
Filler	107714	107769	0	0	0	0	Filler	0	0
Filler	107770	107825	0	0	0	0	Filler	0	0
Filler	107826	107881	0	0	0	0	Filler	0	0
Filler	107882	107937	0	0	0	0	Filler	0	0
Filler	107938	107993	0	0	0	0	Filler	0	0
Filler	107994	108049	0	0	0	0	Filler	0	0
Filler	108050	108105	0	0	0	0	Filler	0	0
Filler	108106	108161	0	0	0	0	Filler	0	0
Filler	108162	108217	0	0	0	0	Filler	0	0
Filler	108218	108273	0	0	0	0	Filler	0	0
Filler	108274	108329	0	0	0	0	Filler	0	0
Filler	108330	108385	0	0	0	0	Filler	0	0
Filler	108386	108441	0	0	0	0	Filler	0	0
Filler	108442	108497	0	0	0	0	Filler	0	0
Filler	108498	108553	0	0	0	0	Filler	0	0
Filler	108554	108609	0	0	0	0	Filler	0	0
Filler	108610	108665	0	0	0	0	Filler	0	0
Filler	108666	108721	0	0	0	0	Filler	0	0
Filler	108722	108777	0	0	0	0	Filler	0	0
Filler	108778	108833	0	0	0	0	Filler	0	0
Filler	108834	108889	0	0	0	0	Filler	0	0
Filler	108890	108945	0	0	0	0	Filler	0	0
Filler	108946	109001	0	0	0	0	Filler	0	0
Filler	109002	109057	0	0	0	0	Filler	0	0
Filler	109058	109113	0	0	0	0	Filler	0	0
Filler	109114	109169	0	0	0	0	Filler	0	0
Filler	109170	109225	0	0	0	0	Filler	0	0
Filler	109226	109281	0	0	0	0	Filler	0	0
Filler	109282	109337	0	0	0	0	Filler	0	0
Filler	109338	109393	0	0	0	0	Filler	0	0
Filler	109394	109449	0	0	0	0	Filler	0	0
Filler	109450	109505	0	0	0	0	Filler	0	0
Filler	109506	109561	0	0	0	0	Filler	0	0
Filler	109562	109617	0	0	0	0	Filler	0	0
Filler	109618	109673	0	0	0	0	Filler	0	0
Filler	109674	109729	0	0	0	0	Filler	0	0
Filler	109730	109785	0	0	0	0	Filler	0	0
Filler	109786	109841	0	0	0	0	Filler	0	0
Filler	109842	109897	0	0	0	0	Filler	0	0
Filler	109898	109953	0	0	0	0	Filler	0	0
Filler	109954	110009	0	0	0	0	Filler	0	0
Filler	110010	110065	0	0	0	0	Filler	0	0
Filler	110066	110121	0	0	0	0	Filler	0	0
Filler	110122	110177	0	0	0	0	Filler	0	0
Filler	110178	110233	0	0	0	0	Filler	0	0
Filler	110234	110289	0	0	0	0	Filler	0	0
Filler	110290	110345	0	0	0	0	Filler	0	0
Filler	110346	110401	0	0	0	0	Filler	0	0
Filler	110402	110457	0	0	0	0	Filler	0	0
Filler	110458	110513	0	0	0	0	Filler	0	0
Filler	110514	110569	0	0	0	0	Filler	0	0
Filler	110570	110625	0	0	0	0	Filler	0	0
Filler	110626	110681	0	0	0	0	Filler	0	0
[truncated: 34,331 more rows]
