# Supplementary material for: NuA4 histone acetyltransferase activity is required for H4 acetylation on a dosage-compensated monosomic chromosome that confers resistance to fungal toxins
Source: Epigenetics Chromatin. 2017 Oct 23;10:49. doi: 10.1186/s13072-017-0156-y (PMC5653997; doi:10.1186/s13072-017-0156-y)
Supplement: Supplementary file 6 — Additional file 6: Table S2. ChIP data (http://www.ncbi.nlm.nih.gov/geo/query/acc.cgi?acc=GSE81684). [file 13072_2017_156_MOESM6_ESM.zip › H4_Chr3.xlsx]

## Sheet: Chr3
Contig	Probe sequence start	Probe sequence end	Log2 value of Sor125(55) mutant 1	Log2 value of Sor125(55) mutant 2	Log2 value of 3153A parent 1	Log2 value of 3153A parent 2	Probe Name	Mean difference	p value
Filler	1	56	0	0	0	0	Filler	0	0
Filler	57	112	0	0	0	0	Filler	0	0
Filler	113	168	0	0	0	0	Filler	0	0
Filler	169	224	0	0	0	0	Filler	0	0
Filler	225	280	0	0	0	0	Filler	0	0
Filler	281	336	0	0	0	0	Filler	0	0
Filler	337	392	0	0	0	0	Filler	0	0
Filler	393	448	0	0	0	0	Filler	0	0
Filler	449	504	0	0	0	0	Filler	0	0
Filler	505	560	0	0	0	0	Filler	0	0
Filler	561	616	0	0	0	0	Filler	0	0
Filler	617	672	0	0	0	0	Filler	0	0
Filler	673	728	0	0	0	0	Filler	0	0
Filler	729	784	0	0	0	0	Filler	0	0
Filler	785	840	0	0	0	0	Filler	0	0
Filler	841	896	0	0	0	0	Filler	0	0
Filler	897	952	0	0	0	0	Filler	0	0
Filler	953	1008	0	0	0	0	Filler	0	0
Filler	1009	1064	0	0	0	0	Filler	0	0
Filler	1065	1120	0	0	0	0	Filler	0	0
Filler	1121	1176	0	0	0	0	Filler	0	0
Filler	1177	1232	0	0	0	0	Filler	0	0
Filler	1233	1288	0	0	0	0	Filler	0	0
Filler	1289	1344	0	0	0	0	Filler	0	0
Filler	1345	1400	0	0	0	0	Filler	0	0
Filler	1401	1456	0	0	0	0	Filler	0	0
Filler	1457	1512	0	0	0	0	Filler	0	0
Filler	1513	1568	0	0	0	0	Filler	0	0
Filler	1569	1624	0	0	0	0	Filler	0	0
Filler	1625	1680	0	0	0	0	Filler	0	0
Filler	1681	1736	0	0	0	0	Filler	0	0
Filler	1737	1792	0	0	0	0	Filler	0	0
Filler	1793	1848	0	0	0	0	Filler	0	0
Filler	1849	1904	0	0	0	0	Filler	0	0
Filler	1905	1960	0	0	0	0	Filler	0	0
Filler	1961	2016	0	0	0	0	Filler	0	0
Filler	2017	2072	0	0	0	0	Filler	0	0
Filler	2073	2128	0	0	0	0	Filler	0	0
Filler	2129	2184	0	0	0	0	Filler	0	0
Filler	2185	2240	0	0	0	0	Filler	0	0
Filler	2241	2296	0	0	0	0	Filler	0	0
Filler	2297	2352	0	0	0	0	Filler	0	0
Filler	2353	2408	0	0	0	0	Filler	0	0
Filler	2409	2464	0	0	0	0	Filler	0	0
Filler	2465	2520	0	0	0	0	Filler	0	0
Filler	2521	2576	0	0	0	0	Filler	0	0
Filler	2577	2632	0	0	0	0	Filler	0	0
Filler	2633	2688	0	0	0	0	Filler	0	0
Filler	2689	2744	0	0	0	0	Filler	0	0
Filler	2745	2800	0	0	0	0	Filler	0	0
Filler	2801	2856	0	0	0	0	Filler	0	0
Filler	2857	2912	0	0	0	0	Filler	0	0
Filler	2913	2968	0	0	0	0	Filler	0	0
Filler	2969	3024	0	0	0	0	Filler	0	0
Filler	3025	3080	0	0	0	0	Filler	0	0
Filler	3081	3136	0	0	0	0	Filler	0	0
Filler	3137	3192	0	0	0	0	Filler	0	0
Filler	3193	3248	0	0	0	0	Filler	0	0
Filler	3249	3304	0	0	0	0	Filler	0	0
Filler	3305	3360	0	0	0	0	Filler	0	0
Filler	3361	3416	0	0	0	0	Filler	0	0
Filler	3417	3472	0	0	0	0	Filler	0	0
Filler	3473	3528	0	0	0	0	Filler	0	0
Filler	3529	3584	0	0	0	0	Filler	0	0
Filler	3585	3640	0	0	0	0	Filler	0	0
Filler	3641	3696	0	0	0	0	Filler	0	0
Filler	3697	3752	0	0	0	0	Filler	0	0
Filler	3753	3808	0	0	0	0	Filler	0	0
Filler	3809	3864	0	0	0	0	Filler	0	0
Filler	3865	3920	0	0	0	0	Filler	0	0
Filler	3921	3976	0	0	0	0	Filler	0	0
Filler	3977	4032	0	0	0	0	Filler	0	0
Filler	4033	4088	0	0	0	0	Filler	0	0
Filler	4089	4144	0	0	0	0	Filler	0	0
Filler	4145	4200	0	0	0	0	Filler	0	0
Filler	4201	4256	0	0	0	0	Filler	0	0
Filler	4257	4312	0	0	0	0	Filler	0	0
Filler	4313	4368	0	0	0	0	Filler	0	0
Filler	4369	4424	0	0	0	0	Filler	0	0
Filler	4425	4480	0	0	0	0	Filler	0	0
Filler	4481	4536	0	0	0	0	Filler	0	0
Filler	4537	4592	0	0	0	0	Filler	0	0
Filler	4593	4648	0	0	0	0	Filler	0	0
Filler	4649	4704	0	0	0	0	Filler	0	0
Filler	4705	4760	0	0	0	0	Filler	0	0
Filler	4761	4816	0	0	0	0	Filler	0	0
Filler	4817	4872	0	0	0	0	Filler	0	0
Filler	4873	4928	0	0	0	0	Filler	0	0
Filler	4929	4984	0	0	0	0	Filler	0	0
Filler	4985	5040	0	0	0	0	Filler	0	0
Filler	5041	5096	0	0	0	0	Filler	0	0
Filler	5097	5152	0	0	0	0	Filler	0	0
Filler	5153	5208	0	0	0	0	Filler	0	0
Filler	5209	5264	0	0	0	0	Filler	0	0
Filler	5265	5320	0	0	0	0	Filler	0	0
Filler	5321	5376	0	0	0	0	Filler	0	0
Filler	5377	5432	0	0	0	0	Filler	0	0
Filler	5433	5488	0	0	0	0	Filler	0	0
Filler	5489	5544	0	0	0	0	Filler	0	0
Filler	5545	5600	0	0	0	0	Filler	0	0
Filler	5601	5656	0	0	0	0	Filler	0	0
Filler	5657	5712	0	0	0	0	Filler	0	0
Filler	5713	5768	0	0	0	0	Filler	0	0
Filler	5769	5824	0	0	0	0	Filler	0	0
Filler	5825	5880	0	0	0	0	Filler	0	0
Filler	5881	5936	0	0	0	0	Filler	0	0
Filler	5937	5992	0	0	0	0	Filler	0	0
Filler	5993	6048	0	0	0	0	Filler	0	0
Filler	6049	6104	0	0	0	0	Filler	0	0
Filler	6105	6160	0	0	0	0	Filler	0	0
Filler	6161	6216	0	0	0	0	Filler	0	0
Filler	6217	6272	0	0	0	0	Filler	0	0
Filler	6273	6328	0	0	0	0	Filler	0	0
Filler	6329	6384	0	0	0	0	Filler	0	0
Filler	6385	6440	0	0	0	0	Filler	0	0
Filler	6441	6496	0	0	0	0	Filler	0	0
Filler	6497	6552	0	0	0	0	Filler	0	0
Filler	6553	6608	0	0	0	0	Filler	0	0
Filler	6609	6664	0	0	0	0	Filler	0	0
Filler	6665	6720	0	0	0	0	Filler	0	0
Filler	6721	6776	0	0	0	0	Filler	0	0
Filler	6777	6832	0	0	0	0	Filler	0	0
Filler	6833	6888	0	0	0	0	Filler	0	0
Filler	6889	6944	0	0	0	0	Filler	0	0
Filler	6945	7000	0	0	0	0	Filler	0	0
Filler	7001	7056	0	0	0	0	Filler	0	0
Filler	7057	7112	0	0	0	0	Filler	0	0
Filler	7113	7168	0	0	0	0	Filler	0	0
Filler	7169	7224	0	0	0	0	Filler	0	0
Filler	7225	7280	0	0	0	0	Filler	0	0
Filler	7281	7336	0	0	0	0	Filler	0	0
Filler	7337	7392	0	0	0	0	Filler	0	0
Filler	7393	7448	0	0	0	0	Filler	0	0
Filler	7449	7504	0	0	0	0	Filler	0	0
Filler	7505	7560	0	0	0	0	Filler	0	0
Filler	7561	7616	0	0	0	0	Filler	0	0
Filler	7617	7672	0	0	0	0	Filler	0	0
Filler	7673	7728	0	0	0	0	Filler	0	0
Filler	7729	7784	0	0	0	0	Filler	0	0
Filler	7785	7840	0	0	0	0	Filler	0	0
Filler	7841	7896	0	0	0	0	Filler	0	0
Filler	7897	7952	0	0	0	0	Filler	0	0
Filler	7953	8008	0	0	0	0	Filler	0	0
Filler	8009	8064	0	0	0	0	Filler	0	0
Filler	8065	8120	0	0	0	0	Filler	0	0
Filler	8121	8176	0	0	0	0	Filler	0	0
Filler	8177	8232	0	0	0	0	Filler	0	0
Filler	8233	8288	0	0	0	0	Filler	0	0
Filler	8289	8344	0	0	0	0	Filler	0	0
Filler	8345	8400	0	0	0	0	Filler	0	0
Filler	8401	8456	0	0	0	0	Filler	0	0
Filler	8457	8512	0	0	0	0	Filler	0	0
Filler	8513	8568	0	0	0	0	Filler	0	0
Filler	8569	8624	0	0	0	0	Filler	0	0
Filler	8625	8680	0	0	0	0	Filler	0	0
Filler	8681	8736	0	0	0	0	Filler	0	0
Filler	8737	8792	0	0	0	0	Filler	0	0
Filler	8793	8848	0	0	0	0	Filler	0	0
Filler	8849	8904	0	0	0	0	Filler	0	0
Filler	8905	8960	0	0	0	0	Filler	0	0
Filler	8961	9016	0	0	0	0	Filler	0	0
Filler	9017	9072	0	0	0	0	Filler	0	0
Filler	9073	9128	0	0	0	0	Filler	0	0
Filler	9129	9184	0	0	0	0	Filler	0	0
Filler	9185	9240	0	0	0	0	Filler	0	0
Filler	9241	9296	0	0	0	0	Filler	0	0
Filler	9297	9352	0	0	0	0	Filler	0	0
Filler	9353	9408	0	0	0	0	Filler	0	0
Filler	9409	9464	0	0	0	0	Filler	0	0
Filler	9465	9520	0	0	0	0	Filler	0	0
Filler	9521	9576	0	0	0	0	Filler	0	0
Filler	9577	9632	0	0	0	0	Filler	0	0
Filler	9633	9688	0	0	0	0	Filler	0	0
Filler	9689	9744	0	0	0	0	Filler	0	0
Filler	9745	9800	0	0	0	0	Filler	0	0
Filler	9801	9856	0	0	0	0	Filler	0	0
Filler	9857	9912	0	0	0	0	Filler	0	0
Filler	9913	9968	0	0	0	0	Filler	0	0
Filler	9969	10024	0	0	0	0	Filler	0	0
Filler	10025	10080	0	0	0	0	Filler	0	0
Filler	10081	10136	0	0	0	0	Filler	0	0
Filler	10137	10192	0	0	0	0	Filler	0	0
Filler	10193	10248	0	0	0	0	Filler	0	0
Filler	10249	10304	0	0	0	0	Filler	0	0
Filler	10305	10360	0	0	0	0	Filler	0	0
Filler	10361	10416	0	0	0	0	Filler	0	0
Filler	10417	10472	0	0	0	0	Filler	0	0
Filler	10473	10528	0	0	0	0	Filler	0	0
Filler	10529	10584	0	0	0	0	Filler	0	0
Filler	10585	10640	0	0	0	0	Filler	0	0
Filler	10641	10696	0	0	0	0	Filler	0	0
Filler	10697	10752	0	0	0	0	Filler	0	0
Filler	10753	10808	0	0	0	0	Filler	0	0
Filler	10809	10864	0	0	0	0	Filler	0	0
Filler	10865	10920	0	0	0	0	Filler	0	0
Filler	10921	10976	0	0	0	0	Filler	0	0
Filler	10977	11032	0	0	0	0	Filler	0	0
Filler	11033	11088	0	0	0	0	Filler	0	0
Filler	11089	11144	0	0	0	0	Filler	0	0
Filler	11145	11200	0	0	0	0	Filler	0	0
Filler	11201	11256	0	0	0	0	Filler	0	0
Filler	11257	11312	0	0	0	0	Filler	0	0
Filler	11313	11368	0	0	0	0	Filler	0	0
Filler	11369	11424	0	0	0	0	Filler	0	0
Filler	11425	11480	0	0	0	0	Filler	0	0
Filler	11481	11536	0	0	0	0	Filler	0	0
Filler	11537	11592	0	0	0	0	Filler	0	0
Filler	11593	11648	0	0	0	0	Filler	0	0
Filler	11649	11704	0	0	0	0	Filler	0	0
Filler	11705	11760	0	0	0	0	Filler	0	0
Filler	11761	11816	0	0	0	0	Filler	0	0
Filler	11817	11872	0	0	0	0	Filler	0	0
Filler	11873	11928	0	0	0	0	Filler	0	0
Filler	11929	11984	0	0	0	0	Filler	0	0
Filler	11985	12040	0	0	0	0	Filler	0	0
Filler	12041	12096	0	0	0	0	Filler	0	0
Filler	12097	12152	0	0	0	0	Filler	0	0
Filler	12153	12208	0	0	0	0	Filler	0	0
Filler	12209	12264	0	0	0	0	Filler	0	0
Filler	12265	12320	0	0	0	0	Filler	0	0
Filler	12321	12376	0	0	0	0	Filler	0	0
Filler	12377	12432	0	0	0	0	Filler	0	0
Filler	12433	12488	0	0	0	0	Filler	0	0
Filler	12489	12544	0	0	0	0	Filler	0	0
Filler	12545	12600	0	0	0	0	Filler	0	0
Filler	12601	12656	0	0	0	0	Filler	0	0
Filler	12657	12712	0	0	0	0	Filler	0	0
Filler	12713	12768	0	0	0	0	Filler	0	0
Filler	12769	12824	0	0	0	0	Filler	0	0
Filler	12825	12880	0	0	0	0	Filler	0	0
Filler	12881	12936	0	0	0	0	Filler	0	0
Filler	12937	12992	0	0	0	0	Filler	0	0
Filler	12993	13048	0	0	0	0	Filler	0	0
Filler	13049	13104	0	0	0	0	Filler	0	0
Filler	13105	13160	0	0	0	0	Filler	0	0
Filler	13161	13216	0	0	0	0	Filler	0	0
Filler	13217	13272	0	0	0	0	Filler	0	0
Filler	13273	13328	0	0	0	0	Filler	0	0
Filler	13329	13384	0	0	0	0	Filler	0	0
Filler	13385	13440	0	0	0	0	Filler	0	0
Filler	13441	13496	0	0	0	0	Filler	0	0
Filler	13497	13552	0	0	0	0	Filler	0	0
Filler	13553	13608	0	0	0	0	Filler	0	0
Filler	13609	13664	0	0	0	0	Filler	0	0
Filler	13665	13720	0	0	0	0	Filler	0	0
Filler	13721	13776	0	0	0	0	Filler	0	0
Filler	13777	13832	0	0	0	0	Filler	0	0
Filler	13833	13888	0	0	0	0	Filler	0	0
Filler	13889	13944	0	0	0	0	Filler	0	0
Filler	13945	14000	0	0	0	0	Filler	0	0
Filler	14001	14056	0	0	0	0	Filler	0	0
Filler	14057	14112	0	0	0	0	Filler	0	0
Filler	14113	14168	0	0	0	0	Filler	0	0
Filler	14169	14224	0	0	0	0	Filler	0	0
Filler	14225	14280	0	0	0	0	Filler	0	0
Filler	14281	14336	0	0	0	0	Filler	0	0
Filler	14337	14392	0	0	0	0	Filler	0	0
Filler	14393	14448	0	0	0	0	Filler	0	0
Filler	14449	14504	0	0	0	0	Filler	0	0
Filler	14505	14560	0	0	0	0	Filler	0	0
Filler	14561	14616	0	0	0	0	Filler	0	0
Filler	14617	14672	0	0	0	0	Filler	0	0
Filler	14673	14728	0	0	0	0	Filler	0	0
Filler	14729	14784	0	0	0	0	Filler	0	0
Filler	14785	14840	0	0	0	0	Filler	0	0
Filler	14841	14896	0	0	0	0	Filler	0	0
Filler	14897	14952	0	0	0	0	Filler	0	0
Filler	14953	15008	0	0	0	0	Filler	0	0
Filler	15009	15064	0	0	0	0	Filler	0	0
Filler	15065	15120	0	0	0	0	Filler	0	0
Filler	15121	15176	0	0	0	0	Filler	0	0
Filler	15177	15232	0	0	0	0	Filler	0	0
Filler	15233	15288	0	0	0	0	Filler	0	0
Filler	15289	15344	0	0	0	0	Filler	0	0
Filler	15345	15400	0	0	0	0	Filler	0	0
Filler	15401	15456	0	0	0	0	Filler	0	0
Filler	15457	15512	0	0	0	0	Filler	0	0
Filler	15513	15568	0	0	0	0	Filler	0	0
Filler	15569	15624	0	0	0	0	Filler	0	0
Filler	15625	15680	0	0	0	0	Filler	0	0
Filler	15681	15736	0	0	0	0	Filler	0	0
Filler	15737	15792	0	0	0	0	Filler	0	0
Filler	15793	15848	0	0	0	0	Filler	0	0
Filler	15849	15904	0	0	0	0	Filler	0	0
Filler	15905	15960	0	0	0	0	Filler	0	0
Filler	15961	16016	0	0	0	0	Filler	0	0
Filler	16017	16072	0	0	0	0	Filler	0	0
Filler	16073	16128	0	0	0	0	Filler	0	0
Filler	16129	16184	0	0	0	0	Filler	0	0
Filler	16185	16240	0	0	0	0	Filler	0	0
Filler	16241	16296	0	0	0	0	Filler	0	0
Filler	16297	16352	0	0	0	0	Filler	0	0
Filler	16353	16408	0	0	0	0	Filler	0	0
Filler	16409	16464	0	0	0	0	Filler	0	0
Filler	16465	16520	0	0	0	0	Filler	0	0
Filler	16521	16576	0	0	0	0	Filler	0	0
Filler	16577	16632	0	0	0	0	Filler	0	0
Filler	16633	16688	0	0	0	0	Filler	0	0
Filler	16689	16744	0	0	0	0	Filler	0	0
Filler	16745	16800	0	0	0	0	Filler	0	0
Filler	16801	16856	0	0	0	0	Filler	0	0
Filler	16857	16912	0	0	0	0	Filler	0	0
Filler	16913	16968	0	0	0	0	Filler	0	0
Filler	16969	17024	0	0	0	0	Filler	0	0
Filler	17025	17080	0	0	0	0	Filler	0	0
Filler	17081	17136	0	0	0	0	Filler	0	0
Filler	17137	17192	0	0	0	0	Filler	0	0
Filler	17193	17248	0	0	0	0	Filler	0	0
Filler	17249	17304	0	0	0	0	Filler	0	0
Filler	17305	17360	0	0	0	0	Filler	0	0
Filler	17361	17416	0	0	0	0	Filler	0	0
Filler	17417	17472	0	0	0	0	Filler	0	0
Filler	17473	17528	0	0	0	0	Filler	0	0
Filler	17529	17584	0	0	0	0	Filler	0	0
Filler	17585	17640	0	0	0	0	Filler	0	0
Filler	17641	17696	0	0	0	0	Filler	0	0
Filler	17697	17752	0	0	0	0	Filler	0	0
Filler	17753	17808	0	0	0	0	Filler	0	0
Filler	17809	17864	0	0	0	0	Filler	0	0
Filler	17865	17920	0	0	0	0	Filler	0	0
Filler	17921	17976	0	0	0	0	Filler	0	0
Filler	17977	18032	0	0	0	0	Filler	0	0
Filler	18033	18088	0	0	0	0	Filler	0	0
Filler	18089	18144	0	0	0	0	Filler	0	0
Filler	18145	18200	0	0	0	0	Filler	0	0
Filler	18201	18256	0	0	0	0	Filler	0	0
Filler	18257	18312	0	0	0	0	Filler	0	0
Filler	18313	18368	0	0	0	0	Filler	0	0
Filler	18369	18424	0	0	0	0	Filler	0	0
Filler	18425	18480	0	0	0	0	Filler	0	0
Filler	18481	18536	0	0	0	0	Filler	0	0
Filler	18537	18592	0	0	0	0	Filler	0	0
Filler	18593	18648	0	0	0	0	Filler	0	0
Filler	18649	18704	0	0	0	0	Filler	0	0
Filler	18705	18760	0	0	0	0	Filler	0	0
Filler	18761	18816	0	0	0	0	Filler	0	0
Filler	18817	18872	0	0	0	0	Filler	0	0
Filler	18873	18928	0	0	0	0	Filler	0	0
Filler	18929	18984	0	0	0	0	Filler	0	0
Filler	18985	19040	0	0	0	0	Filler	0	0
Filler	19041	19096	0	0	0	0	Filler	0	0
Filler	19097	19152	0	0	0	0	Filler	0	0
Filler	19153	19208	0	0	0	0	Filler	0	0
Filler	19209	19264	0	0	0	0	Filler	0	0
Filler	19265	19320	0	0	0	0	Filler	0	0
Filler	19321	19376	0	0	0	0	Filler	0	0
Filler	19377	19432	0	0	0	0	Filler	0	0
Filler	19433	19488	0	0	0	0	Filler	0	0
Filler	19489	19544	0	0	0	0	Filler	0	0
Filler	19545	19600	0	0	0	0	Filler	0	0
Filler	19601	19656	0	0	0	0	Filler	0	0
Filler	19657	19712	0	0	0	0	Filler	0	0
Filler	19713	19768	0	0	0	0	Filler	0	0
Filler	19769	19824	0	0	0	0	Filler	0	0
Filler	19825	19880	0	0	0	0	Filler	0	0
Filler	19881	19936	0	0	0	0	Filler	0	0
Filler	19937	19992	0	0	0	0	Filler	0	0
Filler	19993	20048	0	0	0	0	Filler	0	0
Filler	20049	20104	0	0	0	0	Filler	0	0
Filler	20105	20160	0	0	0	0	Filler	0	0
Filler	20161	20216	0	0	0	0	Filler	0	0
Filler	20217	20272	0	0	0	0	Filler	0	0
Filler	20273	20328	0	0	0	0	Filler	0	0
Filler	20329	20384	0	0	0	0	Filler	0	0
Filler	20385	20440	0	0	0	0	Filler	0	0
Filler	20441	20496	0	0	0	0	Filler	0	0
Filler	20497	20552	0	0	0	0	Filler	0	0
Filler	20553	20608	0	0	0	0	Filler	0	0
Filler	20609	20664	0	0	0	0	Filler	0	0
Filler	20665	20720	0	0	0	0	Filler	0	0
Filler	20721	20776	0	0	0	0	Filler	0	0
Filler	20777	20832	0	0	0	0	Filler	0	0
Filler	20833	20888	0	0	0	0	Filler	0	0
Filler	20889	20944	0	0	0	0	Filler	0	0
Filler	20945	21000	0	0	0	0	Filler	0	0
Filler	21001	21056	0	0	0	0	Filler	0	0
Filler	21057	21112	0	0	0	0	Filler	0	0
Filler	21113	21168	0	0	0	0	Filler	0	0
Filler	21169	21224	0	0	0	0	Filler	0	0
Filler	21225	21280	0	0	0	0	Filler	0	0
Filler	21281	21336	0	0	0	0	Filler	0	0
Filler	21337	21392	0	0	0	0	Filler	0	0
Filler	21393	21448	0	0	0	0	Filler	0	0
Filler	21449	21504	0	0	0	0	Filler	0	0
Filler	21505	21560	0	0	0	0	Filler	0	0
Filler	21561	21616	0	0	0	0	Filler	0	0
Filler	21617	21672	0	0	0	0	Filler	0	0
Filler	21673	21728	0	0	0	0	Filler	0	0
Filler	21729	21784	0	0	0	0	Filler	0	0
Filler	21785	21840	0	0	0	0	Filler	0	0
Filler	21841	21896	0	0	0	0	Filler	0	0
Filler	21897	21952	0	0	0	0	Filler	0	0
Filler	21953	22008	0	0	0	0	Filler	0	0
Filler	22009	22064	0	0	0	0	Filler	0	0
Filler	22065	22120	0	0	0	0	Filler	0	0
Filler	22121	22176	0	0	0	0	Filler	0	0
Filler	22177	22232	0	0	0	0	Filler	0	0
Filler	22233	22288	0	0	0	0	Filler	0	0
Filler	22289	22344	0	0	0	0	Filler	0	0
Filler	22345	22400	0	0	0	0	Filler	0	0
Filler	22401	22456	0	0	0	0	Filler	0	0
Filler	22457	22512	0	0	0	0	Filler	0	0
Filler	22513	22568	0	0	0	0	Filler	0	0
Filler	22569	22624	0	0	0	0	Filler	0	0
Filler	22625	22680	0	0	0	0	Filler	0	0
Filler	22681	22736	0	0	0	0	Filler	0	0
Filler	22737	22792	0	0	0	0	Filler	0	0
Filler	22793	22848	0	0	0	0	Filler	0	0
Filler	22849	22904	0	0	0	0	Filler	0	0
Filler	22905	22960	0	0	0	0	Filler	0	0
Filler	22961	23016	0	0	0	0	Filler	0	0
Filler	23017	23072	0	0	0	0	Filler	0	0
Filler	23073	23128	0	0	0	0	Filler	0	0
Filler	23129	23184	0	0	0	0	Filler	0	0
Filler	23185	23240	0	0	0	0	Filler	0	0
Filler	23241	23296	0	0	0	0	Filler	0	0
Filler	23297	23352	0	0	0	0	Filler	0	0
Filler	23353	23408	0	0	0	0	Filler	0	0
Filler	23409	23464	0	0	0	0	Filler	0	0
Filler	23465	23520	0	0	0	0	Filler	0	0
Filler	23521	23576	0	0	0	0	Filler	0	0
Filler	23577	23632	0	0	0	0	Filler	0	0
Filler	23633	23688	0	0	0	0	Filler	0	0
Filler	23689	23744	0	0	0	0	Filler	0	0
Filler	23745	23800	0	0	0	0	Filler	0	0
Filler	23801	23856	0	0	0	0	Filler	0	0
Filler	23857	23912	0	0	0	0	Filler	0	0
Filler	23913	23968	0	0	0	0	Filler	0	0
Filler	23969	24024	0	0	0	0	Filler	0	0
Filler	24025	24080	0	0	0	0	Filler	0	0
Filler	24081	24136	0	0	0	0	Filler	0	0
Filler	24137	24192	0	0	0	0	Filler	0	0
Filler	24193	24248	0	0	0	0	Filler	0	0
Filler	24249	24304	0	0	0	0	Filler	0	0
Filler	24305	24360	0	0	0	0	Filler	0	0
Filler	24361	24416	0	0	0	0	Filler	0	0
Filler	24417	24472	0	0	0	0	Filler	0	0
Filler	24473	24528	0	0	0	0	Filler	0	0
Filler	24529	24584	0	0	0	0	Filler	0	0
Filler	24585	24640	0	0	0	0	Filler	0	0
Filler	24641	24696	0	0	0	0	Filler	0	0
Filler	24697	24752	0	0	0	0	Filler	0	0
Filler	24753	24808	0	0	0	0	Filler	0	0
Filler	24809	24864	0	0	0	0	Filler	0	0
Filler	24865	24920	0	0	0	0	Filler	0	0
Filler	24921	24976	0	0	0	0	Filler	0	0
Filler	24977	25032	0	0	0	0	Filler	0	0
Filler	25033	25088	0	0	0	0	Filler	0	0
Filler	25089	25144	0	0	0	0	Filler	0	0
Filler	25145	25200	0	0	0	0	Filler	0	0
Filler	25201	25256	0	0	0	0	Filler	0	0
Filler	25257	25312	0	0	0	0	Filler	0	0
Filler	25313	25368	0	0	0	0	Filler	0	0
Filler	25369	25424	0	0	0	0	Filler	0	0
Filler	25425	25480	0	0	0	0	Filler	0	0
Filler	25481	25536	0	0	0	0	Filler	0	0
Filler	25537	25592	0	0	0	0	Filler	0	0
Filler	25593	25648	0	0	0	0	Filler	0	0
Filler	25649	25704	0	0	0	0	Filler	0	0
Filler	25705	25760	0	0	0	0	Filler	0	0
Filler	25761	25816	0	0	0	0	Filler	0	0
Filler	25817	25872	0	0	0	0	Filler	0	0
Filler	25873	25928	0	0	0	0	Filler	0	0
Filler	25929	25984	0	0	0	0	Filler	0	0
Filler	25985	26040	0	0	0	0	Filler	0	0
Filler	26041	26096	0	0	0	0	Filler	0	0
Filler	26097	26152	0	0	0	0	Filler	0	0
Filler	26153	26208	0	0	0	0	Filler	0	0
Filler	26209	26264	0	0	0	0	Filler	0	0
Filler	26265	26320	0	0	0	0	Filler	0	0
Filler	26321	26376	0	0	0	0	Filler	0	0
Filler	26377	26432	0	0	0	0	Filler	0	0
Filler	26433	26488	0	0	0	0	Filler	0	0
Filler	26489	26544	0	0	0	0	Filler	0	0
Filler	26545	26600	0	0	0	0	Filler	0	0
Filler	26601	26656	0	0	0	0	Filler	0	0
Filler	26657	26712	0	0	0	0	Filler	0	0
Filler	26713	26768	0	0	0	0	Filler	0	0
Filler	26769	26824	0	0	0	0	Filler	0	0
Filler	26825	26880	0	0	0	0	Filler	0	0
Filler	26881	26936	0	0	0	0	Filler	0	0
Filler	26937	26992	0	0	0	0	Filler	0	0
Filler	26993	27048	0	0	0	0	Filler	0	0
Filler	27049	27104	0	0	0	0	Filler	0	0
Filler	27105	27160	0	0	0	0	Filler	0	0
Filler	27161	27216	0	0	0	0	Filler	0	0
Filler	27217	27272	0	0	0	0	Filler	0	0
Filler	27273	27328	0	0	0	0	Filler	0	0
Filler	27329	27384	0	0	0	0	Filler	0	0
Filler	27385	27440	0	0	0	0	Filler	0	0
Filler	27441	27496	0	0	0	0	Filler	0	0
Filler	27497	27552	0	0	0	0	Filler	0	0
Filler	27553	27608	0	0	0	0	Filler	0	0
Filler	27609	27664	0	0	0	0	Filler	0	0
Filler	27665	27720	0	0	0	0	Filler	0	0
Filler	27721	27776	0	0	0	0	Filler	0	0
Filler	27777	27832	0	0	0	0	Filler	0	0
Filler	27833	27888	0	0	0	0	Filler	0	0
Filler	27889	27944	0	0	0	0	Filler	0	0
Filler	27945	28000	0	0	0	0	Filler	0	0
Filler	28001	28056	0	0	0	0	Filler	0	0
Filler	28057	28112	0	0	0	0	Filler	0	0
Filler	28113	28168	0	0	0	0	Filler	0	0
Filler	28169	28224	0	0	0	0	Filler	0	0
Filler	28225	28280	0	0	0	0	Filler	0	0
Filler	28281	28336	0	0	0	0	Filler	0	0
Filler	28337	28392	0	0	0	0	Filler	0	0
Filler	28393	28448	0	0	0	0	Filler	0	0
Filler	28449	28504	0	0	0	0	Filler	0	0
Filler	28505	28560	0	0	0	0	Filler	0	0
Filler	28561	28616	0	0	0	0	Filler	0	0
Filler	28617	28672	0	0	0	0	Filler	0	0
Filler	28673	28728	0	0	0	0	Filler	0	0
Filler	28729	28784	0	0	0	0	Filler	0	0
Filler	28785	28840	0	0	0	0	Filler	0	0
Filler	28841	28896	0	0	0	0	Filler	0	0
Filler	28897	28952	0	0	0	0	Filler	0	0
Filler	28953	29008	0	0	0	0	Filler	0	0
Filler	29009	29064	0	0	0	0	Filler	0	0
Filler	29065	29120	0	0	0	0	Filler	0	0
Filler	29121	29176	0	0	0	0	Filler	0	0
Filler	29177	29232	0	0	0	0	Filler	0	0
Filler	29233	29288	0	0	0	0	Filler	0	0
Filler	29289	29344	0	0	0	0	Filler	0	0
Filler	29345	29400	0	0	0	0	Filler	0	0
Filler	29401	29456	0	0	0	0	Filler	0	0
Filler	29457	29512	0	0	0	0	Filler	0	0
Filler	29513	29568	0	0	0	0	Filler	0	0
Filler	29569	29624	0	0	0	0	Filler	0	0
Filler	29625	29680	0	0	0	0	Filler	0	0
Filler	29681	29736	0	0	0	0	Filler	0	0
Filler	29737	29792	0	0	0	0	Filler	0	0
Filler	29793	29848	0	0	0	0	Filler	0	0
Filler	29849	29904	0	0	0	0	Filler	0	0
Filler	29905	29960	0	0	0	0	Filler	0	0
Filler	29961	30016	0	0	0	0	Filler	0	0
Filler	30017	30072	0	0	0	0	Filler	0	0
Filler	30073	30128	0	0	0	0	Filler	0	0
Filler	30129	30184	0	0	0	0	Filler	0	0
Filler	30185	30240	0	0	0	0	Filler	0	0
Filler	30241	30296	0	0	0	0	Filler	0	0
Filler	30297	30352	0	0	0	0	Filler	0	0
Filler	30353	30408	0	0	0	0	Filler	0	0
Filler	30409	30464	0	0	0	0	Filler	0	0
Filler	30465	30520	0	0	0	0	Filler	0	0
Filler	30521	30576	0	0	0	0	Filler	0	0
Filler	30577	30632	0	0	0	0	Filler	0	0
Filler	30633	30688	0	0	0	0	Filler	0	0
Filler	30689	30744	0	0	0	0	Filler	0	0
Filler	30745	30800	0	0	0	0	Filler	0	0
Filler	30801	30856	0	0	0	0	Filler	0	0
Filler	30857	30912	0	0	0	0	Filler	0	0
Filler	30913	30968	0	0	0	0	Filler	0	0
Filler	30969	31024	0	0	0	0	Filler	0	0
Filler	31025	31080	0	0	0	0	Filler	0	0
Filler	31081	31136	0	0	0	0	Filler	0	0
Filler	31137	31192	0	0	0	0	Filler	0	0
Filler	31193	31248	0	0	0	0	Filler	0	0
Filler	31249	31304	0	0	0	0	Filler	0	0
Filler	31305	31360	0	0	0	0	Filler	0	0
Filler	31361	31416	0	0	0	0	Filler	0	0
Filler	31417	31472	0	0	0	0	Filler	0	0
Filler	31473	31528	0	0	0	0	Filler	0	0
Filler	31529	31584	0	0	0	0	Filler	0	0
Filler	31585	31640	0	0	0	0	Filler	0	0
Filler	31641	31696	0	0	0	0	Filler	0	0
Filler	31697	31752	0	0	0	0	Filler	0	0
Filler	31753	31808	0	0	0	0	Filler	0	0
Filler	31809	31864	0	0	0	0	Filler	0	0
Filler	31865	31920	0	0	0	0	Filler	0	0
Filler	31921	31976	0	0	0	0	Filler	0	0
Filler	31977	32032	0	0	0	0	Filler	0	0
Filler	32033	32088	0	0	0	0	Filler	0	0
Filler	32089	32144	0	0	0	0	Filler	0	0
Filler	32145	32200	0	0	0	0	Filler	0	0
Filler	32201	32256	0	0	0	0	Filler	0	0
Filler	32257	32312	0	0	0	0	Filler	0	0
Filler	32313	32368	0	0	0	0	Filler	0	0
Filler	32369	32424	0	0	0	0	Filler	0	0
Filler	32425	32480	0	0	0	0	Filler	0	0
Filler	32481	32536	0	0	0	0	Filler	0	0
Filler	32537	32592	0	0	0	0	Filler	0	0
Filler	32593	32648	0	0	0	0	Filler	0	0
Filler	32649	32704	0	0	0	0	Filler	0	0
Filler	32705	32760	0	0	0	0	Filler	0	0
Filler	32761	32816	0	0	0	0	Filler	0	0
Filler	32817	32872	0	0	0	0	Filler	0	0
Filler	32873	32928	0	0	0	0	Filler	0	0
Filler	32929	32984	0	0	0	0	Filler	0	0
Filler	32985	33040	0	0	0	0	Filler	0	0
Filler	33041	33096	0	0	0	0	Filler	0	0
Filler	33097	33152	0	0	0	0	Filler	0	0
Filler	33153	33208	0	0	0	0	Filler	0	0
Filler	33209	33264	0	0	0	0	Filler	0	0
Filler	33265	33320	0	0	0	0	Filler	0	0
Filler	33321	33376	0	0	0	0	Filler	0	0
Filler	33377	33432	0	0	0	0	Filler	0	0
Filler	33433	33488	0	0	0	0	Filler	0	0
Filler	33489	33544	0	0	0	0	Filler	0	0
Filler	33545	33600	0	0	0	0	Filler	0	0
Filler	33601	33656	0	0	0	0	Filler	0	0
Filler	33657	33712	0	0	0	0	Filler	0	0
Filler	33713	33768	0	0	0	0	Filler	0	0
Filler	33769	33824	0	0	0	0	Filler	0	0
Filler	33825	33880	0	0	0	0	Filler	0	0
Filler	33881	33936	0	0	0	0	Filler	0	0
Filler	33937	33992	0	0	0	0	Filler	0	0
Filler	33993	34048	0	0	0	0	Filler	0	0
Filler	34049	34104	0	0	0	0	Filler	0	0
Filler	34105	34160	0	0	0	0	Filler	0	0
Filler	34161	34216	0	0	0	0	Filler	0	0
Filler	34217	34272	0	0	0	0	Filler	0	0
Filler	34273	34328	0	0	0	0	Filler	0	0
Filler	34329	34384	0	0	0	0	Filler	0	0
Filler	34385	34440	0	0	0	0	Filler	0	0
Filler	34441	34496	0	0	0	0	Filler	0	0
Filler	34497	34552	0	0	0	0	Filler	0	0
Filler	34553	34608	0	0	0	0	Filler	0	0
Filler	34609	34664	0	0	0	0	Filler	0	0
Filler	34665	34720	0	0	0	0	Filler	0	0
Filler	34721	34776	0	0	0	0	Filler	0	0
Filler	34777	34832	0	0	0	0	Filler	0	0
Filler	34833	34888	0	0	0	0	Filler	0	0
Filler	34889	34944	0	0	0	0	Filler	0	0
Filler	34945	35000	0	0	0	0	Filler	0	0
Filler	35001	35056	0	0	0	0	Filler	0	0
Filler	35057	35112	0	0	0	0	Filler	0	0
Filler	35113	35168	0	0	0	0	Filler	0	0
Filler	35169	35224	0	0	0	0	Filler	0	0
Filler	35225	35280	0	0	0	0	Filler	0	0
Filler	35281	35336	0	0	0	0	Filler	0	0
Filler	35337	35392	0	0	0	0	Filler	0	0
Filler	35393	35448	0	0	0	0	Filler	0	0
Filler	35449	35504	0	0	0	0	Filler	0	0
Filler	35505	35560	0	0	0	0	Filler	0	0
Filler	35561	35616	0	0	0	0	Filler	0	0
Filler	35617	35672	0	0	0	0	Filler	0	0
Filler	35673	35728	0	0	0	0	Filler	0	0
Filler	35729	35784	0	0	0	0	Filler	0	0
Filler	35785	35840	0	0	0	0	Filler	0	0
Filler	35841	35896	0	0	0	0	Filler	0	0
Filler	35897	35952	0	0	0	0	Filler	0	0
Filler	35953	36008	0	0	0	0	Filler	0	0
Filler	36009	36064	0	0	0	0	Filler	0	0
Filler	36065	36120	0	0	0	0	Filler	0	0
Filler	36121	36176	0	0	0	0	Filler	0	0
Filler	36177	36232	0	0	0	0	Filler	0	0
Filler	36233	36288	0	0	0	0	Filler	0	0
Filler	36289	36344	0	0	0	0	Filler	0	0
Filler	36345	36400	0	0	0	0	Filler	0	0
Filler	36401	36456	0	0	0	0	Filler	0	0
Filler	36457	36512	0	0	0	0	Filler	0	0
Filler	36513	36568	0	0	0	0	Filler	0	0
Filler	36569	36624	0	0	0	0	Filler	0	0
Filler	36625	36680	0	0	0	0	Filler	0	0
Filler	36681	36736	0	0	0	0	Filler	0	0
Filler	36737	36792	0	0	0	0	Filler	0	0
Filler	36793	36848	0	0	0	0	Filler	0	0
Filler	36849	36904	0	0	0	0	Filler	0	0
Filler	36905	36960	0	0	0	0	Filler	0	0
Filler	36961	37016	0	0	0	0	Filler	0	0
Filler	37017	37072	0	0	0	0	Filler	0	0
Filler	37073	37128	0	0	0	0	Filler	0	0
Filler	37129	37184	0	0	0	0	Filler	0	0
Filler	37185	37240	0	0	0	0	Filler	0	0
Filler	37241	37296	0	0	0	0	Filler	0	0
Filler	37297	37352	0	0	0	0	Filler	0	0
Filler	37353	37408	0	0	0	0	Filler	0	0
Filler	37409	37464	0	0	0	0	Filler	0	0
Filler	37465	37520	0	0	0	0	Filler	0	0
Filler	37521	37576	0	0	0	0	Filler	0	0
Filler	37577	37632	0	0	0	0	Filler	0	0
Filler	37633	37688	0	0	0	0	Filler	0	0
Filler	37689	37744	0	0	0	0	Filler	0	0
Filler	37745	37800	0	0	0	0	Filler	0	0
Filler	37801	37856	0	0	0	0	Filler	0	0
Filler	37857	37912	0	0	0	0	Filler	0	0
Filler	37913	37968	0	0	0	0	Filler	0	0
Filler	37969	38024	0	0	0	0	Filler	0	0
Filler	38025	38080	0	0	0	0	Filler	0	0
Filler	38081	38136	0	0	0	0	Filler	0	0
Filler	38137	38192	0	0	0	0	Filler	0	0
Filler	38193	38248	0	0	0	0	Filler	0	0
Filler	38249	38304	0	0	0	0	Filler	0	0
Filler	38305	38360	0	0	0	0	Filler	0	0
Filler	38361	38416	0	0	0	0	Filler	0	0
Filler	38417	38472	0	0	0	0	Filler	0	0
Filler	38473	38528	0	0	0	0	Filler	0	0
Filler	38529	38584	0	0	0	0	Filler	0	0
Filler	38585	38640	0	0	0	0	Filler	0	0
Filler	38641	38696	0	0	0	0	Filler	0	0
Filler	38697	38752	0	0	0	0	Filler	0	0
Filler	38753	38808	0	0	0	0	Filler	0	0
Filler	38809	38864	0	0	0	0	Filler	0	0
Filler	38865	38920	0	0	0	0	Filler	0	0
Filler	38921	38976	0	0	0	0	Filler	0	0
Filler	38977	39032	0	0	0	0	Filler	0	0
Filler	39033	39088	0	0	0	0	Filler	0	0
Filler	39089	39144	0	0	0	0	Filler	0	0
Filler	39145	39200	0	0	0	0	Filler	0	0
Filler	39201	39256	0	0	0	0	Filler	0	0
Filler	39257	39312	0	0	0	0	Filler	0	0
Filler	39313	39368	0	0	0	0	Filler	0	0
Filler	39369	39424	0	0	0	0	Filler	0	0
Filler	39425	39480	0	0	0	0	Filler	0	0
Filler	39481	39536	0	0	0	0	Filler	0	0
Filler	39537	39592	0	0	0	0	Filler	0	0
Filler	39593	39648	0	0	0	0	Filler	0	0
Filler	39649	39704	0	0	0	0	Filler	0	0
Filler	39705	39760	0	0	0	0	Filler	0	0
Filler	39761	39816	0	0	0	0	Filler	0	0
Filler	39817	39872	0	0	0	0	Filler	0	0
Filler	39873	39928	0	0	0	0	Filler	0	0
Filler	39929	39984	0	0	0	0	Filler	0	0
Filler	39985	40040	0	0	0	0	Filler	0	0
Filler	40041	40096	0	0	0	0	Filler	0	0
Filler	40097	40152	0	0	0	0	Filler	0	0
Filler	40153	40208	0	0	0	0	Filler	0	0
Filler	40209	40264	0	0	0	0	Filler	0	0
Filler	40265	40320	0	0	0	0	Filler	0	0
Filler	40321	40376	0	0	0	0	Filler	0	0
Filler	40377	40432	0	0	0	0	Filler	0	0
Filler	40433	40488	0	0	0	0	Filler	0	0
Filler	40489	40544	0	0	0	0	Filler	0	0
Filler	40545	40600	0	0	0	0	Filler	0	0
Filler	40601	40656	0	0	0	0	Filler	0	0
Filler	40657	40712	0	0	0	0	Filler	0	0
Filler	40713	40768	0	0	0	0	Filler	0	0
Filler	40769	40824	0	0	0	0	Filler	0	0
Filler	40825	40880	0	0	0	0	Filler	0	0
Filler	40881	40936	0	0	0	0	Filler	0	0
Filler	40937	40992	0	0	0	0	Filler	0	0
Filler	40993	41048	0	0	0	0	Filler	0	0
Filler	41049	41104	0	0	0	0	Filler	0	0
Filler	41105	41160	0	0	0	0	Filler	0	0
Filler	41161	41216	0	0	0	0	Filler	0	0
Filler	41217	41272	0	0	0	0	Filler	0	0
Filler	41273	41328	0	0	0	0	Filler	0	0
Filler	41329	41384	0	0	0	0	Filler	0	0
Filler	41385	41440	0	0	0	0	Filler	0	0
Filler	41441	41496	0	0	0	0	Filler	0	0
Filler	41497	41552	0	0	0	0	Filler	0	0
Filler	41553	41608	0	0	0	0	Filler	0	0
Filler	41609	41664	0	0	0	0	Filler	0	0
Filler	41665	41720	0	0	0	0	Filler	0	0
Filler	41721	41776	0	0	0	0	Filler	0	0
Filler	41777	41832	0	0	0	0	Filler	0	0
Filler	41833	41888	0	0	0	0	Filler	0	0
Filler	41889	41944	0	0	0	0	Filler	0	0
Filler	41945	42000	0	0	0	0	Filler	0	0
Filler	42001	42056	0	0	0	0	Filler	0	0
Filler	42057	42112	0	0	0	0	Filler	0	0
Filler	42113	42168	0	0	0	0	Filler	0	0
Filler	42169	42224	0	0	0	0	Filler	0	0
Filler	42225	42280	0	0	0	0	Filler	0	0
Filler	42281	42336	0	0	0	0	Filler	0	0
Filler	42337	42392	0	0	0	0	Filler	0	0
Filler	42393	42448	0	0	0	0	Filler	0	0
Filler	42449	42504	0	0	0	0	Filler	0	0
Filler	42505	42560	0	0	0	0	Filler	0	0
Filler	42561	42616	0	0	0	0	Filler	0	0
Filler	42617	42672	0	0	0	0	Filler	0	0
Filler	42673	42728	0	0	0	0	Filler	0	0
Filler	42729	42784	0	0	0	0	Filler	0	0
Filler	42785	42840	0	0	0	0	Filler	0	0
Filler	42841	42896	0	0	0	0	Filler	0	0
Filler	42897	42952	0	0	0	0	Filler	0	0
Filler	42953	43008	0	0	0	0	Filler	0	0
Filler	43009	43064	0	0	0	0	Filler	0	0
Filler	43065	43120	0	0	0	0	Filler	0	0
Filler	43121	43176	0	0	0	0	Filler	0	0
Filler	43177	43232	0	0	0	0	Filler	0	0
Filler	43233	43288	0	0	0	0	Filler	0	0
Filler	43289	43344	0	0	0	0	Filler	0	0
Filler	43345	43400	0	0	0	0	Filler	0	0
Filler	43401	43456	0	0	0	0	Filler	0	0
Filler	43457	43512	0	0	0	0	Filler	0	0
Filler	43513	43568	0	0	0	0	Filler	0	0
Filler	43569	43624	0	0	0	0	Filler	0	0
Filler	43625	43680	0	0	0	0	Filler	0	0
Filler	43681	43736	0	0	0	0	Filler	0	0
Filler	43737	43792	0	0	0	0	Filler	0	0
Filler	43793	43848	0	0	0	0	Filler	0	0
Filler	43849	43904	0	0	0	0	Filler	0	0
Filler	43905	43960	0	0	0	0	Filler	0	0
Filler	43961	44016	0	0	0	0	Filler	0	0
Filler	44017	44072	0	0	0	0	Filler	0	0
Filler	44073	44128	0	0	0	0	Filler	0	0
Filler	44129	44184	0	0	0	0	Filler	0	0
Filler	44185	44240	0	0	0	0	Filler	0	0
Filler	44241	44296	0	0	0	0	Filler	0	0
Filler	44297	44352	0	0	0	0	Filler	0	0
Filler	44353	44408	0	0	0	0	Filler	0	0
Filler	44409	44464	0	0	0	0	Filler	0	0
Filler	44465	44520	0	0	0	0	Filler	0	0
Filler	44521	44576	0	0	0	0	Filler	0	0
Filler	44577	44632	0	0	0	0	Filler	0	0
Filler	44633	44688	0	0	0	0	Filler	0	0
Filler	44689	44744	0	0	0	0	Filler	0	0
Filler	44745	44800	0	0	0	0	Filler	0	0
Filler	44801	44856	0	0	0	0	Filler	0	0
Filler	44857	44912	0	0	0	0	Filler	0	0
Filler	44913	44968	0	0	0	0	Filler	0	0
Filler	44969	45024	0	0	0	0	Filler	0	0
Filler	45025	45080	0	0	0	0	Filler	0	0
Filler	45081	45136	0	0	0	0	Filler	0	0
Filler	45137	45192	0	0	0	0	Filler	0	0
Filler	45193	45248	0	0	0	0	Filler	0	0
Filler	45249	45304	0	0	0	0	Filler	0	0
Filler	45305	45360	0	0	0	0	Filler	0	0
Filler	45361	45416	0	0	0	0	Filler	0	0
Filler	45417	45472	0	0	0	0	Filler	0	0
Filler	45473	45528	0	0	0	0	Filler	0	0
Filler	45529	45584	0	0	0	0	Filler	0	0
Filler	45585	45640	0	0	0	0	Filler	0	0
Filler	45641	45696	0	0	0	0	Filler	0	0
Filler	45697	45752	0	0	0	0	Filler	0	0
Filler	45753	45808	0	0	0	0	Filler	0	0
Filler	45809	45864	0	0	0	0	Filler	0	0
Filler	45865	45920	0	0	0	0	Filler	0	0
Filler	45921	45976	0	0	0	0	Filler	0	0
Filler	45977	46032	0	0	0	0	Filler	0	0
Filler	46033	46088	0	0	0	0	Filler	0	0
Filler	46089	46144	0	0	0	0	Filler	0	0
Filler	46145	46200	0	0	0	0	Filler	0	0
Filler	46201	46256	0	0	0	0	Filler	0	0
Filler	46257	46312	0	0	0	0	Filler	0	0
Filler	46313	46368	0	0	0	0	Filler	0	0
Filler	46369	46424	0	0	0	0	Filler	0	0
Filler	46425	46480	0	0	0	0	Filler	0	0
Filler	46481	46536	0	0	0	0	Filler	0	0
Filler	46537	46592	0	0	0	0	Filler	0	0
Filler	46593	46648	0	0	0	0	Filler	0	0
Filler	46649	46704	0	0	0	0	Filler	0	0
Filler	46705	46760	0	0	0	0	Filler	0	0
Filler	46761	46816	0	0	0	0	Filler	0	0
Filler	46817	46872	0	0	0	0	Filler	0	0
Filler	46873	46928	0	0	0	0	Filler	0	0
Filler	46929	46984	0	0	0	0	Filler	0	0
Filler	46985	47040	0	0	0	0	Filler	0	0
Filler	47041	47096	0	0	0	0	Filler	0	0
Filler	47097	47152	0	0	0	0	Filler	0	0
Filler	47153	47208	0	0	0	0	Filler	0	0
Filler	47209	47264	0	0	0	0	Filler	0	0
Filler	47265	47320	0	0	0	0	Filler	0	0
Filler	47321	47376	0	0	0	0	Filler	0	0
Filler	47377	47432	0	0	0	0	Filler	0	0
Filler	47433	47488	0	0	0	0	Filler	0	0
Filler	47489	47544	0	0	0	0	Filler	0	0
Filler	47545	47600	0	0	0	0	Filler	0	0
Filler	47601	47656	0	0	0	0	Filler	0	0
Filler	47657	47712	0	0	0	0	Filler	0	0
Filler	47713	47768	0	0	0	0	Filler	0	0
Filler	47769	47824	0	0	0	0	Filler	0	0
Filler	47825	47880	0	0	0	0	Filler	0	0
Filler	47881	47936	0	0	0	0	Filler	0	0
Filler	47937	47992	0	0	0	0	Filler	0	0
Filler	47993	48048	0	0	0	0	Filler	0	0
Filler	48049	48104	0	0	0	0	Filler	0	0
Filler	48105	48160	0	0	0	0	Filler	0	0
Filler	48161	48216	0	0	0	0	Filler	0	0
Filler	48217	48272	0	0	0	0	Filler	0	0
Filler	48273	48328	0	0	0	0	Filler	0	0
Filler	48329	48384	0	0	0	0	Filler	0	0
Filler	48385	48440	0	0	0	0	Filler	0	0
Filler	48441	48496	0	0	0	0	Filler	0	0
Filler	48497	48552	0	0	0	0	Filler	0	0
Filler	48553	48608	0	0	0	0	Filler	0	0
Filler	48609	48664	0	0	0	0	Filler	0	0
Filler	48665	48720	0	0	0	0	Filler	0	0
Filler	48721	48776	0	0	0	0	Filler	0	0
Filler	48777	48832	0	0	0	0	Filler	0	0
Filler	48833	48888	0	0	0	0	Filler	0	0
Filler	48889	48944	0	0	0	0	Filler	0	0
Filler	48945	49000	0	0	0	0	Filler	0	0
Filler	49001	49056	0	0	0	0	Filler	0	0
Filler	49057	49112	0	0	0	0	Filler	0	0
Filler	49113	49168	0	0	0	0	Filler	0	0
Filler	49169	49224	0	0	0	0	Filler	0	0
Filler	49225	49280	0	0	0	0	Filler	0	0
Filler	49281	49336	0	0	0	0	Filler	0	0
Filler	49337	49392	0	0	0	0	Filler	0	0
Filler	49393	49448	0	0	0	0	Filler	0	0
Filler	49449	49504	0	0	0	0	Filler	0	0
Filler	49505	49560	0	0	0	0	Filler	0	0
Filler	49561	49616	0	0	0	0	Filler	0	0
Filler	49617	49672	0	0	0	0	Filler	0	0
Filler	49673	49728	0	0	0	0	Filler	0	0
Filler	49729	49784	0	0	0	0	Filler	0	0
Filler	49785	49840	0	0	0	0	Filler	0	0
Filler	49841	49896	0	0	0	0	Filler	0	0
Filler	49897	49952	0	0	0	0	Filler	0	0
Filler	49953	50008	0	0	0	0	Filler	0	0
Filler	50009	50064	0	0	0	0	Filler	0	0
Filler	50065	50120	0	0	0	0	Filler	0	0
Filler	50121	50176	0	0	0	0	Filler	0	0
Filler	50177	50232	0	0	0	0	Filler	0	0
Filler	50233	50288	0	0	0	0	Filler	0	0
Filler	50289	50344	0	0	0	0	Filler	0	0
Filler	50345	50400	0	0	0	0	Filler	0	0
Filler	50401	50456	0	0	0	0	Filler	0	0
Filler	50457	50512	0	0	0	0	Filler	0	0
Filler	50513	50568	0	0	0	0	Filler	0	0
Filler	50569	50624	0	0	0	0	Filler	0	0
Filler	50625	50680	0	0	0	0	Filler	0	0
Filler	50681	50736	0	0	0	0	Filler	0	0
Filler	50737	50792	0	0	0	0	Filler	0	0
Filler	50793	50848	0	0	0	0	Filler	0	0
Filler	50849	50904	0	0	0	0	Filler	0	0
Filler	50905	50960	0	0	0	0	Filler	0	0
Filler	50961	51016	0	0	0	0	Filler	0	0
Filler	51017	51072	0	0	0	0	Filler	0	0
Filler	51073	51128	0	0	0	0	Filler	0	0
Filler	51129	51184	0	0	0	0	Filler	0	0
Filler	51185	51240	0	0	0	0	Filler	0	0
Filler	51241	51296	0	0	0	0	Filler	0	0
Filler	51297	51352	0	0	0	0	Filler	0	0
Filler	51353	51408	0	0	0	0	Filler	0	0
Filler	51409	51464	0	0	0	0	Filler	0	0
Filler	51465	51520	0	0	0	0	Filler	0	0
Filler	51521	51576	0	0	0	0	Filler	0	0
Filler	51577	51632	0	0	0	0	Filler	0	0
Filler	51633	51688	0	0	0	0	Filler	0	0
Filler	51689	51744	0	0	0	0	Filler	0	0
Filler	51745	51800	0	0	0	0	Filler	0	0
Filler	51801	51856	0	0	0	0	Filler	0	0
Filler	51857	51912	0	0	0	0	Filler	0	0
Filler	51913	51968	0	0	0	0	Filler	0	0
Filler	51969	52024	0	0	0	0	Filler	0	0
Filler	52025	52080	0	0	0	0	Filler	0	0
Filler	52081	52136	0	0	0	0	Filler	0	0
Filler	52137	52192	0	0	0	0	Filler	0	0
Filler	52193	52248	0	0	0	0	Filler	0	0
Filler	52249	52304	0	0	0	0	Filler	0	0
Filler	52305	52360	0	0	0	0	Filler	0	0
Filler	52361	52416	0	0	0	0	Filler	0	0
Filler	52417	52472	0	0	0	0	Filler	0	0
Filler	52473	52528	0	0	0	0	Filler	0	0
Filler	52529	52584	0	0	0	0	Filler	0	0
Filler	52585	52640	0	0	0	0	Filler	0	0
Filler	52641	52696	0	0	0	0	Filler	0	0
Filler	52697	52752	0	0	0	0	Filler	0	0
Filler	52753	52808	0	0	0	0	Filler	0	0
Filler	52809	52864	0	0	0	0	Filler	0	0
Filler	52865	52920	0	0	0	0	Filler	0	0
Filler	52921	52976	0	0	0	0	Filler	0	0
Filler	52977	53032	0	0	0	0	Filler	0	0
Filler	53033	53088	0	0	0	0	Filler	0	0
Filler	53089	53144	0	0	0	0	Filler	0	0
Filler	53145	53200	0	0	0	0	Filler	0	0
Filler	53201	53256	0	0	0	0	Filler	0	0
Filler	53257	53312	0	0	0	0	Filler	0	0
Filler	53313	53368	0	0	0	0	Filler	0	0
Filler	53369	53424	0	0	0	0	Filler	0	0
Filler	53425	53480	0	0	0	0	Filler	0	0
Filler	53481	53536	0	0	0	0	Filler	0	0
Filler	53537	53592	0	0	0	0	Filler	0	0
Filler	53593	53648	0	0	0	0	Filler	0	0
Filler	53649	53704	0	0	0	0	Filler	0	0
Filler	53705	53760	0	0	0	0	Filler	0	0
Filler	53761	53816	0	0	0	0	Filler	0	0
Filler	53817	53872	0	0	0	0	Filler	0	0
Filler	53873	53928	0	0	0	0	Filler	0	0
Filler	53929	53984	0	0	0	0	Filler	0	0
Filler	53985	54040	0	0	0	0	Filler	0	0
Filler	54041	54096	0	0	0	0	Filler	0	0
Filler	54097	54152	0	0	0	0	Filler	0	0
Filler	54153	54208	0	0	0	0	Filler	0	0
Filler	54209	54264	0	0	0	0	Filler	0	0
Filler	54265	54320	0	0	0	0	Filler	0	0
Filler	54321	54376	0	0	0	0	Filler	0	0
Filler	54377	54432	0	0	0	0	Filler	0	0
Filler	54433	54488	0	0	0	0	Filler	0	0
Filler	54489	54544	0	0	0	0	Filler	0	0
Filler	54545	54600	0	0	0	0	Filler	0	0
Filler	54601	54656	0	0	0	0	Filler	0	0
Filler	54657	54712	0	0	0	0	Filler	0	0
Filler	54713	54768	0	0	0	0	Filler	0	0
Filler	54769	54824	0	0	0	0	Filler	0	0
Filler	54825	54880	0	0	0	0	Filler	0	0
Filler	54881	54936	0	0	0	0	Filler	0	0
Filler	54937	54992	0	0	0	0	Filler	0	0
Filler	54993	55048	0	0	0	0	Filler	0	0
Filler	55049	55104	0	0	0	0	Filler	0	0
Filler	55105	55160	0	0	0	0	Filler	0	0
Filler	55161	55216	0	0	0	0	Filler	0	0
Filler	55217	55272	0	0	0	0	Filler	0	0
Filler	55273	55328	0	0	0	0	Filler	0	0
Filler	55329	55384	0	0	0	0	Filler	0	0
Filler	55385	55440	0	0	0	0	Filler	0	0
Filler	55441	55496	0	0	0	0	Filler	0	0
Filler	55497	55552	0	0	0	0	Filler	0	0
Filler	55553	55608	0	0	0	0	Filler	0	0
Filler	55609	55664	0	0	0	0	Filler	0	0
Filler	55665	55720	0	0	0	0	Filler	0	0
Filler	55721	55776	0	0	0	0	Filler	0	0
Filler	55777	55832	0	0	0	0	Filler	0	0
Filler	55833	55888	0	0	0	0	Filler	0	0
Filler	55889	55944	0	0	0	0	Filler	0	0
Filler	55945	56000	0	0	0	0	Filler	0	0
Filler	56001	56056	0	0	0	0	Filler	0	0
Filler	56057	56112	0	0	0	0	Filler	0	0
Filler	56113	56168	0	0	0	0	Filler	0	0
Filler	56169	56224	0	0	0	0	Filler	0	0
Filler	56225	56280	0	0	0	0	Filler	0	0
Filler	56281	56336	0	0	0	0	Filler	0	0
Filler	56337	56392	0	0	0	0	Filler	0	0
Filler	56393	56448	0	0	0	0	Filler	0	0
Filler	56449	56504	0	0	0	0	Filler	0	0
Filler	56505	56560	0	0	0	0	Filler	0	0
Filler	56561	56616	0	0	0	0	Filler	0	0
Filler	56617	56672	0	0	0	0	Filler	0	0
Filler	56673	56728	0	0	0	0	Filler	0	0
Filler	56729	56784	0	0	0	0	Filler	0	0
Filler	56785	56840	0	0	0	0	Filler	0	0
Filler	56841	56896	0	0	0	0	Filler	0	0
Filler	56897	56952	0	0	0	0	Filler	0	0
Filler	56953	57008	0	0	0	0	Filler	0	0
Filler	57009	57064	0	0	0	0	Filler	0	0
Filler	57065	57120	0	0	0	0	Filler	0	0
Filler	57121	57176	0	0	0	0	Filler	0	0
Filler	57177	57232	0	0	0	0	Filler	0	0
Filler	57233	57288	0	0	0	0	Filler	0	0
Filler	57289	57344	0	0	0	0	Filler	0	0
Filler	57345	57400	0	0	0	0	Filler	0	0
Filler	57401	57456	0	0	0	0	Filler	0	0
Filler	57457	57512	0	0	0	0	Filler	0	0
Filler	57513	57568	0	0	0	0	Filler	0	0
Filler	57569	57624	0	0	0	0	Filler	0	0
Filler	57625	57680	0	0	0	0	Filler	0	0
Filler	57681	57736	0	0	0	0	Filler	0	0
Filler	57737	57792	0	0	0	0	Filler	0	0
Filler	57793	57848	0	0	0	0	Filler	0	0
Filler	57849	57904	0	0	0	0	Filler	0	0
Filler	57905	57960	0	0	0	0	Filler	0	0
Filler	57961	58016	0	0	0	0	Filler	0	0
Filler	58017	58072	0	0	0	0	Filler	0	0
Filler	58073	58128	0	0	0	0	Filler	0	0
Filler	58129	58184	0	0	0	0	Filler	0	0
Filler	58185	58240	0	0	0	0	Filler	0	0
Filler	58241	58296	0	0	0	0	Filler	0	0
Filler	58297	58352	0	0	0	0	Filler	0	0
Filler	58353	58408	0	0	0	0	Filler	0	0
Filler	58409	58464	0	0	0	0	Filler	0	0
Filler	58465	58520	0	0	0	0	Filler	0	0
Filler	58521	58576	0	0	0	0	Filler	0	0
Filler	58577	58632	0	0	0	0	Filler	0	0
Filler	58633	58688	0	0	0	0	Filler	0	0
Filler	58689	58744	0	0	0	0	Filler	0	0
Filler	58745	58800	0	0	0	0	Filler	0	0
Filler	58801	58856	0	0	0	0	Filler	0	0
Filler	58857	58912	0	0	0	0	Filler	0	0
Filler	58913	58968	0	0	0	0	Filler	0	0
Filler	58969	59024	0	0	0	0	Filler	0	0
Filler	59025	59080	0	0	0	0	Filler	0	0
Filler	59081	59136	0	0	0	0	Filler	0	0
Filler	59137	59192	0	0	0	0	Filler	0	0
Filler	59193	59248	0	0	0	0	Filler	0	0
Filler	59249	59304	0	0	0	0	Filler	0	0
Filler	59305	59360	0	0	0	0	Filler	0	0
Filler	59361	59416	0	0	0	0	Filler	0	0
Filler	59417	59472	0	0	0	0	Filler	0	0
Filler	59473	59528	0	0	0	0	Filler	0	0
Filler	59529	59584	0	0	0	0	Filler	0	0
Filler	59585	59640	0	0	0	0	Filler	0	0
Filler	59641	59696	0	0	0	0	Filler	0	0
Filler	59697	59752	0	0	0	0	Filler	0	0
Filler	59753	59808	0	0	0	0	Filler	0	0
Filler	59809	59864	0	0	0	0	Filler	0	0
Filler	59865	59920	0	0	0	0	Filler	0	0
Filler	59921	59976	0	0	0	0	Filler	0	0
Filler	59977	60032	0	0	0	0	Filler	0	0
Filler	60033	60088	0	0	0	0	Filler	0	0
Filler	60089	60144	0	0	0	0	Filler	0	0
Filler	60145	60200	0	0	0	0	Filler	0	0
Filler	60201	60256	0	0	0	0	Filler	0	0
Filler	60257	60312	0	0	0	0	Filler	0	0
Filler	60313	60368	0	0	0	0	Filler	0	0
Filler	60369	60424	0	0	0	0	Filler	0	0
Filler	60425	60480	0	0	0	0	Filler	0	0
Filler	60481	60536	0	0	0	0	Filler	0	0
Filler	60537	60592	0	0	0	0	Filler	0	0
Filler	60593	60648	0	0	0	0	Filler	0	0
Filler	60649	60704	0	0	0	0	Filler	0	0
Filler	60705	60760	0	0	0	0	Filler	0	0
Filler	60761	60816	0	0	0	0	Filler	0	0
Filler	60817	60872	0	0	0	0	Filler	0	0
Filler	60873	60928	0	0	0	0	Filler	0	0
Filler	60929	60984	0	0	0	0	Filler	0	0
Filler	60985	61040	0	0	0	0	Filler	0	0
Filler	61041	61096	0	0	0	0	Filler	0	0
Filler	61097	61152	0	0	0	0	Filler	0	0
Filler	61153	61208	0	0	0	0	Filler	0	0
Filler	61209	61264	0	0	0	0	Filler	0	0
Filler	61265	61320	0	0	0	0	Filler	0	0
Filler	61321	61376	0	0	0	0	Filler	0	0
Filler	61377	61432	0	0	0	0	Filler	0	0
Filler	61433	61488	0	0	0	0	Filler	0	0
Filler	61489	61544	0	0	0	0	Filler	0	0
Filler	61545	61600	0	0	0	0	Filler	0	0
Filler	61601	61656	0	0	0	0	Filler	0	0
Filler	61657	61712	0	0	0	0	Filler	0	0
Filler	61713	61768	0	0	0	0	Filler	0	0
Filler	61769	61824	0	0	0	0	Filler	0	0
Filler	61825	61880	0	0	0	0	Filler	0	0
Filler	61881	61936	0	0	0	0	Filler	0	0
Filler	61937	61992	0	0	0	0	Filler	0	0
Filler	61993	62048	0	0	0	0	Filler	0	0
Filler	62049	62104	0	0	0	0	Filler	0	0
Filler	62105	62160	0	0	0	0	Filler	0	0
Filler	62161	62216	0	0	0	0	Filler	0	0
Filler	62217	62272	0	0	0	0	Filler	0	0
Filler	62273	62328	0	0	0	0	Filler	0	0
Filler	62329	62384	0	0	0	0	Filler	0	0
Filler	62385	62440	0	0	0	0	Filler	0	0
Filler	62441	62496	0	0	0	0	Filler	0	0
Filler	62497	62552	0	0	0	0	Filler	0	0
Filler	62553	62608	0	0	0	0	Filler	0	0
Filler	62609	62664	0	0	0	0	Filler	0	0
Filler	62665	62720	0	0	0	0	Filler	0	0
Filler	62721	62776	0	0	0	0	Filler	0	0
Filler	62777	62832	0	0	0	0	Filler	0	0
Filler	62833	62888	0	0	0	0	Filler	0	0
Filler	62889	62944	0	0	0	0	Filler	0	0
Filler	62945	63000	0	0	0	0	Filler	0	0
Filler	63001	63056	0	0	0	0	Filler	0	0
Filler	63057	63112	0	0	0	0	Filler	0	0
Filler	63113	63168	0	0	0	0	Filler	0	0
Filler	63169	63224	0	0	0	0	Filler	0	0
Filler	63225	63280	0	0	0	0	Filler	0	0
Filler	63281	63336	0	0	0	0	Filler	0	0
Filler	63337	63392	0	0	0	0	Filler	0	0
Filler	63393	63448	0	0	0	0	Filler	0	0
Filler	63449	63504	0	0	0	0	Filler	0	0
Filler	63505	63560	0	0	0	0	Filler	0	0
Filler	63561	63616	0	0	0	0	Filler	0	0
Filler	63617	63672	0	0	0	0	Filler	0	0
Filler	63673	63728	0	0	0	0	Filler	0	0
Filler	63729	63784	0	0	0	0	Filler	0	0
Filler	63785	63840	0	0	0	0	Filler	0	0
Filler	63841	63896	0	0	0	0	Filler	0	0
Filler	63897	63952	0	0	0	0	Filler	0	0
Filler	63953	64008	0	0	0	0	Filler	0	0
Filler	64009	64064	0	0	0	0	Filler	0	0
Filler	64065	64120	0	0	0	0	Filler	0	0
Filler	64121	64176	0	0	0	0	Filler	0	0
Filler	64177	64232	0	0	0	0	Filler	0	0
Filler	64233	64288	0	0	0	0	Filler	0	0
Filler	64289	64344	0	0	0	0	Filler	0	0
Filler	64345	64400	0	0	0	0	Filler	0	0
Filler	64401	64456	0	0	0	0	Filler	0	0
Filler	64457	64512	0	0	0	0	Filler	0	0
Filler	64513	64568	0	0	0	0	Filler	0	0
Filler	64569	64624	0	0	0	0	Filler	0	0
Filler	64625	64680	0	0	0	0	Filler	0	0
Filler	64681	64736	0	0	0	0	Filler	0	0
Filler	64737	64792	0	0	0	0	Filler	0	0
Filler	64793	64848	0	0	0	0	Filler	0	0
Filler	64849	64904	0	0	0	0	Filler	0	0
Filler	64905	64960	0	0	0	0	Filler	0	0
Filler	64961	65016	0	0	0	0	Filler	0	0
Filler	65017	65072	0	0	0	0	Filler	0	0
Filler	65073	65128	0	0	0	0	Filler	0	0
Filler	65129	65184	0	0	0	0	Filler	0	0
Filler	65185	65240	0	0	0	0	Filler	0	0
Filler	65241	65296	0	0	0	0	Filler	0	0
Filler	65297	65352	0	0	0	0	Filler	0	0
Filler	65353	65408	0	0	0	0	Filler	0	0
Filler	65409	65464	0	0	0	0	Filler	0	0
Filler	65465	65520	0	0	0	0	Filler	0	0
Filler	65521	65576	0	0	0	0	Filler	0	0
Filler	65577	65632	0	0	0	0	Filler	0	0
Filler	65633	65688	0	0	0	0	Filler	0	0
Filler	65689	65744	0	0	0	0	Filler	0	0
Filler	65745	65800	0	0	0	0	Filler	0	0
Filler	65801	65856	0	0	0	0	Filler	0	0
Filler	65857	65912	0	0	0	0	Filler	0	0
Filler	65913	65968	0	0	0	0	Filler	0	0
Filler	65969	66024	0	0	0	0	Filler	0	0
Filler	66025	66080	0	0	0	0	Filler	0	0
Filler	66081	66136	0	0	0	0	Filler	0	0
Filler	66137	66192	0	0	0	0	Filler	0	0
Filler	66193	66248	0	0	0	0	Filler	0	0
Filler	66249	66304	0	0	0	0	Filler	0	0
Filler	66305	66360	0	0	0	0	Filler	0	0
Filler	66361	66416	0	0	0	0	Filler	0	0
Filler	66417	66472	0	0	0	0	Filler	0	0
Filler	66473	66528	0	0	0	0	Filler	0	0
Filler	66529	66584	0	0	0	0	Filler	0	0
Filler	66585	66640	0	0	0	0	Filler	0	0
Filler	66641	66696	0	0	0	0	Filler	0	0
Filler	66697	66752	0	0	0	0	Filler	0	0
Filler	66753	66808	0	0	0	0	Filler	0	0
Filler	66809	66864	0	0	0	0	Filler	0	0
Filler	66865	66920	0	0	0	0	Filler	0	0
Filler	66921	66976	0	0	0	0	Filler	0	0
Filler	66977	67032	0	0	0	0	Filler	0	0
Filler	67033	67088	0	0	0	0	Filler	0	0
Filler	67089	67144	0	0	0	0	Filler	0	0
Filler	67145	67200	0	0	0	0	Filler	0	0
Filler	67201	67256	0	0	0	0	Filler	0	0
Filler	67257	67312	0	0	0	0	Filler	0	0
Filler	67313	67368	0	0	0	0	Filler	0	0
Filler	67369	67424	0	0	0	0	Filler	0	0
Filler	67425	67480	0	0	0	0	Filler	0	0
Filler	67481	67536	0	0	0	0	Filler	0	0
Filler	67537	67592	0	0	0	0	Filler	0	0
Filler	67593	67648	0	0	0	0	Filler	0	0
Filler	67649	67704	0	0	0	0	Filler	0	0
Filler	67705	67760	0	0	0	0	Filler	0	0
Filler	67761	67816	0	0	0	0	Filler	0	0
Filler	67817	67872	0	0	0	0	Filler	0	0
Filler	67873	67928	0	0	0	0	Filler	0	0
Filler	67929	67984	0	0	0	0	Filler	0	0
Filler	67985	68040	0	0	0	0	Filler	0	0
Filler	68041	68096	0	0	0	0	Filler	0	0
Filler	68097	68152	0	0	0	0	Filler	0	0
Filler	68153	68208	0	0	0	0	Filler	0	0
Filler	68209	68264	0	0	0	0	Filler	0	0
Filler	68265	68320	0	0	0	0	Filler	0	0
Filler	68321	68376	0	0	0	0	Filler	0	0
Filler	68377	68432	0	0	0	0	Filler	0	0
Filler	68433	68488	0	0	0	0	Filler	0	0
Filler	68489	68544	0	0	0	0	Filler	0	0
Filler	68545	68600	0	0	0	0	Filler	0	0
Filler	68601	68656	0	0	0	0	Filler	0	0
Filler	68657	68712	0	0	0	0	Filler	0	0
Filler	68713	68768	0	0	0	0	Filler	0	0
Filler	68769	68824	0	0	0	0	Filler	0	0
Filler	68825	68880	0	0	0	0	Filler	0	0
Filler	68881	68936	0	0	0	0	Filler	0	0
Filler	68937	68992	0	0	0	0	Filler	0	0
Filler	68993	69048	0	0	0	0	Filler	0	0
Filler	69049	69104	0	0	0	0	Filler	0	0
Filler	69105	69160	0	0	0	0	Filler	0	0
Filler	69161	69216	0	0	0	0	Filler	0	0
Filler	69217	69272	0	0	0	0	Filler	0	0
Filler	69273	69328	0	0	0	0	Filler	0	0
Filler	69329	69384	0	0	0	0	Filler	0	0
Filler	69385	69440	0	0	0	0	Filler	0	0
Filler	69441	69496	0	0	0	0	Filler	0	0
Filler	69497	69552	0	0	0	0	Filler	0	0
Filler	69553	69608	0	0	0	0	Filler	0	0
Filler	69609	69664	0	0	0	0	Filler	0	0
Filler	69665	69720	0	0	0	0	Filler	0	0
Filler	69721	69776	0	0	0	0	Filler	0	0
Filler	69777	69832	0	0	0	0	Filler	0	0
Filler	69833	69888	0	0	0	0	Filler	0	0
Filler	69889	69944	0	0	0	0	Filler	0	0
Filler	69945	70000	0	0	0	0	Filler	0	0
Filler	70001	70056	0	0	0	0	Filler	0	0
Filler	70057	70112	0	0	0	0	Filler	0	0
Filler	70113	70168	0	0	0	0	Filler	0	0
Filler	70169	70224	0	0	0	0	Filler	0	0
Filler	70225	70280	0	0	0	0	Filler	0	0
Filler	70281	70336	0	0	0	0	Filler	0	0
Filler	70337	70392	0	0	0	0	Filler	0	0
Filler	70393	70448	0	0	0	0	Filler	0	0
Filler	70449	70504	0	0	0	0	Filler	0	0
Filler	70505	70560	0	0	0	0	Filler	0	0
Filler	70561	70616	0	0	0	0	Filler	0	0
Filler	70617	70672	0	0	0	0	Filler	0	0
Filler	70673	70728	0	0	0	0	Filler	0	0
Filler	70729	70784	0	0	0	0	Filler	0	0
Filler	70785	70840	0	0	0	0	Filler	0	0
Filler	70841	70896	0	0	0	0	Filler	0	0
Filler	70897	70952	0	0	0	0	Filler	0	0
Filler	70953	71008	0	0	0	0	Filler	0	0
20227	70972	71021	0.48	0.45	0.09	0.14	CONTIG19_20227RS000070971	0.35	0.0724422
Filler	71009	71064	0	0	0	0	Filler	0	0
Filler	71022	71077	0	0	0	0	Filler	0	0
Filler	71065	71120	0	0	0	0	Filler	0	0
Filler	71078	71133	0	0	0	0	Filler	0	0
Filler	71121	71176	0	0	0	0	Filler	0	0
Filler	71134	71189	0	0	0	0	Filler	0	0
Filler	71177	71232	0	0	0	0	Filler	0	0
Filler	71190	71245	0	0	0	0	Filler	0	0
Filler	71233	71288	0	0	0	0	Filler	0	0
Filler	71246	71301	0	0	0	0	Filler	0	0
Filler	71289	71344	0	0	0	0	Filler	0	0
Filler	71302	71357	0	0	0	0	Filler	0	0
Filler	71345	71400	0	0	0	0	Filler	0	0
Filler	71358	71413	0	0	0	0	Filler	0	0
Filler	71401	71456	0	0	0	0	Filler	0	0
Filler	71414	71469	0	0	0	0	Filler	0	0
Filler	71457	71512	0	0	0	0	Filler	0	0
Filler	71470	71525	0	0	0	0	Filler	0	0
Filler	71513	71568	0	0	0	0	Filler	0	0
Filler	71526	71581	0	0	0	0	Filler	0	0
Filler	71569	71624	0	0	0	0	Filler	0	0
Filler	71582	71637	0	0	0	0	Filler	0	0
Filler	71625	71680	0	0	0	0	Filler	0	0
Filler	71638	71693	0	0	0	0	Filler	0	0
Filler	71681	71736	0	0	0	0	Filler	0	0
Filler	71694	71749	0	0	0	0	Filler	0	0
Filler	71737	71792	0	0	0	0	Filler	0	0
Filler	71750	71805	0	0	0	0	Filler	0	0
Filler	71793	71848	0	0	0	0	Filler	0	0
Filler	71806	71861	0	0	0	0	Filler	0	0
Filler	71849	71904	0	0	0	0	Filler	0	0
Filler	71862	71917	0	0	0	0	Filler	0	0
Filler	71905	71960	0	0	0	0	Filler	0	0
Filler	71918	71973	0	0	0	0	Filler	0	0
Filler	71961	72016	0	0	0	0	Filler	0	0
Filler	71974	72029	0	0	0	0	Filler	0	0
Filler	72017	72072	0	0	0	0	Filler	0	0
Filler	72030	72085	0	0	0	0	Filler	0	0
Filler	72073	72128	0	0	0	0	Filler	0	0
Filler	72086	72141	0	0	0	0	Filler	0	0
Filler	72129	72184	0	0	0	0	Filler	0	0
Filler	72142	72197	0	0	0	0	Filler	0	0
Filler	72185	72240	0	0	0	0	Filler	0	0
Filler	72198	72253	0	0	0	0	Filler	0	0
Filler	72254	72309	0	0	0	0	Filler	0	0
Filler	72310	72365	0	0	0	0	Filler	0	0
Filler	72366	72421	0	0	0	0	Filler	0	0
Filler	72422	72477	0	0	0	0	Filler	0	0
Filler	72478	72533	0	0	0	0	Filler	0	0
Filler	72534	72589	0	0	0	0	Filler	0	0
Filler	72590	72645	0	0	0	0	Filler	0	0
Filler	72646	72701	0	0	0	0	Filler	0	0
Filler	72702	72757	0	0	0	0	Filler	0	0
Filler	72758	72813	0	0	0	0	Filler	0	0
Filler	72814	72869	0	0	0	0	Filler	0	0
Filler	72870	72925	0	0	0	0	Filler	0	0
Filler	72926	72981	0	0	0	0	Filler	0	0
Filler	72982	73037	0	0	0	0	Filler	0	0
Filler	73038	73093	0	0	0	0	Filler	0	0
Filler	73094	73149	0	0	0	0	Filler	0	0
Filler	73150	73205	0	0	0	0	Filler	0	0
Filler	73206	73261	0	0	0	0	Filler	0	0
Filler	73262	73317	0	0	0	0	Filler	0	0
Filler	73318	73373	0	0	0	0	Filler	0	0
Filler	73374	73429	0	0	0	0	Filler	0	0
Filler	73430	73485	0	0	0	0	Filler	0	0
Filler	73486	73541	0	0	0	0	Filler	0	0
Filler	73542	73597	0	0	0	0	Filler	0	0
Filler	73598	73653	0	0	0	0	Filler	0	0
Filler	73654	73709	0	0	0	0	Filler	0	0
Filler	73710	73765	0	0	0	0	Filler	0	0
Filler	73766	73821	0	0	0	0	Filler	0	0
Filler	73822	73877	0	0	0	0	Filler	0	0
Filler	73878	73933	0	0	0	0	Filler	0	0
Filler	73934	73989	0	0	0	0	Filler	0	0
Filler	73990	74045	0	0	0	0	Filler	0	0
Filler	74046	74101	0	0	0	0	Filler	0	0
Filler	74102	74157	0	0	0	0	Filler	0	0
Filler	74158	74213	0	0	0	0	Filler	0	0
Filler	74214	74269	0	0	0	0	Filler	0	0
Filler	74270	74325	0	0	0	0	Filler	0	0
Filler	74326	74381	0	0	0	0	Filler	0	0
Filler	74382	74437	0	0	0	0	Filler	0	0
Filler	74438	74493	0	0	0	0	Filler	0	0
Filler	74494	74549	0	0	0	0	Filler	0	0
Filler	74550	74605	0	0	0	0	Filler	0	0
Filler	74606	74661	0	0	0	0	Filler	0	0
Filler	74662	74717	0	0	0	0	Filler	0	0
Filler	74718	74773	0	0	0	0	Filler	0	0
Filler	74774	74829	0	0	0	0	Filler	0	0
Filler	74830	74885	0	0	0	0	Filler	0	0
Filler	74886	74941	0	0	0	0	Filler	0	0
Filler	74942	74997	0	0	0	0	Filler	0	0
Filler	74998	75053	0	0	0	0	Filler	0	0
Filler	75054	75109	0	0	0	0	Filler	0	0
Filler	75110	75165	0	0	0	0	Filler	0	0
Filler	75166	75221	0	0	0	0	Filler	0	0
Filler	75222	75277	0	0	0	0	Filler	0	0
Filler	75278	75333	0	0	0	0	Filler	0	0
Filler	75334	75389	0	0	0	0	Filler	0	0
Filler	75390	75445	0	0	0	0	Filler	0	0
Filler	75446	75501	0	0	0	0	Filler	0	0
Filler	75502	75557	0	0	0	0	Filler	0	0
Filler	75558	75613	0	0	0	0	Filler	0	0
Filler	75614	75669	0	0	0	0	Filler	0	0
Filler	75670	75725	0	0	0	0	Filler	0	0
Filler	75726	75781	0	0	0	0	Filler	0	0
Filler	75782	75837	0	0	0	0	Filler	0	0
Filler	75838	75893	0	0	0	0	Filler	0	0
Filler	75894	75949	0	0	0	0	Filler	0	0
Filler	75950	76005	0	0	0	0	Filler	0	0
Filler	76006	76061	0	0	0	0	Filler	0	0
Filler	76062	76117	0	0	0	0	Filler	0	0
Filler	76118	76173	0	0	0	0	Filler	0	0
Filler	76174	76229	0	0	0	0	Filler	0	0
Filler	76230	76285	0	0	0	0	Filler	0	0
Filler	76286	76341	0	0	0	0	Filler	0	0
Filler	76342	76397	0	0	0	0	Filler	0	0
Filler	76398	76453	0	0	0	0	Filler	0	0
Filler	76454	76509	0	0	0	0	Filler	0	0
Filler	76510	76565	0	0	0	0	Filler	0	0
Filler	76566	76621	0	0	0	0	Filler	0	0
Filler	76622	76677	0	0	0	0	Filler	0	0
Filler	76678	76733	0	0	0	0	Filler	0	0
Filler	76734	76789	0	0	0	0	Filler	0	0
Filler	76790	76845	0	0	0	0	Filler	0	0
Filler	76846	76901	0	0	0	0	Filler	0	0
Filler	76902	76957	0	0	0	0	Filler	0	0
Filler	76958	77013	0	0	0	0	Filler	0	0
Filler	77014	77069	0	0	0	0	Filler	0	0
Filler	77070	77125	0	0	0	0	Filler	0	0
Filler	77126	77181	0	0	0	0	Filler	0	0
Filler	77182	77237	0	0	0	0	Filler	0	0
Filler	77238	77293	0	0	0	0	Filler	0	0
Filler	77294	77349	0	0	0	0	Filler	0	0
Filler	77350	77405	0	0	0	0	Filler	0	0
Filler	77406	77461	0	0	0	0	Filler	0	0
Filler	77462	77517	0	0	0	0	Filler	0	0
Filler	77518	77573	0	0	0	0	Filler	0	0
Filler	77574	77629	0	0	0	0	Filler	0	0
Filler	77630	77685	0	0	0	0	Filler	0	0
Filler	77686	77741	0	0	0	0	Filler	0	0
Filler	77742	77797	0	0	0	0	Filler	0	0
Filler	77798	77853	0	0	0	0	Filler	0	0
Filler	77854	77909	0	0	0	0	Filler	0	0
20227	77877	77933	0.66	0.67	0.26	0.25	CONTIG19_20227RS000077876	0.41	0.0155242
Filler	77910	77965	0	0	0	0	Filler	0	0
20227	77913	77962	0.5	0.58	0.12	0.17	CONTIG19_20227FS000077912	0.395	0.0241638
20227	77950	77999	0.59	0.62	0.23	0.17	CONTIG19_20227RS000077949	0.405	0.0704466
Filler	78000	78055	0	0	0	0	Filler	0	0
Filler	78056	78111	0	0	0	0	Filler	0	0
Filler	78112	78167	0	0	0	0	Filler	0	0
Filler	78168	78223	0	0	0	0	Filler	0	0
Filler	78224	78279	0	0	0	0	Filler	0	0
Filler	78280	78335	0	0	0	0	Filler	0	0
Filler	78336	78391	0	0	0	0	Filler	0	0
Filler	78392	78447	0	0	0	0	Filler	0	0
Filler	78448	78503	0	0	0	0	Filler	0	0
Filler	78504	78559	0	0	0	0	Filler	0	0
Filler	78560	78615	0	0	0	0	Filler	0	0
Filler	78616	78671	0	0	0	0	Filler	0	0
Filler	78672	78727	0	0	0	0	Filler	0	0
Filler	78728	78783	0	0	0	0	Filler	0	0
Filler	78784	78839	0	0	0	0	Filler	0	0
Filler	78840	78895	0	0	0	0	Filler	0	0
Filler	78896	78951	0	0	0	0	Filler	0	0
Filler	78952	79007	0	0	0	0	Filler	0	0
Filler	79008	79063	0	0	0	0	Filler	0	0
Filler	79064	79119	0	0	0	0	Filler	0	0
Filler	79120	79175	0	0	0	0	Filler	0	0
Filler	79176	79231	0	0	0	0	Filler	0	0
Filler	79232	79287	0	0	0	0	Filler	0	0
Filler	79288	79343	0	0	0	0	Filler	0	0
Filler	79344	79399	0	0	0	0	Filler	0	0
Filler	79400	79455	0	0	0	0	Filler	0	0
Filler	79456	79511	0	0	0	0	Filler	0	0
Filler	79512	79567	0	0	0	0	Filler	0	0
Filler	79568	79623	0	0	0	0	Filler	0	0
Filler	79624	79679	0	0	0	0	Filler	0	0
Filler	79680	79735	0	0	0	0	Filler	0	0
Filler	79736	79791	0	0	0	0	Filler	0	0
Filler	79792	79847	0	0	0	0	Filler	0	0
Filler	79848	79903	0	0	0	0	Filler	0	0
Filler	79904	79959	0	0	0	0	Filler	0	0
Filler	79960	80015	0	0	0	0	Filler	0	0
Filler	80016	80071	0	0	0	0	Filler	0	0
Filler	80072	80127	0	0	0	0	Filler	0	0
Filler	80128	80183	0	0	0	0	Filler	0	0
Filler	80184	80239	0	0	0	0	Filler	0	0
Filler	80240	80295	0	0	0	0	Filler	0	0
Filler	80296	80351	0	0	0	0	Filler	0	0
Filler	80352	80407	0	0	0	0	Filler	0	0
Filler	80408	80463	0	0	0	0	Filler	0	0
Filler	80464	80519	0	0	0	0	Filler	0	0
Filler	80520	80575	0	0	0	0	Filler	0	0
Filler	80576	80631	0	0	0	0	Filler	0	0
Filler	80632	80687	0	0	0	0	Filler	0	0
Filler	80688	80743	0	0	0	0	Filler	0	0
Filler	80744	80799	0	0	0	0	Filler	0	0
Filler	80800	80855	0	0	0	0	Filler	0	0
Filler	80856	80911	0	0	0	0	Filler	0	0
Filler	80912	80967	0	0	0	0	Filler	0	0
Filler	80968	81023	0	0	0	0	Filler	0	0
Filler	81024	81079	0	0	0	0	Filler	0	0
Filler	81080	81135	0	0	0	0	Filler	0	0
Filler	81136	81191	0	0	0	0	Filler	0	0
Filler	81192	81247	0	0	0	0	Filler	0	0
Filler	81248	81303	0	0	0	0	Filler	0	0
Filler	81304	81359	0	0	0	0	Filler	0	0
Filler	81360	81415	0	0	0	0	Filler	0	0
Filler	81416	81471	0	0	0	0	Filler	0	0
Filler	81472	81527	0	0	0	0	Filler	0	0
Filler	81528	81583	0	0	0	0	Filler	0	0
Filler	81584	81639	0	0	0	0	Filler	0	0
Filler	81640	81695	0	0	0	0	Filler	0	0
Filler	81696	81751	0	0	0	0	Filler	0	0
Filler	81752	81807	0	0	0	0	Filler	0	0
Filler	81808	81863	0	0	0	0	Filler	0	0
Filler	81864	81919	0	0	0	0	Filler	0	0
Filler	81920	81975	0	0	0	0	Filler	0	0
Filler	81976	82031	0	0	0	0	Filler	0	0
Filler	82032	82087	0	0	0	0	Filler	0	0
Filler	82088	82143	0	0	0	0	Filler	0	0
Filler	82144	82199	0	0	0	0	Filler	0	0
Filler	82200	82255	0	0	0	0	Filler	0	0
Filler	82256	82311	0	0	0	0	Filler	0	0
Filler	82312	82367	0	0	0	0	Filler	0	0
Filler	82368	82423	0	0	0	0	Filler	0	0
Filler	82424	82479	0	0	0	0	Filler	0	0
Filler	82480	82535	0	0	0	0	Filler	0	0
Filler	82536	82591	0	0	0	0	Filler	0	0
Filler	82592	82647	0	0	0	0	Filler	0	0
Filler	82648	82703	0	0	0	0	Filler	0	0
Filler	82704	82759	0	0	0	0	Filler	0	0
Filler	82760	82815	0	0	0	0	Filler	0	0
Filler	82816	82871	0	0	0	0	Filler	0	0
Filler	82872	82927	0	0	0	0	Filler	0	0
Filler	82928	82983	0	0	0	0	Filler	0	0
Filler	82984	83039	0	0	0	0	Filler	0	0
Filler	83040	83095	0	0	0	0	Filler	0	0
Filler	83096	83151	0	0	0	0	Filler	0	0
Filler	83152	83207	0	0	0	0	Filler	0	0
Filler	83208	83263	0	0	0	0	Filler	0	0
Filler	83264	83319	0	0	0	0	Filler	0	0
Filler	83320	83375	0	0	0	0	Filler	0	0
Filler	83376	83431	0	0	0	0	Filler	0	0
Filler	83432	83487	0	0	0	0	Filler	0	0
Filler	83488	83543	0	0	0	0	Filler	0	0
Filler	83544	83599	0	0	0	0	Filler	0	0
Filler	83600	83655	0	0	0	0	Filler	0	0
Filler	83656	83711	0	0	0	0	Filler	0	0
Filler	83712	83767	0	0	0	0	Filler	0	0
Filler	83768	83823	0	0	0	0	Filler	0	0
Filler	83824	83879	0	0	0	0	Filler	0	0
Filler	83880	83935	0	0	0	0	Filler	0	0
Filler	83936	83991	0	0	0	0	Filler	0	0
Filler	83992	84047	0	0	0	0	Filler	0	0
Filler	84048	84103	0	0	0	0	Filler	0	0
Filler	84104	84159	0	0	0	0	Filler	0	0
Filler	84160	84215	0	0	0	0	Filler	0	0
Filler	84216	84271	0	0	0	0	Filler	0	0
Filler	84272	84327	0	0	0	0	Filler	0	0
Filler	84328	84383	0	0	0	0	Filler	0	0
Filler	84384	84439	0	0	0	0	Filler	0	0
Filler	84440	84495	0	0	0	0	Filler	0	0
Filler	84496	84551	0	0	0	0	Filler	0	0
Filler	84552	84607	0	0	0	0	Filler	0	0
Filler	84608	84663	0	0	0	0	Filler	0	0
Filler	84664	84719	0	0	0	0	Filler	0	0
Filler	84720	84775	0	0	0	0	Filler	0	0
Filler	84776	84831	0	0	0	0	Filler	0	0
Filler	84832	84887	0	0	0	0	Filler	0	0
Filler	84888	84943	0	0	0	0	Filler	0	0
Filler	84944	84999	0	0	0	0	Filler	0	0
Filler	85000	85055	0	0	0	0	Filler	0	0
Filler	85056	85111	0	0	0	0	Filler	0	0
Filler	85112	85167	0	0	0	0	Filler	0	0
Filler	85168	85223	0	0	0	0	Filler	0	0
Filler	85224	85279	0	0	0	0	Filler	0	0
Filler	85280	85335	0	0	0	0	Filler	0	0
Filler	85336	85391	0	0	0	0	Filler	0	0
Filler	85392	85447	0	0	0	0	Filler	0	0
Filler	85448	85503	0	0	0	0	Filler	0	0
Filler	85504	85559	0	0	0	0	Filler	0	0
Filler	85560	85615	0	0	0	0	Filler	0	0
Filler	85616	85671	0	0	0	0	Filler	0	0
Filler	85672	85727	0	0	0	0	Filler	0	0
Filler	85728	85783	0	0	0	0	Filler	0	0
Filler	85784	85839	0	0	0	0	Filler	0	0
Filler	85840	85895	0	0	0	0	Filler	0	0
Filler	85896	85951	0	0	0	0	Filler	0	0
Filler	85952	86007	0	0	0	0	Filler	0	0
Filler	86008	86063	0	0	0	0	Filler	0	0
Filler	86064	86119	0	0	0	0	Filler	0	0
Filler	86120	86175	0	0	0	0	Filler	0	0
Filler	86176	86231	0	0	0	0	Filler	0	0
Filler	86232	86287	0	0	0	0	Filler	0	0
Filler	86288	86343	0	0	0	0	Filler	0	0
Filler	86344	86399	0	0	0	0	Filler	0	0
Filler	86400	86455	0	0	0	0	Filler	0	0
Filler	86456	86511	0	0	0	0	Filler	0	0
Filler	86512	86567	0	0	0	0	Filler	0	0
Filler	86568	86623	0	0	0	0	Filler	0	0
Filler	86624	86679	0	0	0	0	Filler	0	0
Filler	86680	86735	0	0	0	0	Filler	0	0
Filler	86736	86791	0	0	0	0	Filler	0	0
Filler	86792	86847	0	0	0	0	Filler	0	0
Filler	86848	86903	0	0	0	0	Filler	0	0
Filler	86904	86959	0	0	0	0	Filler	0	0
Filler	86960	87015	0	0	0	0	Filler	0	0
Filler	87016	87071	0	0	0	0	Filler	0	0
Filler	87072	87127	0	0	0	0	Filler	0	0
Filler	87128	87183	0	0	0	0	Filler	0	0
Filler	87184	87239	0	0	0	0	Filler	0	0
Filler	87240	87295	0	0	0	0	Filler	0	0
Filler	87296	87351	0	0	0	0	Filler	0	0
Filler	87352	87407	0	0	0	0	Filler	0	0
Filler	87408	87463	0	0	0	0	Filler	0	0
Filler	87464	87519	0	0	0	0	Filler	0	0
Filler	87520	87575	0	0	0	0	Filler	0	0
Filler	87576	87631	0	0	0	0	Filler	0	0
Filler	87632	87687	0	0	0	0	Filler	0	0
Filler	87688	87743	0	0	0	0	Filler	0	0
Filler	87744	87799	0	0	0	0	Filler	0	0
Filler	87800	87855	0	0	0	0	Filler	0	0
Filler	87856	87911	0	0	0	0	Filler	0	0
Filler	87912	87967	0	0	0	0	Filler	0	0
Filler	87968	88023	0	0	0	0	Filler	0	0
Filler	88024	88079	0	0	0	0	Filler	0	0
Filler	88080	88135	0	0	0	0	Filler	0	0
Filler	88136	88191	0	0	0	0	Filler	0	0
Filler	88192	88247	0	0	0	0	Filler	0	0
Filler	88248	88303	0	0	0	0	Filler	0	0
Filler	88304	88359	0	0	0	0	Filler	0	0
Filler	88360	88415	0	0	0	0	Filler	0	0
Filler	88416	88471	0	0	0	0	Filler	0	0
Filler	88472	88527	0	0	0	0	Filler	0	0
Filler	88528	88583	0	0	0	0	Filler	0	0
Filler	88584	88639	0	0	0	0	Filler	0	0
Filler	88640	88695	0	0	0	0	Filler	0	0
Filler	88696	88751	0	0	0	0	Filler	0	0
Filler	88752	88807	0	0	0	0	Filler	0	0
Filler	88808	88863	0	0	0	0	Filler	0	0
Filler	88864	88919	0	0	0	0	Filler	0	0
Filler	88920	88975	0	0	0	0	Filler	0	0
Filler	88976	89031	0	0	0	0	Filler	0	0
Filler	89032	89087	0	0	0	0	Filler	0	0
Filler	89088	89143	0	0	0	0	Filler	0	0
Filler	89144	89199	0	0	0	0	Filler	0	0
Filler	89200	89255	0	0	0	0	Filler	0	0
Filler	89256	89311	0	0	0	0	Filler	0	0
Filler	89312	89367	0	0	0	0	Filler	0	0
Filler	89368	89423	0	0	0	0	Filler	0	0
Filler	89424	89479	0	0	0	0	Filler	0	0
Filler	89480	89535	0	0	0	0	Filler	0	0
Filler	89536	89591	0	0	0	0	Filler	0	0
Filler	89592	89647	0	0	0	0	Filler	0	0
Filler	89648	89703	0	0	0	0	Filler	0	0
Filler	89704	89759	0	0	0	0	Filler	0	0
Filler	89760	89815	0	0	0	0	Filler	0	0
Filler	89816	89871	0	0	0	0	Filler	0	0
Filler	89872	89927	0	0	0	0	Filler	0	0
Filler	89928	89983	0	0	0	0	Filler	0	0
Filler	89984	90039	0	0	0	0	Filler	0	0
Filler	90040	90095	0	0	0	0	Filler	0	0
Filler	90096	90151	0	0	0	0	Filler	0	0
Filler	90152	90207	0	0	0	0	Filler	0	0
Filler	90208	90263	0	0	0	0	Filler	0	0
Filler	90264	90319	0	0	0	0	Filler	0	0
Filler	90320	90375	0	0	0	0	Filler	0	0
Filler	90376	90431	0	0	0	0	Filler	0	0
Filler	90432	90487	0	0	0	0	Filler	0	0
Filler	90488	90543	0	0	0	0	Filler	0	0
Filler	90544	90599	0	0	0	0	Filler	0	0
Filler	90600	90655	0	0	0	0	Filler	0	0
Filler	90656	90711	0	0	0	0	Filler	0	0
Filler	90712	90767	0	0	0	0	Filler	0	0
Filler	90768	90823	0	0	0	0	Filler	0	0
Filler	90824	90879	0	0	0	0	Filler	0	0
Filler	90880	90935	0	0	0	0	Filler	0	0
Filler	90936	90991	0	0	0	0	Filler	0	0
Filler	90992	91047	0	0	0	0	Filler	0	0
Filler	91048	91103	0	0	0	0	Filler	0	0
Filler	91104	91159	0	0	0	0	Filler	0	0
Filler	91160	91215	0	0	0	0	Filler	0	0
Filler	91216	91271	0	0	0	0	Filler	0	0
Filler	91272	91327	0	0	0	0	Filler	0	0
Filler	91328	91383	0	0	0	0	Filler	0	0
Filler	91384	91439	0	0	0	0	Filler	0	0
Filler	91440	91495	0	0	0	0	Filler	0	0
Filler	91496	91551	0	0	0	0	Filler	0	0
Filler	91552	91607	0	0	0	0	Filler	0	0
Filler	91608	91663	0	0	0	0	Filler	0	0
Filler	91664	91719	0	0	0	0	Filler	0	0
Filler	91720	91775	0	0	0	0	Filler	0	0
Filler	91776	91831	0	0	0	0	Filler	0	0
Filler	91832	91887	0	0	0	0	Filler	0	0
Filler	91888	91943	0	0	0	0	Filler	0	0
Filler	91944	91999	0	0	0	0	Filler	0	0
Filler	92000	92055	0	0	0	0	Filler	0	0
Filler	92056	92111	0	0	0	0	Filler	0	0
Filler	92112	92167	0	0	0	0	Filler	0	0
Filler	92168	92223	0	0	0	0	Filler	0	0
Filler	92224	92279	0	0	0	0	Filler	0	0
Filler	92280	92335	0	0	0	0	Filler	0	0
Filler	92336	92391	0	0	0	0	Filler	0	0
Filler	92392	92447	0	0	0	0	Filler	0	0
Filler	92448	92503	0	0	0	0	Filler	0	0
Filler	92504	92559	0	0	0	0	Filler	0	0
Filler	92560	92615	0	0	0	0	Filler	0	0
Filler	92616	92671	0	0	0	0	Filler	0	0
Filler	92672	92727	0	0	0	0	Filler	0	0
Filler	92728	92783	0	0	0	0	Filler	0	0
Filler	92784	92839	0	0	0	0	Filler	0	0
Filler	92840	92895	0	0	0	0	Filler	0	0
Filler	92896	92951	0	0	0	0	Filler	0	0
Filler	92952	93007	0	0	0	0	Filler	0	0
Filler	93008	93063	0	0	0	0	Filler	0	0
Filler	93064	93119	0	0	0	0	Filler	0	0
Filler	93120	93175	0	0	0	0	Filler	0	0
Filler	93176	93231	0	0	0	0	Filler	0	0
Filler	93232	93287	0	0	0	0	Filler	0	0
Filler	93288	93343	0	0	0	0	Filler	0	0
Filler	93344	93399	0	0	0	0	Filler	0	0
Filler	93400	93455	0	0	0	0	Filler	0	0
Filler	93456	93511	0	0	0	0	Filler	0	0
Filler	93512	93567	0	0	0	0	Filler	0	0
Filler	93568	93623	0	0	0	0	Filler	0	0
Filler	93624	93679	0	0	0	0	Filler	0	0
Filler	93680	93735	0	0	0	0	Filler	0	0
Filler	93736	93791	0	0	0	0	Filler	0	0
Filler	93792	93847	0	0	0	0	Filler	0	0
Filler	93848	93903	0	0	0	0	Filler	0	0
Filler	93904	93959	0	0	0	0	Filler	0	0
Filler	93960	94015	0	0	0	0	Filler	0	0
Filler	94016	94071	0	0	0	0	Filler	0	0
Filler	94072	94127	0	0	0	0	Filler	0	0
Filler	94128	94183	0	0	0	0	Filler	0	0
Filler	94184	94239	0	0	0	0	Filler	0	0
Filler	94240	94295	0	0	0	0	Filler	0	0
Filler	94296	94351	0	0	0	0	Filler	0	0
Filler	94352	94407	0	0	0	0	Filler	0	0
Filler	94408	94463	0	0	0	0	Filler	0	0
Filler	94464	94519	0	0	0	0	Filler	0	0
Filler	94520	94575	0	0	0	0	Filler	0	0
Filler	94576	94631	0	0	0	0	Filler	0	0
Filler	94632	94687	0	0	0	0	Filler	0	0
Filler	94688	94743	0	0	0	0	Filler	0	0
Filler	94744	94799	0	0	0	0	Filler	0	0
Filler	94800	94855	0	0	0	0	Filler	0	0
Filler	94856	94911	0	0	0	0	Filler	0	0
Filler	94912	94967	0	0	0	0	Filler	0	0
Filler	94968	95023	0	0	0	0	Filler	0	0
Filler	95024	95079	0	0	0	0	Filler	0	0
Filler	95080	95135	0	0	0	0	Filler	0	0
Filler	95136	95191	0	0	0	0	Filler	0	0
Filler	95192	95247	0	0	0	0	Filler	0	0
Filler	95248	95303	0	0	0	0	Filler	0	0
Filler	95304	95359	0	0	0	0	Filler	0	0
Filler	95360	95415	0	0	0	0	Filler	0	0
Filler	95416	95471	0	0	0	0	Filler	0	0
Filler	95472	95527	0	0	0	0	Filler	0	0
Filler	95528	95583	0	0	0	0	Filler	0	0
Filler	95584	95639	0	0	0	0	Filler	0	0
Filler	95640	95695	0	0	0	0	Filler	0	0
Filler	95696	95751	0	0	0	0	Filler	0	0
Filler	95752	95807	0	0	0	0	Filler	0	0
Filler	95808	95863	0	0	0	0	Filler	0	0
Filler	95864	95919	0	0	0	0	Filler	0	0
Filler	95920	95975	0	0	0	0	Filler	0	0
Filler	95976	96031	0	0	0	0	Filler	0	0
Filler	96032	96087	0	0	0	0	Filler	0	0
Filler	96088	96143	0	0	0	0	Filler	0	0
Filler	96144	96199	0	0	0	0	Filler	0	0
Filler	96200	96255	0	0	0	0	Filler	0	0
Filler	96256	96311	0	0	0	0	Filler	0	0
Filler	96312	96367	0	0	0	0	Filler	0	0
Filler	96368	96423	0	0	0	0	Filler	0	0
Filler	96424	96479	0	0	0	0	Filler	0	0
Filler	96480	96535	0	0	0	0	Filler	0	0
Filler	96536	96591	0	0	0	0	Filler	0	0
Filler	96592	96647	0	0	0	0	Filler	0	0
Filler	96648	96703	0	0	0	0	Filler	0	0
Filler	96704	96759	0	0	0	0	Filler	0	0
Filler	96760	96815	0	0	0	0	Filler	0	0
Filler	96816	96871	0	0	0	0	Filler	0	0
Filler	96872	96927	0	0	0	0	Filler	0	0
Filler	96928	96983	0	0	0	0	Filler	0	0
Filler	96984	97039	0	0	0	0	Filler	0	0
Filler	97040	97095	0	0	0	0	Filler	0	0
Filler	97096	97151	0	0	0	0	Filler	0	0
Filler	97152	97207	0	0	0	0	Filler	0	0
Filler	97208	97263	0	0	0	0	Filler	0	0
Filler	97264	97319	0	0	0	0	Filler	0	0
Filler	97320	97375	0	0	0	0	Filler	0	0
Filler	97376	97431	0	0	0	0	Filler	0	0
Filler	97432	97487	0	0	0	0	Filler	0	0
Filler	97488	97543	0	0	0	0	Filler	0	0
Filler	97544	97599	0	0	0	0	Filler	0	0
Filler	97600	97655	0	0	0	0	Filler	0	0
Filler	97656	97711	0	0	0	0	Filler	0	0
Filler	97712	97767	0	0	0	0	Filler	0	0
Filler	97768	97823	0	0	0	0	Filler	0	0
Filler	97824	97879	0	0	0	0	Filler	0	0
Filler	97880	97935	0	0	0	0	Filler	0	0
Filler	97936	97991	0	0	0	0	Filler	0	0
Filler	97992	98047	0	0	0	0	Filler	0	0
Filler	98048	98103	0	0	0	0	Filler	0	0
Filler	98104	98159	0	0	0	0	Filler	0	0
Filler	98160	98215	0	0	0	0	Filler	0	0
Filler	98216	98271	0	0	0	0	Filler	0	0
Filler	98272	98327	0	0	0	0	Filler	0	0
Filler	98328	98383	0	0	0	0	Filler	0	0
Filler	98384	98439	0	0	0	0	Filler	0	0
Filler	98440	98495	0	0	0	0	Filler	0	0
Filler	98496	98551	0	0	0	0	Filler	0	0
Filler	98552	98607	0	0	0	0	Filler	0	0
Filler	98608	98663	0	0	0	0	Filler	0	0
Filler	98664	98719	0	0	0	0	Filler	0	0
Filler	98720	98775	0	0	0	0	Filler	0	0
Filler	98776	98831	0	0	0	0	Filler	0	0
Filler	98832	98887	0	0	0	0	Filler	0	0
Filler	98888	98943	0	0	0	0	Filler	0	0
Filler	98944	98999	0	0	0	0	Filler	0	0
Filler	99000	99055	0	0	0	0	Filler	0	0
Filler	99056	99111	0	0	0	0	Filler	0	0
Filler	99112	99167	0	0	0	0	Filler	0	0
Filler	99168	99223	0	0	0	0	Filler	0	0
Filler	99224	99279	0	0	0	0	Filler	0	0
Filler	99280	99335	0	0	0	0	Filler	0	0
Filler	99336	99391	0	0	0	0	Filler	0	0
Filler	99392	99447	0	0	0	0	Filler	0	0
Filler	99448	99503	0	0	0	0	Filler	0	0
Filler	99504	99559	0	0	0	0	Filler	0	0
Filler	99560	99615	0	0	0	0	Filler	0	0
Filler	99616	99671	0	0	0	0	Filler	0	0
Filler	99672	99727	0	0	0	0	Filler	0	0
Filler	99728	99783	0	0	0	0	Filler	0	0
Filler	99784	99839	0	0	0	0	Filler	0	0
Filler	99840	99895	0	0	0	0	Filler	0	0
Filler	99896	99951	0	0	0	0	Filler	0	0
Filler	99952	100007	0	0	0	0	Filler	0	0
Filler	100008	100063	0	0	0	0	Filler	0	0
Filler	100064	100119	0	0	0	0	Filler	0	0
Filler	100120	100175	0	0	0	0	Filler	0	0
Filler	100176	100231	0	0	0	0	Filler	0	0
Filler	100232	100287	0	0	0	0	Filler	0	0
Filler	100288	100343	0	0	0	0	Filler	0	0
Filler	100344	100399	0	0	0	0	Filler	0	0
Filler	100400	100455	0	0	0	0	Filler	0	0
Filler	100456	100511	0	0	0	0	Filler	0	0
Filler	100512	100567	0	0	0	0	Filler	0	0
Filler	100568	100623	0	0	0	0	Filler	0	0
Filler	100624	100679	0	0	0	0	Filler	0	0
Filler	100680	100735	0	0	0	0	Filler	0	0
Filler	100736	100791	0	0	0	0	Filler	0	0
Filler	100792	100847	0	0	0	0	Filler	0	0
Filler	100848	100903	0	0	0	0	Filler	0	0
Filler	100904	100959	0	0	0	0	Filler	0	0
Filler	100960	101015	0	0	0	0	Filler	0	0
Filler	101016	101071	0	0	0	0	Filler	0	0
Filler	101072	101127	0	0	0	0	Filler	0	0
Filler	101128	101183	0	0	0	0	Filler	0	0
Filler	101184	101239	0	0	0	0	Filler	0	0
Filler	101240	101295	0	0	0	0	Filler	0	0
Filler	101296	101351	0	0	0	0	Filler	0	0
Filler	101352	101407	0	0	0	0	Filler	0	0
Filler	101408	101463	0	0	0	0	Filler	0	0
Filler	101464	101519	0	0	0	0	Filler	0	0
Filler	101520	101575	0	0	0	0	Filler	0	0
Filler	101576	101631	0	0	0	0	Filler	0	0
Filler	101632	101687	0	0	0	0	Filler	0	0
Filler	101688	101743	0	0	0	0	Filler	0	0
Filler	101744	101799	0	0	0	0	Filler	0	0
Filler	101800	101855	0	0	0	0	Filler	0	0
Filler	101856	101911	0	0	0	0	Filler	0	0
Filler	101912	101967	0	0	0	0	Filler	0	0
Filler	101968	102023	0	0	0	0	Filler	0	0
Filler	102024	102079	0	0	0	0	Filler	0	0
Filler	102080	102135	0	0	0	0	Filler	0	0
Filler	102136	102191	0	0	0	0	Filler	0	0
Filler	102192	102247	0	0	0	0	Filler	0	0
Filler	102248	102303	0	0	0	0	Filler	0	0
Filler	102304	102359	0	0	0	0	Filler	0	0
Filler	102360	102415	0	0	0	0	Filler	0	0
Filler	102416	102471	0	0	0	0	Filler	0	0
Filler	102472	102527	0	0	0	0	Filler	0	0
Filler	102528	102583	0	0	0	0	Filler	0	0
Filler	102584	102639	0	0	0	0	Filler	0	0
Filler	102640	102695	0	0	0	0	Filler	0	0
Filler	102696	102751	0	0	0	0	Filler	0	0
Filler	102752	102807	0	0	0	0	Filler	0	0
Filler	102808	102863	0	0	0	0	Filler	0	0
Filler	102864	102919	0	0	0	0	Filler	0	0
Filler	102920	102975	0	0	0	0	Filler	0	0
Filler	102976	103031	0	0	0	0	Filler	0	0
Filler	103032	103087	0	0	0	0	Filler	0	0
Filler	103088	103143	0	0	0	0	Filler	0	0
Filler	103144	103199	0	0	0	0	Filler	0	0
Filler	103200	103255	0	0	0	0	Filler	0	0
Filler	103256	103311	0	0	0	0	Filler	0	0
Filler	103312	103367	0	0	0	0	Filler	0	0
Filler	103368	103423	0	0	0	0	Filler	0	0
Filler	103424	103479	0	0	0	0	Filler	0	0
Filler	103480	103535	0	0	0	0	Filler	0	0
Filler	103536	103591	0	0	0	0	Filler	0	0
Filler	103592	103647	0	0	0	0	Filler	0	0
Filler	103648	103703	0	0	0	0	Filler	0	0
Filler	103704	103759	0	0	0	0	Filler	0	0
Filler	103760	103815	0	0	0	0	Filler	0	0
Filler	103816	103871	0	0	0	0	Filler	0	0
Filler	103872	103927	0	0	0	0	Filler	0	0
Filler	103928	103983	0	0	0	0	Filler	0	0
Filler	103984	104039	0	0	0	0	Filler	0	0
Filler	104040	104095	0	0	0	0	Filler	0	0
Filler	104096	104151	0	0	0	0	Filler	0	0
Filler	104152	104207	0	0	0	0	Filler	0	0
Filler	104208	104263	0	0	0	0	Filler	0	0
Filler	104264	104319	0	0	0	0	Filler	0	0
Filler	104320	104375	0	0	0	0	Filler	0	0
Filler	104376	104431	0	0	0	0	Filler	0	0
Filler	104432	104487	0	0	0	0	Filler	0	0
Filler	104488	104543	0	0	0	0	Filler	0	0
Filler	104544	104599	0	0	0	0	Filler	0	0
Filler	104600	104655	0	0	0	0	Filler	0	0
Filler	104656	104711	0	0	0	0	Filler	0	0
Filler	104712	104767	0	0	0	0	Filler	0	0
Filler	104768	104823	0	0	0	0	Filler	0	0
Filler	104824	104879	0	0	0	0	Filler	0	0
Filler	104880	104935	0	0	0	0	Filler	0	0
Filler	104936	104991	0	0	0	0	Filler	0	0
Filler	104992	105047	0	0	0	0	Filler	0	0
Filler	105048	105103	0	0	0	0	Filler	0	0
Filler	105104	105159	0	0	0	0	Filler	0	0
Filler	105160	105215	0	0	0	0	Filler	0	0
Filler	105216	105271	0	0	0	0	Filler	0	0
Filler	105272	105327	0	0	0	0	Filler	0	0
Filler	105328	105383	0	0	0	0	Filler	0	0
Filler	105384	105439	0	0	0	0	Filler	0	0
Filler	105440	105495	0	0	0	0	Filler	0	0
Filler	105496	105551	0	0	0	0	Filler	0	0
Filler	105552	105607	0	0	0	0	Filler	0	0
Filler	105608	105663	0	0	0	0	Filler	0	0
Filler	105664	105719	0	0	0	0	Filler	0	0
Filler	105720	105775	0	0	0	0	Filler	0	0
Filler	105776	105831	0	0	0	0	Filler	0	0
Filler	105832	105887	0	0	0	0	Filler	0	0
Filler	105888	105943	0	0	0	0	Filler	0	0
Filler	105944	105999	0	0	0	0	Filler	0	0
Filler	106000	106055	0	0	0	0	Filler	0	0
Filler	106056	106111	0	0	0	0	Filler	0	0
Filler	106112	106167	0	0	0	0	Filler	0	0
Filler	106168	106223	0	0	0	0	Filler	0	0
Filler	106224	106279	0	0	0	0	Filler	0	0
Filler	106280	106335	0	0	0	0	Filler	0	0
Filler	106336	106391	0	0	0	0	Filler	0	0
Filler	106392	106447	0	0	0	0	Filler	0	0
Filler	106448	106503	0	0	0	0	Filler	0	0
Filler	106504	106559	0	0	0	0	Filler	0	0
Filler	106560	106615	0	0	0	0	Filler	0	0
Filler	106616	106671	0	0	0	0	Filler	0	0
Filler	106672	106727	0	0	0	0	Filler	0	0
Filler	106728	106783	0	0	0	0	Filler	0	0
Filler	106784	106839	0	0	0	0	Filler	0	0
Filler	106840	106895	0	0	0	0	Filler	0	0
Filler	106896	106951	0	0	0	0	Filler	0	0
Filler	106952	107007	0	0	0	0	Filler	0	0
Filler	107008	107063	0	0	0	0	Filler	0	0
Filler	107064	107119	0	0	0	0	Filler	0	0
Filler	107120	107175	0	0	0	0	Filler	0	0
Filler	107176	107231	0	0	0	0	Filler	0	0
Filler	107232	107287	0	0	0	0	Filler	0	0
Filler	107288	107343	0	0	0	0	Filler	0	0
Filler	107344	107399	0	0	0	0	Filler	0	0
Filler	107400	107455	0	0	0	0	Filler	0	0
Filler	107456	107511	0	0	0	0	Filler	0	0
Filler	107512	107567	0	0	0	0	Filler	0	0
Filler	107568	107623	0	0	0	0	Filler	0	0
Filler	107624	107679	0	0	0	0	Filler	0	0
Filler	107680	107735	0	0	0	0	Filler	0	0
Filler	107736	107791	0	0	0	0	Filler	0	0
Filler	107792	107847	0	0	0	0	Filler	0	0
Filler	107848	107903	0	0	0	0	Filler	0	0
Filler	107904	107959	0	0	0	0	Filler	0	0
Filler	107960	108015	0	0	0	0	Filler	0	0
Filler	108016	108071	0	0	0	0	Filler	0	0
Filler	108072	108127	0	0	0	0	Filler	0	0
Filler	108128	108183	0	0	0	0	Filler	0	0
Filler	108184	108239	0	0	0	0	Filler	0	0
Filler	108240	108295	0	0	0	0	Filler	0	0
Filler	108296	108351	0	0	0	0	Filler	0	0
Filler	108352	108407	0	0	0	0	Filler	0	0
Filler	108408	108463	0	0	0	0	Filler	0	0
Filler	108464	108519	0	0	0	0	Filler	0	0
Filler	108520	108575	0	0	0	0	Filler	0	0
Filler	108576	108631	0	0	0	0	Filler	0	0
Filler	108632	108687	0	0	0	0	Filler	0	0
Filler	108688	108743	0	0	0	0	Filler	0	0
Filler	108744	108799	0	0	0	0	Filler	0	0
Filler	108800	108855	0	0	0	0	Filler	0	0
Filler	108856	108911	0	0	0	0	Filler	0	0
Filler	108912	108967	0	0	0	0	Filler	0	0
Filler	108968	109023	0	0	0	0	Filler	0	0
Filler	109024	109079	0	0	0	0	Filler	0	0
Filler	109080	109135	0	0	0	0	Filler	0	0
Filler	109136	109191	0	0	0	0	Filler	0	0
Filler	109192	109247	0	0	0	0	Filler	0	0
Filler	109248	109303	0	0	0	0	Filler	0	0
Filler	109304	109359	0	0	0	0	Filler	0	0
Filler	109360	109415	0	0	0	0	Filler	0	0
Filler	109416	109471	0	0	0	0	Filler	0	0
Filler	109472	109527	0	0	0	0	Filler	0	0
20227	109500	109553	-0.8	-0.59	-0.54	-0.34	CONTIG19_20227RS000109499	-0.255	0.0124811
Filler	109528	109583	0	0	0	0	Filler	0	0
Filler	109554	109609	0	0	0	0	Filler	0	0
Filler	109584	109639	0	0	0	0	Filler	0	0
Filler	109610	109665	0	0	0	0	Filler	0	0
Filler	109640	109695	0	0	0	0	Filler	0	0
Filler	109666	109721	0	0	0	0	Filler	0	0
Filler	109696	109751	0	0	0	0	Filler	0	0
Filler	109722	109777	0	0	0	0	Filler	0	0
Filler	109752	109807	0	0	0	0	Filler	0	0
Filler	109778	109833	0	0	0	0	Filler	0	0
Filler	109808	109863	0	0	0	0	Filler	0	0
Filler	109834	109889	0	0	0	0	Filler	0	0
Filler	109864	109919	0	0	0	0	Filler	0	0
Filler	109890	109945	0	0	0	0	Filler	0	0
Filler	109920	109975	0	0	0	0	Filler	0	0
Filler	109946	110001	0	0	0	0	Filler	0	0
Filler	109976	110031	0	0	0	0	Filler	0	0
[truncated: 30,711 more rows]
