# Supplementary material for: NuA4 histone acetyltransferase activity is required for H4 acetylation on a dosage-compensated monosomic chromosome that confers resistance to fungal toxins
Source: Epigenetics Chromatin. 2017 Oct 23;10:49. doi: 10.1186/s13072-017-0156-y (PMC5653997; doi:10.1186/s13072-017-0156-y)
Supplement: Supplementary file 6 — Additional file 6: Table S2. ChIP data (http://www.ncbi.nlm.nih.gov/geo/query/acc.cgi?acc=GSE81684). [file 13072_2017_156_MOESM6_ESM.zip › H4_Chr4.xlsx]

## Sheet: Chr4
Contig	Probe sequence start	Probe sequence end	Log2 value of Sor125(55) mutant 1	Log2 value of Sor125(55) mutant 2	Log2 value of 3153A parent 1	Log2 value of 3153A parent 2	Probe Name	Mean difference	p value
Filler	1	56	0	0	0	0	Filler	0	0
Filler	57	112	0	0	0	0	Filler	0	0
Filler	113	168	0	0	0	0	Filler	0	0
Filler	169	224	0	0	0	0	Filler	0	0
Filler	225	280	0	0	0	0	Filler	0	0
Filler	281	336	0	0	0	0	Filler	0	0
Filler	337	392	0	0	0	0	Filler	0	0
Filler	393	448	0	0	0	0	Filler	0	0
Filler	449	504	0	0	0	0	Filler	0	0
Filler	505	560	0	0	0	0	Filler	0	0
Filler	561	616	0	0	0	0	Filler	0	0
Filler	617	672	0	0	0	0	Filler	0	0
Filler	673	728	0	0	0	0	Filler	0	0
Filler	729	784	0	0	0	0	Filler	0	0
Filler	785	840	0	0	0	0	Filler	0	0
Filler	841	896	0	0	0	0	Filler	0	0
Filler	897	952	0	0	0	0	Filler	0	0
Filler	953	1008	0	0	0	0	Filler	0	0
Filler	1009	1064	0	0	0	0	Filler	0	0
Filler	1065	1120	0	0	0	0	Filler	0	0
Filler	1121	1176	0	0	0	0	Filler	0	0
Filler	1177	1232	0	0	0	0	Filler	0	0
Filler	1233	1288	0	0	0	0	Filler	0	0
Filler	1289	1344	0	0	0	0	Filler	0	0
Filler	1345	1400	0	0	0	0	Filler	0	0
Filler	1401	1456	0	0	0	0	Filler	0	0
Filler	1457	1512	0	0	0	0	Filler	0	0
Filler	1513	1568	0	0	0	0	Filler	0	0
Filler	1569	1624	0	0	0	0	Filler	0	0
Filler	1625	1680	0	0	0	0	Filler	0	0
Filler	1681	1736	0	0	0	0	Filler	0	0
Filler	1737	1792	0	0	0	0	Filler	0	0
Filler	1793	1848	0	0	0	0	Filler	0	0
Filler	1849	1904	0	0	0	0	Filler	0	0
Filler	1905	1960	0	0	0	0	Filler	0	0
Filler	1961	2016	0	0	0	0	Filler	0	0
Filler	2017	2072	0	0	0	0	Filler	0	0
Filler	2073	2128	0	0	0	0	Filler	0	0
Filler	2129	2184	0	0	0	0	Filler	0	0
Filler	2185	2240	0	0	0	0	Filler	0	0
Filler	2241	2296	0	0	0	0	Filler	0	0
Filler	2297	2352	0	0	0	0	Filler	0	0
Filler	2353	2408	0	0	0	0	Filler	0	0
Filler	2409	2464	0	0	0	0	Filler	0	0
Filler	2465	2520	0	0	0	0	Filler	0	0
Filler	2521	2576	0	0	0	0	Filler	0	0
Filler	2577	2632	0	0	0	0	Filler	0	0
Filler	2633	2688	0	0	0	0	Filler	0	0
Filler	2689	2744	0	0	0	0	Filler	0	0
Filler	2745	2800	0	0	0	0	Filler	0	0
Filler	2801	2856	0	0	0	0	Filler	0	0
Filler	2857	2912	0	0	0	0	Filler	0	0
Filler	2913	2968	0	0	0	0	Filler	0	0
Filler	2969	3024	0	0	0	0	Filler	0	0
Filler	3025	3080	0	0	0	0	Filler	0	0
Filler	3081	3136	0	0	0	0	Filler	0	0
Filler	3137	3192	0	0	0	0	Filler	0	0
Filler	3193	3248	0	0	0	0	Filler	0	0
Filler	3249	3304	0	0	0	0	Filler	0	0
Filler	3305	3360	0	0	0	0	Filler	0	0
Filler	3361	3416	0	0	0	0	Filler	0	0
Filler	3417	3472	0	0	0	0	Filler	0	0
Filler	3473	3528	0	0	0	0	Filler	0	0
Filler	3529	3584	0	0	0	0	Filler	0	0
Filler	3585	3640	0	0	0	0	Filler	0	0
Filler	3641	3696	0	0	0	0	Filler	0	0
Filler	3697	3752	0	0	0	0	Filler	0	0
Filler	3753	3808	0	0	0	0	Filler	0	0
Filler	3809	3864	0	0	0	0	Filler	0	0
Filler	3865	3920	0	0	0	0	Filler	0	0
Filler	3921	3976	0	0	0	0	Filler	0	0
Filler	3977	4032	0	0	0	0	Filler	0	0
Filler	4033	4088	0	0	0	0	Filler	0	0
Filler	4089	4144	0	0	0	0	Filler	0	0
Filler	4145	4200	0	0	0	0	Filler	0	0
Filler	4201	4256	0	0	0	0	Filler	0	0
Filler	4257	4312	0	0	0	0	Filler	0	0
Filler	4313	4368	0	0	0	0	Filler	0	0
Filler	4369	4424	0	0	0	0	Filler	0	0
Filler	4425	4480	0	0	0	0	Filler	0	0
Filler	4481	4536	0	0	0	0	Filler	0	0
Filler	4537	4592	0	0	0	0	Filler	0	0
Filler	4593	4648	0	0	0	0	Filler	0	0
Filler	4649	4704	0	0	0	0	Filler	0	0
Filler	4705	4760	0	0	0	0	Filler	0	0
Filler	4761	4816	0	0	0	0	Filler	0	0
Filler	4817	4872	0	0	0	0	Filler	0	0
Filler	4873	4928	0	0	0	0	Filler	0	0
Filler	4929	4984	0	0	0	0	Filler	0	0
Filler	4985	5040	0	0	0	0	Filler	0	0
Filler	5041	5096	0	0	0	0	Filler	0	0
Filler	5097	5152	0	0	0	0	Filler	0	0
Filler	5153	5208	0	0	0	0	Filler	0	0
Filler	5209	5264	0	0	0	0	Filler	0	0
Filler	5265	5320	0	0	0	0	Filler	0	0
Filler	5321	5376	0	0	0	0	Filler	0	0
Filler	5377	5432	0	0	0	0	Filler	0	0
Filler	5433	5488	0	0	0	0	Filler	0	0
Filler	5489	5544	0	0	0	0	Filler	0	0
Filler	5545	5600	0	0	0	0	Filler	0	0
Filler	5601	5656	0	0	0	0	Filler	0	0
Filler	5657	5712	0	0	0	0	Filler	0	0
Filler	5713	5768	0	0	0	0	Filler	0	0
Filler	5769	5824	0	0	0	0	Filler	0	0
Filler	5825	5880	0	0	0	0	Filler	0	0
Filler	5881	5936	0	0	0	0	Filler	0	0
Filler	5937	5992	0	0	0	0	Filler	0	0
Filler	5993	6048	0	0	0	0	Filler	0	0
Filler	6049	6104	0	0	0	0	Filler	0	0
Filler	6105	6160	0	0	0	0	Filler	0	0
Filler	6161	6216	0	0	0	0	Filler	0	0
Filler	6217	6272	0	0	0	0	Filler	0	0
Filler	6273	6328	0	0	0	0	Filler	0	0
Filler	6329	6384	0	0	0	0	Filler	0	0
Filler	6385	6440	0	0	0	0	Filler	0	0
Filler	6441	6496	0	0	0	0	Filler	0	0
Filler	6497	6552	0	0	0	0	Filler	0	0
Filler	6553	6608	0	0	0	0	Filler	0	0
Filler	6609	6664	0	0	0	0	Filler	0	0
Filler	6665	6720	0	0	0	0	Filler	0	0
Filler	6721	6776	0	0	0	0	Filler	0	0
Filler	6777	6832	0	0	0	0	Filler	0	0
Filler	6833	6888	0	0	0	0	Filler	0	0
Filler	6889	6944	0	0	0	0	Filler	0	0
Filler	6945	7000	0	0	0	0	Filler	0	0
Filler	7001	7056	0	0	0	0	Filler	0	0
Filler	7057	7112	0	0	0	0	Filler	0	0
Filler	7113	7168	0	0	0	0	Filler	0	0
Filler	7169	7224	0	0	0	0	Filler	0	0
Filler	7225	7280	0	0	0	0	Filler	0	0
Filler	7281	7336	0	0	0	0	Filler	0	0
Filler	7337	7392	0	0	0	0	Filler	0	0
Filler	7393	7448	0	0	0	0	Filler	0	0
Filler	7449	7504	0	0	0	0	Filler	0	0
Filler	7505	7560	0	0	0	0	Filler	0	0
Filler	7561	7616	0	0	0	0	Filler	0	0
Filler	7617	7672	0	0	0	0	Filler	0	0
Filler	7673	7728	0	0	0	0	Filler	0	0
Filler	7729	7784	0	0	0	0	Filler	0	0
Filler	7785	7840	0	0	0	0	Filler	0	0
Filler	7841	7896	0	0	0	0	Filler	0	0
Filler	7897	7952	0	0	0	0	Filler	0	0
Filler	7953	8008	0	0	0	0	Filler	0	0
Filler	8009	8064	0	0	0	0	Filler	0	0
Filler	8065	8120	0	0	0	0	Filler	0	0
Filler	8121	8176	0	0	0	0	Filler	0	0
Filler	8177	8232	0	0	0	0	Filler	0	0
Filler	8233	8288	0	0	0	0	Filler	0	0
Filler	8289	8344	0	0	0	0	Filler	0	0
Filler	8345	8400	0	0	0	0	Filler	0	0
Filler	8401	8456	0	0	0	0	Filler	0	0
Filler	8457	8512	0	0	0	0	Filler	0	0
Filler	8513	8568	0	0	0	0	Filler	0	0
Filler	8569	8624	0	0	0	0	Filler	0	0
Filler	8625	8680	0	0	0	0	Filler	0	0
Filler	8681	8736	0	0	0	0	Filler	0	0
Filler	8737	8792	0	0	0	0	Filler	0	0
Filler	8793	8848	0	0	0	0	Filler	0	0
Filler	8849	8904	0	0	0	0	Filler	0	0
Filler	8905	8960	0	0	0	0	Filler	0	0
Filler	8961	9016	0	0	0	0	Filler	0	0
Filler	9017	9072	0	0	0	0	Filler	0	0
Filler	9073	9128	0	0	0	0	Filler	0	0
Filler	9129	9184	0	0	0	0	Filler	0	0
Filler	9185	9240	0	0	0	0	Filler	0	0
Filler	9241	9296	0	0	0	0	Filler	0	0
Filler	9297	9352	0	0	0	0	Filler	0	0
Filler	9353	9408	0	0	0	0	Filler	0	0
Filler	9409	9464	0	0	0	0	Filler	0	0
Filler	9465	9520	0	0	0	0	Filler	0	0
Filler	9521	9576	0	0	0	0	Filler	0	0
Filler	9577	9632	0	0	0	0	Filler	0	0
Filler	9633	9688	0	0	0	0	Filler	0	0
Filler	9689	9744	0	0	0	0	Filler	0	0
Filler	9745	9800	0	0	0	0	Filler	0	0
Filler	9801	9856	0	0	0	0	Filler	0	0
Filler	9857	9912	0	0	0	0	Filler	0	0
Filler	9913	9968	0	0	0	0	Filler	0	0
Filler	9969	10024	0	0	0	0	Filler	0	0
Filler	10025	10080	0	0	0	0	Filler	0	0
Filler	10081	10136	0	0	0	0	Filler	0	0
Filler	10137	10192	0	0	0	0	Filler	0	0
Filler	10193	10248	0	0	0	0	Filler	0	0
Filler	10249	10304	0	0	0	0	Filler	0	0
Filler	10305	10360	0	0	0	0	Filler	0	0
Filler	10361	10416	0	0	0	0	Filler	0	0
Filler	10417	10472	0	0	0	0	Filler	0	0
Filler	10473	10528	0	0	0	0	Filler	0	0
Filler	10529	10584	0	0	0	0	Filler	0	0
Filler	10585	10640	0	0	0	0	Filler	0	0
Filler	10641	10696	0	0	0	0	Filler	0	0
Filler	10697	10752	0	0	0	0	Filler	0	0
Filler	10753	10808	0	0	0	0	Filler	0	0
Filler	10809	10864	0	0	0	0	Filler	0	0
Filler	10865	10920	0	0	0	0	Filler	0	0
Filler	10921	10976	0	0	0	0	Filler	0	0
Filler	10977	11032	0	0	0	0	Filler	0	0
Filler	11033	11088	0	0	0	0	Filler	0	0
Filler	11089	11144	0	0	0	0	Filler	0	0
Filler	11145	11200	0	0	0	0	Filler	0	0
Filler	11201	11256	0	0	0	0	Filler	0	0
Filler	11257	11312	0	0	0	0	Filler	0	0
Filler	11313	11368	0	0	0	0	Filler	0	0
Filler	11369	11424	0	0	0	0	Filler	0	0
Filler	11425	11480	0	0	0	0	Filler	0	0
Filler	11481	11536	0	0	0	0	Filler	0	0
Filler	11537	11592	0	0	0	0	Filler	0	0
Filler	11593	11648	0	0	0	0	Filler	0	0
Filler	11649	11704	0	0	0	0	Filler	0	0
Filler	11705	11760	0	0	0	0	Filler	0	0
Filler	11761	11816	0	0	0	0	Filler	0	0
Filler	11817	11872	0	0	0	0	Filler	0	0
Filler	11873	11928	0	0	0	0	Filler	0	0
Filler	11929	11984	0	0	0	0	Filler	0	0
Filler	11985	12040	0	0	0	0	Filler	0	0
Filler	12041	12096	0	0	0	0	Filler	0	0
Filler	12097	12152	0	0	0	0	Filler	0	0
Filler	12153	12208	0	0	0	0	Filler	0	0
Filler	12209	12264	0	0	0	0	Filler	0	0
Filler	12265	12320	0	0	0	0	Filler	0	0
Filler	12321	12376	0	0	0	0	Filler	0	0
Filler	12377	12432	0	0	0	0	Filler	0	0
Filler	12433	12488	0	0	0	0	Filler	0	0
Filler	12489	12544	0	0	0	0	Filler	0	0
Filler	12545	12600	0	0	0	0	Filler	0	0
Filler	12601	12656	0	0	0	0	Filler	0	0
Filler	12657	12712	0	0	0	0	Filler	0	0
Filler	12713	12768	0	0	0	0	Filler	0	0
Filler	12769	12824	0	0	0	0	Filler	0	0
Filler	12825	12880	0	0	0	0	Filler	0	0
Filler	12881	12936	0	0	0	0	Filler	0	0
Filler	12937	12992	0	0	0	0	Filler	0	0
Filler	12993	13048	0	0	0	0	Filler	0	0
Filler	13049	13104	0	0	0	0	Filler	0	0
Filler	13105	13160	0	0	0	0	Filler	0	0
Filler	13161	13216	0	0	0	0	Filler	0	0
Filler	13217	13272	0	0	0	0	Filler	0	0
Filler	13273	13328	0	0	0	0	Filler	0	0
Filler	13329	13384	0	0	0	0	Filler	0	0
Filler	13385	13440	0	0	0	0	Filler	0	0
Filler	13441	13496	0	0	0	0	Filler	0	0
Filler	13497	13552	0	0	0	0	Filler	0	0
Filler	13553	13608	0	0	0	0	Filler	0	0
Filler	13609	13664	0	0	0	0	Filler	0	0
Filler	13665	13720	0	0	0	0	Filler	0	0
Filler	13721	13776	0	0	0	0	Filler	0	0
Filler	13777	13832	0	0	0	0	Filler	0	0
Filler	13833	13888	0	0	0	0	Filler	0	0
Filler	13889	13944	0	0	0	0	Filler	0	0
Filler	13945	14000	0	0	0	0	Filler	0	0
Filler	14001	14056	0	0	0	0	Filler	0	0
Filler	14057	14112	0	0	0	0	Filler	0	0
Filler	14113	14168	0	0	0	0	Filler	0	0
Filler	14169	14224	0	0	0	0	Filler	0	0
Filler	14225	14280	0	0	0	0	Filler	0	0
Filler	14281	14336	0	0	0	0	Filler	0	0
Filler	14337	14392	0	0	0	0	Filler	0	0
Filler	14393	14448	0	0	0	0	Filler	0	0
Filler	14449	14504	0	0	0	0	Filler	0	0
Filler	14505	14560	0	0	0	0	Filler	0	0
Filler	14561	14616	0	0	0	0	Filler	0	0
Filler	14617	14672	0	0	0	0	Filler	0	0
Filler	14673	14728	0	0	0	0	Filler	0	0
Filler	14729	14784	0	0	0	0	Filler	0	0
Filler	14785	14840	0	0	0	0	Filler	0	0
Filler	14841	14896	0	0	0	0	Filler	0	0
Filler	14897	14952	0	0	0	0	Filler	0	0
Filler	14953	15008	0	0	0	0	Filler	0	0
Filler	15009	15064	0	0	0	0	Filler	0	0
Filler	15065	15120	0	0	0	0	Filler	0	0
Filler	15121	15176	0	0	0	0	Filler	0	0
Filler	15177	15232	0	0	0	0	Filler	0	0
Filler	15233	15288	0	0	0	0	Filler	0	0
Filler	15289	15344	0	0	0	0	Filler	0	0
Filler	15345	15400	0	0	0	0	Filler	0	0
Filler	15401	15456	0	0	0	0	Filler	0	0
Filler	15457	15512	0	0	0	0	Filler	0	0
Filler	15513	15568	0	0	0	0	Filler	0	0
Filler	15569	15624	0	0	0	0	Filler	0	0
Filler	15625	15680	0	0	0	0	Filler	0	0
Filler	15681	15736	0	0	0	0	Filler	0	0
Filler	15737	15792	0	0	0	0	Filler	0	0
Filler	15793	15848	0	0	0	0	Filler	0	0
Filler	15849	15904	0	0	0	0	Filler	0	0
Filler	15905	15960	0	0	0	0	Filler	0	0
Filler	15961	16016	0	0	0	0	Filler	0	0
Filler	16017	16072	0	0	0	0	Filler	0	0
Filler	16073	16128	0	0	0	0	Filler	0	0
Filler	16129	16184	0	0	0	0	Filler	0	0
Filler	16185	16240	0	0	0	0	Filler	0	0
Filler	16241	16296	0	0	0	0	Filler	0	0
Filler	16297	16352	0	0	0	0	Filler	0	0
Filler	16353	16408	0	0	0	0	Filler	0	0
Filler	16409	16464	0	0	0	0	Filler	0	0
Filler	16465	16520	0	0	0	0	Filler	0	0
Filler	16521	16576	0	0	0	0	Filler	0	0
Filler	16577	16632	0	0	0	0	Filler	0	0
Filler	16633	16688	0	0	0	0	Filler	0	0
Filler	16689	16744	0	0	0	0	Filler	0	0
Filler	16745	16800	0	0	0	0	Filler	0	0
Filler	16801	16856	0	0	0	0	Filler	0	0
10231	16813	16862	0.24	0.31	-0.12	-0.05	CONTIG19_10231FS000003324	0.36	0
Filler	16857	16912	0	0	0	0	Filler	0	0
Filler	16863	16918	0	0	0	0	Filler	0	0
Filler	16913	16968	0	0	0	0	Filler	0	0
Filler	16919	16974	0	0	0	0	Filler	0	0
Filler	16969	17024	0	0	0	0	Filler	0	0
Filler	16975	17030	0	0	0	0	Filler	0	0
Filler	17025	17080	0	0	0	0	Filler	0	0
Filler	17031	17086	0	0	0	0	Filler	0	0
Filler	17087	17142	0	0	0	0	Filler	0	0
Filler	17143	17198	0	0	0	0	Filler	0	0
Filler	17199	17254	0	0	0	0	Filler	0	0
Filler	17255	17310	0	0	0	0	Filler	0	0
Filler	17311	17366	0	0	0	0	Filler	0	0
Filler	17367	17422	0	0	0	0	Filler	0	0
Filler	17423	17478	0	0	0	0	Filler	0	0
Filler	17479	17534	0	0	0	0	Filler	0	0
Filler	17535	17590	0	0	0	0	Filler	0	0
Filler	17591	17646	0	0	0	0	Filler	0	0
Filler	17647	17702	0	0	0	0	Filler	0	0
Filler	17703	17758	0	0	0	0	Filler	0	0
Filler	17759	17814	0	0	0	0	Filler	0	0
Filler	17815	17870	0	0	0	0	Filler	0	0
Filler	17871	17926	0	0	0	0	Filler	0	0
Filler	17927	17982	0	0	0	0	Filler	0	0
Filler	17983	18038	0	0	0	0	Filler	0	0
Filler	18039	18094	0	0	0	0	Filler	0	0
Filler	18095	18150	0	0	0	0	Filler	0	0
Filler	18151	18206	0	0	0	0	Filler	0	0
Filler	18207	18262	0	0	0	0	Filler	0	0
Filler	18263	18318	0	0	0	0	Filler	0	0
Filler	18319	18374	0	0	0	0	Filler	0	0
Filler	18375	18430	0	0	0	0	Filler	0	0
Filler	18431	18486	0	0	0	0	Filler	0	0
Filler	18487	18542	0	0	0	0	Filler	0	0
Filler	18543	18598	0	0	0	0	Filler	0	0
Filler	18599	18654	0	0	0	0	Filler	0	0
Filler	18655	18710	0	0	0	0	Filler	0	0
Filler	18711	18766	0	0	0	0	Filler	0	0
Filler	18767	18822	0	0	0	0	Filler	0	0
Filler	18823	18878	0	0	0	0	Filler	0	0
Filler	18879	18934	0	0	0	0	Filler	0	0
Filler	18935	18990	0	0	0	0	Filler	0	0
Filler	18991	19046	0	0	0	0	Filler	0	0
Filler	19047	19102	0	0	0	0	Filler	0	0
Filler	19103	19158	0	0	0	0	Filler	0	0
Filler	19159	19214	0	0	0	0	Filler	0	0
10231	19181	19230	-0.2	-0.09	-0.45	-0.31	CONTIG19_10231RS000005692	0.235	0.0405803
Filler	19231	19286	0	0	0	0	Filler	0	0
Filler	19287	19342	0	0	0	0	Filler	0	0
Filler	19343	19398	0	0	0	0	Filler	0	0
Filler	19399	19454	0	0	0	0	Filler	0	0
Filler	19455	19510	0	0	0	0	Filler	0	0
Filler	19511	19566	0	0	0	0	Filler	0	0
Filler	19567	19622	0	0	0	0	Filler	0	0
Filler	19623	19678	0	0	0	0	Filler	0	0
Filler	19679	19734	0	0	0	0	Filler	0	0
Filler	19735	19790	0	0	0	0	Filler	0	0
Filler	19791	19846	0	0	0	0	Filler	0	0
Filler	19847	19902	0	0	0	0	Filler	0	0
Filler	19903	19958	0	0	0	0	Filler	0	0
Filler	19959	20014	0	0	0	0	Filler	0	0
Filler	20015	20070	0	0	0	0	Filler	0	0
Filler	20071	20126	0	0	0	0	Filler	0	0
Filler	20127	20182	0	0	0	0	Filler	0	0
Filler	20183	20238	0	0	0	0	Filler	0	0
Filler	20239	20294	0	0	0	0	Filler	0	0
Filler	20295	20350	0	0	0	0	Filler	0	0
Filler	20351	20406	0	0	0	0	Filler	0	0
Filler	20407	20462	0	0	0	0	Filler	0	0
Filler	20463	20518	0	0	0	0	Filler	0	0
Filler	20519	20574	0	0	0	0	Filler	0	0
Filler	20575	20630	0	0	0	0	Filler	0	0
Filler	20631	20686	0	0	0	0	Filler	0	0
Filler	20687	20742	0	0	0	0	Filler	0	0
Filler	20743	20798	0	0	0	0	Filler	0	0
Filler	20799	20854	0	0	0	0	Filler	0	0
Filler	20855	20910	0	0	0	0	Filler	0	0
Filler	20911	20966	0	0	0	0	Filler	0	0
Filler	20967	21022	0	0	0	0	Filler	0	0
Filler	21023	21078	0	0	0	0	Filler	0	0
Filler	21079	21134	0	0	0	0	Filler	0	0
Filler	21135	21190	0	0	0	0	Filler	0	0
Filler	21191	21246	0	0	0	0	Filler	0	0
Filler	21247	21302	0	0	0	0	Filler	0	0
Filler	21303	21358	0	0	0	0	Filler	0	0
Filler	21359	21414	0	0	0	0	Filler	0	0
Filler	21415	21470	0	0	0	0	Filler	0	0
Filler	21471	21526	0	0	0	0	Filler	0	0
Filler	21527	21582	0	0	0	0	Filler	0	0
Filler	21583	21638	0	0	0	0	Filler	0	0
Filler	21639	21694	0	0	0	0	Filler	0	0
Filler	21695	21750	0	0	0	0	Filler	0	0
Filler	21751	21806	0	0	0	0	Filler	0	0
Filler	21807	21862	0	0	0	0	Filler	0	0
Filler	21863	21918	0	0	0	0	Filler	0	0
Filler	21919	21974	0	0	0	0	Filler	0	0
Filler	21975	22030	0	0	0	0	Filler	0	0
Filler	22031	22086	0	0	0	0	Filler	0	0
Filler	22087	22142	0	0	0	0	Filler	0	0
Filler	22143	22198	0	0	0	0	Filler	0	0
Filler	22199	22254	0	0	0	0	Filler	0	0
Filler	22255	22310	0	0	0	0	Filler	0	0
Filler	22311	22366	0	0	0	0	Filler	0	0
Filler	22367	22422	0	0	0	0	Filler	0	0
Filler	22423	22478	0	0	0	0	Filler	0	0
Filler	22479	22534	0	0	0	0	Filler	0	0
Filler	22535	22590	0	0	0	0	Filler	0	0
Filler	22591	22646	0	0	0	0	Filler	0	0
Filler	22647	22702	0	0	0	0	Filler	0	0
Filler	22703	22758	0	0	0	0	Filler	0	0
Filler	22759	22814	0	0	0	0	Filler	0	0
Filler	22815	22870	0	0	0	0	Filler	0	0
Filler	22871	22926	0	0	0	0	Filler	0	0
Filler	22927	22982	0	0	0	0	Filler	0	0
Filler	22983	23038	0	0	0	0	Filler	0	0
Filler	23039	23094	0	0	0	0	Filler	0	0
Filler	23095	23150	0	0	0	0	Filler	0	0
Filler	23151	23206	0	0	0	0	Filler	0	0
Filler	23207	23262	0	0	0	0	Filler	0	0
Filler	23263	23318	0	0	0	0	Filler	0	0
Filler	23319	23374	0	0	0	0	Filler	0	0
Filler	23375	23430	0	0	0	0	Filler	0	0
Filler	23431	23486	0	0	0	0	Filler	0	0
Filler	23487	23542	0	0	0	0	Filler	0	0
Filler	23543	23598	0	0	0	0	Filler	0	0
Filler	23599	23654	0	0	0	0	Filler	0	0
Filler	23655	23710	0	0	0	0	Filler	0	0
Filler	23711	23766	0	0	0	0	Filler	0	0
Filler	23767	23822	0	0	0	0	Filler	0	0
Filler	23823	23878	0	0	0	0	Filler	0	0
Filler	23879	23934	0	0	0	0	Filler	0	0
Filler	23935	23990	0	0	0	0	Filler	0	0
Filler	23991	24046	0	0	0	0	Filler	0	0
Filler	24047	24102	0	0	0	0	Filler	0	0
Filler	24103	24158	0	0	0	0	Filler	0	0
Filler	24159	24214	0	0	0	0	Filler	0	0
Filler	24215	24270	0	0	0	0	Filler	0	0
Filler	24271	24326	0	0	0	0	Filler	0	0
Filler	24327	24382	0	0	0	0	Filler	0	0
Filler	24383	24438	0	0	0	0	Filler	0	0
Filler	24439	24494	0	0	0	0	Filler	0	0
Filler	24495	24550	0	0	0	0	Filler	0	0
Filler	24551	24606	0	0	0	0	Filler	0	0
Filler	24607	24662	0	0	0	0	Filler	0	0
Filler	24663	24718	0	0	0	0	Filler	0	0
Filler	24719	24774	0	0	0	0	Filler	0	0
Filler	24775	24830	0	0	0	0	Filler	0	0
Filler	24831	24886	0	0	0	0	Filler	0	0
Filler	24887	24942	0	0	0	0	Filler	0	0
Filler	24943	24998	0	0	0	0	Filler	0	0
Filler	24999	25054	0	0	0	0	Filler	0	0
Filler	25055	25110	0	0	0	0	Filler	0	0
Filler	25111	25166	0	0	0	0	Filler	0	0
Filler	25167	25222	0	0	0	0	Filler	0	0
Filler	25223	25278	0	0	0	0	Filler	0	0
Filler	25279	25334	0	0	0	0	Filler	0	0
Filler	25335	25390	0	0	0	0	Filler	0	0
Filler	25391	25446	0	0	0	0	Filler	0	0
Filler	25447	25502	0	0	0	0	Filler	0	0
Filler	25503	25558	0	0	0	0	Filler	0	0
Filler	25559	25614	0	0	0	0	Filler	0	0
Filler	25615	25670	0	0	0	0	Filler	0	0
Filler	25671	25726	0	0	0	0	Filler	0	0
Filler	25727	25782	0	0	0	0	Filler	0	0
Filler	25783	25838	0	0	0	0	Filler	0	0
Filler	25839	25894	0	0	0	0	Filler	0	0
Filler	25895	25950	0	0	0	0	Filler	0	0
Filler	25951	26006	0	0	0	0	Filler	0	0
Filler	26007	26062	0	0	0	0	Filler	0	0
Filler	26063	26118	0	0	0	0	Filler	0	0
Filler	26119	26174	0	0	0	0	Filler	0	0
Filler	26175	26230	0	0	0	0	Filler	0	0
Filler	26231	26286	0	0	0	0	Filler	0	0
Filler	26287	26342	0	0	0	0	Filler	0	0
Filler	26343	26398	0	0	0	0	Filler	0	0
Filler	26399	26454	0	0	0	0	Filler	0	0
Filler	26455	26510	0	0	0	0	Filler	0	0
Filler	26511	26566	0	0	0	0	Filler	0	0
Filler	26567	26622	0	0	0	0	Filler	0	0
Filler	26623	26678	0	0	0	0	Filler	0	0
Filler	26679	26734	0	0	0	0	Filler	0	0
Filler	26735	26790	0	0	0	0	Filler	0	0
Filler	26791	26846	0	0	0	0	Filler	0	0
Filler	26847	26902	0	0	0	0	Filler	0	0
Filler	26903	26958	0	0	0	0	Filler	0	0
Filler	26959	27014	0	0	0	0	Filler	0	0
Filler	27015	27070	0	0	0	0	Filler	0	0
Filler	27071	27126	0	0	0	0	Filler	0	0
Filler	27127	27182	0	0	0	0	Filler	0	0
Filler	27183	27238	0	0	0	0	Filler	0	0
Filler	27239	27294	0	0	0	0	Filler	0	0
Filler	27295	27350	0	0	0	0	Filler	0	0
Filler	27351	27406	0	0	0	0	Filler	0	0
Filler	27407	27462	0	0	0	0	Filler	0	0
Filler	27463	27518	0	0	0	0	Filler	0	0
Filler	27519	27574	0	0	0	0	Filler	0	0
Filler	27575	27630	0	0	0	0	Filler	0	0
Filler	27631	27686	0	0	0	0	Filler	0	0
Filler	27687	27742	0	0	0	0	Filler	0	0
Filler	27743	27798	0	0	0	0	Filler	0	0
Filler	27799	27854	0	0	0	0	Filler	0	0
Filler	27855	27910	0	0	0	0	Filler	0	0
Filler	27911	27966	0	0	0	0	Filler	0	0
Filler	27967	28022	0	0	0	0	Filler	0	0
Filler	28023	28078	0	0	0	0	Filler	0	0
Filler	28079	28134	0	0	0	0	Filler	0	0
Filler	28135	28190	0	0	0	0	Filler	0	0
Filler	28191	28246	0	0	0	0	Filler	0	0
Filler	28247	28302	0	0	0	0	Filler	0	0
Filler	28303	28358	0	0	0	0	Filler	0	0
Filler	28359	28414	0	0	0	0	Filler	0	0
Filler	28415	28470	0	0	0	0	Filler	0	0
Filler	28471	28526	0	0	0	0	Filler	0	0
Filler	28527	28582	0	0	0	0	Filler	0	0
Filler	28583	28638	0	0	0	0	Filler	0	0
Filler	28639	28694	0	0	0	0	Filler	0	0
Filler	28695	28750	0	0	0	0	Filler	0	0
Filler	28751	28806	0	0	0	0	Filler	0	0
Filler	28807	28862	0	0	0	0	Filler	0	0
Filler	28863	28918	0	0	0	0	Filler	0	0
Filler	28919	28974	0	0	0	0	Filler	0	0
Filler	28975	29030	0	0	0	0	Filler	0	0
Filler	29031	29086	0	0	0	0	Filler	0	0
Filler	29087	29142	0	0	0	0	Filler	0	0
Filler	29143	29198	0	0	0	0	Filler	0	0
Filler	29199	29254	0	0	0	0	Filler	0	0
Filler	29255	29310	0	0	0	0	Filler	0	0
Filler	29311	29366	0	0	0	0	Filler	0	0
Filler	29367	29422	0	0	0	0	Filler	0	0
Filler	29423	29478	0	0	0	0	Filler	0	0
Filler	29479	29534	0	0	0	0	Filler	0	0
Filler	29535	29590	0	0	0	0	Filler	0	0
Filler	29591	29646	0	0	0	0	Filler	0	0
Filler	29647	29702	0	0	0	0	Filler	0	0
Filler	29703	29758	0	0	0	0	Filler	0	0
Filler	29759	29814	0	0	0	0	Filler	0	0
Filler	29815	29870	0	0	0	0	Filler	0	0
Filler	29871	29926	0	0	0	0	Filler	0	0
Filler	29927	29982	0	0	0	0	Filler	0	0
Filler	29983	30038	0	0	0	0	Filler	0	0
Filler	30039	30094	0	0	0	0	Filler	0	0
Filler	30095	30150	0	0	0	0	Filler	0	0
Filler	30151	30206	0	0	0	0	Filler	0	0
Filler	30207	30262	0	0	0	0	Filler	0	0
Filler	30263	30318	0	0	0	0	Filler	0	0
Filler	30319	30374	0	0	0	0	Filler	0	0
Filler	30375	30430	0	0	0	0	Filler	0	0
Filler	30431	30486	0	0	0	0	Filler	0	0
Filler	30487	30542	0	0	0	0	Filler	0	0
Filler	30543	30598	0	0	0	0	Filler	0	0
Filler	30599	30654	0	0	0	0	Filler	0	0
Filler	30655	30710	0	0	0	0	Filler	0	0
Filler	30711	30766	0	0	0	0	Filler	0	0
Filler	30767	30822	0	0	0	0	Filler	0	0
Filler	30823	30878	0	0	0	0	Filler	0	0
Filler	30879	30934	0	0	0	0	Filler	0	0
Filler	30935	30990	0	0	0	0	Filler	0	0
Filler	30991	31046	0	0	0	0	Filler	0	0
Filler	31047	31102	0	0	0	0	Filler	0	0
Filler	31103	31158	0	0	0	0	Filler	0	0
Filler	31159	31214	0	0	0	0	Filler	0	0
Filler	31215	31270	0	0	0	0	Filler	0	0
Filler	31271	31326	0	0	0	0	Filler	0	0
Filler	31327	31382	0	0	0	0	Filler	0	0
Filler	31383	31438	0	0	0	0	Filler	0	0
Filler	31439	31494	0	0	0	0	Filler	0	0
Filler	31495	31550	0	0	0	0	Filler	0	0
Filler	31551	31606	0	0	0	0	Filler	0	0
Filler	31607	31662	0	0	0	0	Filler	0	0
Filler	31663	31718	0	0	0	0	Filler	0	0
Filler	31719	31774	0	0	0	0	Filler	0	0
Filler	31775	31830	0	0	0	0	Filler	0	0
Filler	31831	31886	0	0	0	0	Filler	0	0
Filler	31887	31942	0	0	0	0	Filler	0	0
Filler	31943	31998	0	0	0	0	Filler	0	0
Filler	31999	32054	0	0	0	0	Filler	0	0
Filler	32055	32110	0	0	0	0	Filler	0	0
Filler	32111	32166	0	0	0	0	Filler	0	0
Filler	32167	32222	0	0	0	0	Filler	0	0
Filler	32223	32278	0	0	0	0	Filler	0	0
Filler	32279	32334	0	0	0	0	Filler	0	0
Filler	32335	32390	0	0	0	0	Filler	0	0
Filler	32391	32446	0	0	0	0	Filler	0	0
Filler	32447	32502	0	0	0	0	Filler	0	0
Filler	32503	32558	0	0	0	0	Filler	0	0
Filler	32559	32614	0	0	0	0	Filler	0	0
Filler	32615	32670	0	0	0	0	Filler	0	0
Filler	32671	32726	0	0	0	0	Filler	0	0
Filler	32727	32782	0	0	0	0	Filler	0	0
Filler	32783	32838	0	0	0	0	Filler	0	0
Filler	32839	32894	0	0	0	0	Filler	0	0
Filler	32895	32950	0	0	0	0	Filler	0	0
Filler	32951	33006	0	0	0	0	Filler	0	0
Filler	33007	33062	0	0	0	0	Filler	0	0
Filler	33063	33118	0	0	0	0	Filler	0	0
Filler	33119	33174	0	0	0	0	Filler	0	0
Filler	33175	33230	0	0	0	0	Filler	0	0
Filler	33231	33286	0	0	0	0	Filler	0	0
Filler	33287	33342	0	0	0	0	Filler	0	0
Filler	33343	33398	0	0	0	0	Filler	0	0
Filler	33399	33454	0	0	0	0	Filler	0	0
Filler	33455	33510	0	0	0	0	Filler	0	0
Filler	33511	33566	0	0	0	0	Filler	0	0
Filler	33567	33622	0	0	0	0	Filler	0	0
Filler	33623	33678	0	0	0	0	Filler	0	0
Filler	33679	33734	0	0	0	0	Filler	0	0
Filler	33735	33790	0	0	0	0	Filler	0	0
Filler	33791	33846	0	0	0	0	Filler	0	0
Filler	33847	33902	0	0	0	0	Filler	0	0
Filler	33903	33958	0	0	0	0	Filler	0	0
Filler	33959	34014	0	0	0	0	Filler	0	0
Filler	34015	34070	0	0	0	0	Filler	0	0
Filler	34071	34126	0	0	0	0	Filler	0	0
Filler	34127	34182	0	0	0	0	Filler	0	0
Filler	34183	34238	0	0	0	0	Filler	0	0
Filler	34239	34294	0	0	0	0	Filler	0	0
Filler	34295	34350	0	0	0	0	Filler	0	0
Filler	34351	34406	0	0	0	0	Filler	0	0
Filler	34407	34462	0	0	0	0	Filler	0	0
Filler	34463	34518	0	0	0	0	Filler	0	0
Filler	34519	34574	0	0	0	0	Filler	0	0
Filler	34575	34630	0	0	0	0	Filler	0	0
Filler	34631	34686	0	0	0	0	Filler	0	0
Filler	34687	34742	0	0	0	0	Filler	0	0
Filler	34743	34798	0	0	0	0	Filler	0	0
Filler	34799	34854	0	0	0	0	Filler	0	0
Filler	34855	34910	0	0	0	0	Filler	0	0
Filler	34911	34966	0	0	0	0	Filler	0	0
Filler	34967	35022	0	0	0	0	Filler	0	0
Filler	35023	35078	0	0	0	0	Filler	0	0
Filler	35079	35134	0	0	0	0	Filler	0	0
Filler	35135	35190	0	0	0	0	Filler	0	0
Filler	35191	35246	0	0	0	0	Filler	0	0
Filler	35247	35302	0	0	0	0	Filler	0	0
Filler	35303	35358	0	0	0	0	Filler	0	0
Filler	35359	35414	0	0	0	0	Filler	0	0
Filler	35415	35470	0	0	0	0	Filler	0	0
Filler	35471	35526	0	0	0	0	Filler	0	0
Filler	35527	35582	0	0	0	0	Filler	0	0
Filler	35583	35638	0	0	0	0	Filler	0	0
Filler	35639	35694	0	0	0	0	Filler	0	0
Filler	35695	35750	0	0	0	0	Filler	0	0
Filler	35751	35806	0	0	0	0	Filler	0	0
Filler	35807	35862	0	0	0	0	Filler	0	0
Filler	35863	35918	0	0	0	0	Filler	0	0
Filler	35919	35974	0	0	0	0	Filler	0	0
Filler	35975	36030	0	0	0	0	Filler	0	0
Filler	36031	36086	0	0	0	0	Filler	0	0
Filler	36087	36142	0	0	0	0	Filler	0	0
Filler	36143	36198	0	0	0	0	Filler	0	0
Filler	36199	36254	0	0	0	0	Filler	0	0
Filler	36255	36310	0	0	0	0	Filler	0	0
Filler	36311	36366	0	0	0	0	Filler	0	0
Filler	36367	36422	0	0	0	0	Filler	0	0
Filler	36423	36478	0	0	0	0	Filler	0	0
Filler	36479	36534	0	0	0	0	Filler	0	0
Filler	36535	36590	0	0	0	0	Filler	0	0
Filler	36591	36646	0	0	0	0	Filler	0	0
Filler	36647	36702	0	0	0	0	Filler	0	0
Filler	36703	36758	0	0	0	0	Filler	0	0
Filler	36759	36814	0	0	0	0	Filler	0	0
Filler	36815	36870	0	0	0	0	Filler	0	0
Filler	36871	36926	0	0	0	0	Filler	0	0
Filler	36927	36982	0	0	0	0	Filler	0	0
Filler	36983	37038	0	0	0	0	Filler	0	0
Filler	37039	37094	0	0	0	0	Filler	0	0
Filler	37095	37150	0	0	0	0	Filler	0	0
Filler	37151	37206	0	0	0	0	Filler	0	0
Filler	37207	37262	0	0	0	0	Filler	0	0
Filler	37263	37318	0	0	0	0	Filler	0	0
Filler	37319	37374	0	0	0	0	Filler	0	0
Filler	37375	37430	0	0	0	0	Filler	0	0
Filler	37431	37486	0	0	0	0	Filler	0	0
Filler	37487	37542	0	0	0	0	Filler	0	0
Filler	37543	37598	0	0	0	0	Filler	0	0
Filler	37599	37654	0	0	0	0	Filler	0	0
Filler	37655	37710	0	0	0	0	Filler	0	0
Filler	37711	37766	0	0	0	0	Filler	0	0
Filler	37767	37822	0	0	0	0	Filler	0	0
Filler	37823	37878	0	0	0	0	Filler	0	0
Filler	37879	37934	0	0	0	0	Filler	0	0
Filler	37935	37990	0	0	0	0	Filler	0	0
Filler	37991	38046	0	0	0	0	Filler	0	0
Filler	38047	38102	0	0	0	0	Filler	0	0
Filler	38103	38158	0	0	0	0	Filler	0	0
Filler	38159	38214	0	0	0	0	Filler	0	0
Filler	38215	38270	0	0	0	0	Filler	0	0
Filler	38271	38326	0	0	0	0	Filler	0	0
Filler	38327	38382	0	0	0	0	Filler	0	0
Filler	38383	38438	0	0	0	0	Filler	0	0
Filler	38439	38494	0	0	0	0	Filler	0	0
Filler	38495	38550	0	0	0	0	Filler	0	0
Filler	38551	38606	0	0	0	0	Filler	0	0
Filler	38607	38662	0	0	0	0	Filler	0	0
Filler	38663	38718	0	0	0	0	Filler	0	0
Filler	38719	38774	0	0	0	0	Filler	0	0
Filler	38775	38830	0	0	0	0	Filler	0	0
Filler	38831	38886	0	0	0	0	Filler	0	0
Filler	38887	38942	0	0	0	0	Filler	0	0
Filler	38943	38998	0	0	0	0	Filler	0	0
Filler	38999	39054	0	0	0	0	Filler	0	0
Filler	39055	39110	0	0	0	0	Filler	0	0
Filler	39111	39166	0	0	0	0	Filler	0	0
Filler	39167	39222	0	0	0	0	Filler	0	0
Filler	39223	39278	0	0	0	0	Filler	0	0
Filler	39279	39334	0	0	0	0	Filler	0	0
Filler	39335	39390	0	0	0	0	Filler	0	0
Filler	39391	39446	0	0	0	0	Filler	0	0
Filler	39447	39502	0	0	0	0	Filler	0	0
Filler	39503	39558	0	0	0	0	Filler	0	0
Filler	39559	39614	0	0	0	0	Filler	0	0
Filler	39615	39670	0	0	0	0	Filler	0	0
Filler	39671	39726	0	0	0	0	Filler	0	0
Filler	39727	39782	0	0	0	0	Filler	0	0
Filler	39783	39838	0	0	0	0	Filler	0	0
Filler	39839	39894	0	0	0	0	Filler	0	0
Filler	39895	39950	0	0	0	0	Filler	0	0
Filler	39951	40006	0	0	0	0	Filler	0	0
Filler	40007	40062	0	0	0	0	Filler	0	0
Filler	40063	40118	0	0	0	0	Filler	0	0
Filler	40119	40174	0	0	0	0	Filler	0	0
Filler	40175	40230	0	0	0	0	Filler	0	0
Filler	40231	40286	0	0	0	0	Filler	0	0
Filler	40287	40342	0	0	0	0	Filler	0	0
Filler	40343	40398	0	0	0	0	Filler	0	0
Filler	40399	40454	0	0	0	0	Filler	0	0
Filler	40455	40510	0	0	0	0	Filler	0	0
Filler	40511	40566	0	0	0	0	Filler	0	0
Filler	40567	40622	0	0	0	0	Filler	0	0
Filler	40623	40678	0	0	0	0	Filler	0	0
Filler	40679	40734	0	0	0	0	Filler	0	0
Filler	40735	40790	0	0	0	0	Filler	0	0
Filler	40791	40846	0	0	0	0	Filler	0	0
Filler	40847	40902	0	0	0	0	Filler	0	0
Filler	40903	40958	0	0	0	0	Filler	0	0
Filler	40959	41014	0	0	0	0	Filler	0	0
Filler	41015	41070	0	0	0	0	Filler	0	0
Filler	41071	41126	0	0	0	0	Filler	0	0
Filler	41127	41182	0	0	0	0	Filler	0	0
Filler	41183	41238	0	0	0	0	Filler	0	0
Filler	41239	41294	0	0	0	0	Filler	0	0
Filler	41295	41350	0	0	0	0	Filler	0	0
Filler	41351	41406	0	0	0	0	Filler	0	0
Filler	41407	41462	0	0	0	0	Filler	0	0
Filler	41463	41518	0	0	0	0	Filler	0	0
Filler	41519	41574	0	0	0	0	Filler	0	0
Filler	41575	41630	0	0	0	0	Filler	0	0
Filler	41631	41686	0	0	0	0	Filler	0	0
Filler	41687	41742	0	0	0	0	Filler	0	0
Filler	41743	41798	0	0	0	0	Filler	0	0
Filler	41799	41854	0	0	0	0	Filler	0	0
Filler	41855	41910	0	0	0	0	Filler	0	0
Filler	41911	41966	0	0	0	0	Filler	0	0
Filler	41967	42022	0	0	0	0	Filler	0	0
Filler	42023	42078	0	0	0	0	Filler	0	0
Filler	42079	42134	0	0	0	0	Filler	0	0
Filler	42135	42190	0	0	0	0	Filler	0	0
Filler	42191	42246	0	0	0	0	Filler	0	0
Filler	42247	42302	0	0	0	0	Filler	0	0
Filler	42303	42358	0	0	0	0	Filler	0	0
Filler	42359	42414	0	0	0	0	Filler	0	0
Filler	42415	42470	0	0	0	0	Filler	0	0
Filler	42471	42526	0	0	0	0	Filler	0	0
Filler	42527	42582	0	0	0	0	Filler	0	0
Filler	42583	42638	0	0	0	0	Filler	0	0
Filler	42639	42694	0	0	0	0	Filler	0	0
Filler	42695	42750	0	0	0	0	Filler	0	0
Filler	42751	42806	0	0	0	0	Filler	0	0
Filler	42807	42862	0	0	0	0	Filler	0	0
Filler	42863	42918	0	0	0	0	Filler	0	0
Filler	42919	42974	0	0	0	0	Filler	0	0
Filler	42975	43030	0	0	0	0	Filler	0	0
Filler	43031	43086	0	0	0	0	Filler	0	0
Filler	43087	43142	0	0	0	0	Filler	0	0
Filler	43143	43198	0	0	0	0	Filler	0	0
Filler	43199	43254	0	0	0	0	Filler	0	0
Filler	43255	43310	0	0	0	0	Filler	0	0
Filler	43311	43366	0	0	0	0	Filler	0	0
Filler	43367	43422	0	0	0	0	Filler	0	0
Filler	43423	43478	0	0	0	0	Filler	0	0
Filler	43479	43534	0	0	0	0	Filler	0	0
Filler	43535	43590	0	0	0	0	Filler	0	0
Filler	43591	43646	0	0	0	0	Filler	0	0
Filler	43647	43702	0	0	0	0	Filler	0	0
Filler	43703	43758	0	0	0	0	Filler	0	0
Filler	43759	43814	0	0	0	0	Filler	0	0
Filler	43815	43870	0	0	0	0	Filler	0	0
Filler	43871	43926	0	0	0	0	Filler	0	0
Filler	43927	43982	0	0	0	0	Filler	0	0
Filler	43983	44038	0	0	0	0	Filler	0	0
Filler	44039	44094	0	0	0	0	Filler	0	0
Filler	44095	44150	0	0	0	0	Filler	0	0
Filler	44151	44206	0	0	0	0	Filler	0	0
Filler	44207	44262	0	0	0	0	Filler	0	0
Filler	44263	44318	0	0	0	0	Filler	0	0
Filler	44319	44374	0	0	0	0	Filler	0	0
Filler	44375	44430	0	0	0	0	Filler	0	0
Filler	44431	44486	0	0	0	0	Filler	0	0
Filler	44487	44542	0	0	0	0	Filler	0	0
Filler	44543	44598	0	0	0	0	Filler	0	0
Filler	44599	44654	0	0	0	0	Filler	0	0
Filler	44655	44710	0	0	0	0	Filler	0	0
Filler	44711	44766	0	0	0	0	Filler	0	0
Filler	44767	44822	0	0	0	0	Filler	0	0
Filler	44823	44878	0	0	0	0	Filler	0	0
Filler	44879	44934	0	0	0	0	Filler	0	0
Filler	44935	44990	0	0	0	0	Filler	0	0
Filler	44991	45046	0	0	0	0	Filler	0	0
Filler	45047	45102	0	0	0	0	Filler	0	0
Filler	45103	45158	0	0	0	0	Filler	0	0
Filler	45159	45214	0	0	0	0	Filler	0	0
Filler	45215	45270	0	0	0	0	Filler	0	0
Filler	45271	45326	0	0	0	0	Filler	0	0
Filler	45327	45382	0	0	0	0	Filler	0	0
Filler	45383	45438	0	0	0	0	Filler	0	0
Filler	45439	45494	0	0	0	0	Filler	0	0
Filler	45495	45550	0	0	0	0	Filler	0	0
Filler	45551	45606	0	0	0	0	Filler	0	0
Filler	45607	45662	0	0	0	0	Filler	0	0
Filler	45663	45718	0	0	0	0	Filler	0	0
Filler	45719	45774	0	0	0	0	Filler	0	0
Filler	45775	45830	0	0	0	0	Filler	0	0
Filler	45831	45886	0	0	0	0	Filler	0	0
Filler	45887	45942	0	0	0	0	Filler	0	0
Filler	45943	45998	0	0	0	0	Filler	0	0
Filler	45999	46054	0	0	0	0	Filler	0	0
Filler	46055	46110	0	0	0	0	Filler	0	0
Filler	46111	46166	0	0	0	0	Filler	0	0
Filler	46167	46222	0	0	0	0	Filler	0	0
Filler	46223	46278	0	0	0	0	Filler	0	0
Filler	46279	46334	0	0	0	0	Filler	0	0
Filler	46335	46390	0	0	0	0	Filler	0	0
Filler	46391	46446	0	0	0	0	Filler	0	0
Filler	46447	46502	0	0	0	0	Filler	0	0
Filler	46503	46558	0	0	0	0	Filler	0	0
Filler	46559	46614	0	0	0	0	Filler	0	0
Filler	46615	46670	0	0	0	0	Filler	0	0
Filler	46671	46726	0	0	0	0	Filler	0	0
Filler	46727	46782	0	0	0	0	Filler	0	0
Filler	46783	46838	0	0	0	0	Filler	0	0
Filler	46839	46894	0	0	0	0	Filler	0	0
Filler	46895	46950	0	0	0	0	Filler	0	0
Filler	46951	47006	0	0	0	0	Filler	0	0
Filler	47007	47062	0	0	0	0	Filler	0	0
Filler	47063	47118	0	0	0	0	Filler	0	0
Filler	47119	47174	0	0	0	0	Filler	0	0
Filler	47175	47230	0	0	0	0	Filler	0	0
Filler	47231	47286	0	0	0	0	Filler	0	0
Filler	47287	47342	0	0	0	0	Filler	0	0
Filler	47343	47398	0	0	0	0	Filler	0	0
Filler	47399	47454	0	0	0	0	Filler	0	0
Filler	47455	47510	0	0	0	0	Filler	0	0
Filler	47511	47566	0	0	0	0	Filler	0	0
Filler	47567	47622	0	0	0	0	Filler	0	0
Filler	47623	47678	0	0	0	0	Filler	0	0
Filler	47679	47734	0	0	0	0	Filler	0	0
Filler	47735	47790	0	0	0	0	Filler	0	0
Filler	47791	47846	0	0	0	0	Filler	0	0
Filler	47847	47902	0	0	0	0	Filler	0	0
Filler	47903	47958	0	0	0	0	Filler	0	0
Filler	47959	48014	0	0	0	0	Filler	0	0
Filler	48015	48070	0	0	0	0	Filler	0	0
Filler	48071	48126	0	0	0	0	Filler	0	0
Filler	48127	48182	0	0	0	0	Filler	0	0
Filler	48183	48238	0	0	0	0	Filler	0	0
Filler	48239	48294	0	0	0	0	Filler	0	0
Filler	48295	48350	0	0	0	0	Filler	0	0
Filler	48351	48406	0	0	0	0	Filler	0	0
Filler	48407	48462	0	0	0	0	Filler	0	0
Filler	48463	48518	0	0	0	0	Filler	0	0
Filler	48519	48574	0	0	0	0	Filler	0	0
Filler	48575	48630	0	0	0	0	Filler	0	0
Filler	48631	48686	0	0	0	0	Filler	0	0
Filler	48687	48742	0	0	0	0	Filler	0	0
Filler	48743	48798	0	0	0	0	Filler	0	0
Filler	48799	48854	0	0	0	0	Filler	0	0
Filler	48855	48910	0	0	0	0	Filler	0	0
Filler	48911	48966	0	0	0	0	Filler	0	0
Filler	48967	49022	0	0	0	0	Filler	0	0
Filler	49023	49078	0	0	0	0	Filler	0	0
Filler	49079	49134	0	0	0	0	Filler	0	0
Filler	49135	49190	0	0	0	0	Filler	0	0
Filler	49191	49246	0	0	0	0	Filler	0	0
Filler	49247	49302	0	0	0	0	Filler	0	0
Filler	49303	49358	0	0	0	0	Filler	0	0
Filler	49359	49414	0	0	0	0	Filler	0	0
Filler	49415	49470	0	0	0	0	Filler	0	0
Filler	49471	49526	0	0	0	0	Filler	0	0
Filler	49527	49582	0	0	0	0	Filler	0	0
Filler	49583	49638	0	0	0	0	Filler	0	0
Filler	49639	49694	0	0	0	0	Filler	0	0
Filler	49695	49750	0	0	0	0	Filler	0	0
Filler	49751	49806	0	0	0	0	Filler	0	0
Filler	49807	49862	0	0	0	0	Filler	0	0
Filler	49863	49918	0	0	0	0	Filler	0	0
Filler	49919	49974	0	0	0	0	Filler	0	0
Filler	49975	50030	0	0	0	0	Filler	0	0
Filler	50031	50086	0	0	0	0	Filler	0	0
Filler	50087	50142	0	0	0	0	Filler	0	0
Filler	50143	50198	0	0	0	0	Filler	0	0
Filler	50199	50254	0	0	0	0	Filler	0	0
Filler	50255	50310	0	0	0	0	Filler	0	0
Filler	50311	50366	0	0	0	0	Filler	0	0
Filler	50367	50422	0	0	0	0	Filler	0	0
Filler	50423	50478	0	0	0	0	Filler	0	0
Filler	50479	50534	0	0	0	0	Filler	0	0
Filler	50535	50590	0	0	0	0	Filler	0	0
Filler	50591	50646	0	0	0	0	Filler	0	0
Filler	50647	50702	0	0	0	0	Filler	0	0
Filler	50703	50758	0	0	0	0	Filler	0	0
Filler	50759	50814	0	0	0	0	Filler	0	0
Filler	50815	50870	0	0	0	0	Filler	0	0
Filler	50871	50926	0	0	0	0	Filler	0	0
Filler	50927	50982	0	0	0	0	Filler	0	0
Filler	50983	51038	0	0	0	0	Filler	0	0
Filler	51039	51094	0	0	0	0	Filler	0	0
Filler	51095	51150	0	0	0	0	Filler	0	0
Filler	51151	51206	0	0	0	0	Filler	0	0
Filler	51207	51262	0	0	0	0	Filler	0	0
Filler	51263	51318	0	0	0	0	Filler	0	0
Filler	51319	51374	0	0	0	0	Filler	0	0
Filler	51375	51430	0	0	0	0	Filler	0	0
Filler	51431	51486	0	0	0	0	Filler	0	0
Filler	51487	51542	0	0	0	0	Filler	0	0
Filler	51543	51598	0	0	0	0	Filler	0	0
Filler	51599	51654	0	0	0	0	Filler	0	0
Filler	51655	51710	0	0	0	0	Filler	0	0
Filler	51711	51766	0	0	0	0	Filler	0	0
Filler	51767	51822	0	0	0	0	Filler	0	0
Filler	51823	51878	0	0	0	0	Filler	0	0
Filler	51879	51934	0	0	0	0	Filler	0	0
Filler	51935	51990	0	0	0	0	Filler	0	0
Filler	51991	52046	0	0	0	0	Filler	0	0
Filler	52047	52102	0	0	0	0	Filler	0	0
Filler	52103	52158	0	0	0	0	Filler	0	0
Filler	52159	52214	0	0	0	0	Filler	0	0
Filler	52215	52270	0	0	0	0	Filler	0	0
Filler	52271	52326	0	0	0	0	Filler	0	0
Filler	52327	52382	0	0	0	0	Filler	0	0
Filler	52383	52438	0	0	0	0	Filler	0	0
Filler	52439	52494	0	0	0	0	Filler	0	0
Filler	52495	52550	0	0	0	0	Filler	0	0
Filler	52551	52606	0	0	0	0	Filler	0	0
Filler	52607	52662	0	0	0	0	Filler	0	0
Filler	52663	52718	0	0	0	0	Filler	0	0
Filler	52719	52774	0	0	0	0	Filler	0	0
Filler	52775	52830	0	0	0	0	Filler	0	0
Filler	52831	52886	0	0	0	0	Filler	0	0
Filler	52887	52942	0	0	0	0	Filler	0	0
Filler	52943	52998	0	0	0	0	Filler	0	0
Filler	52999	53054	0	0	0	0	Filler	0	0
Filler	53055	53110	0	0	0	0	Filler	0	0
Filler	53111	53166	0	0	0	0	Filler	0	0
Filler	53167	53222	0	0	0	0	Filler	0	0
Filler	53223	53278	0	0	0	0	Filler	0	0
Filler	53279	53334	0	0	0	0	Filler	0	0
Filler	53335	53390	0	0	0	0	Filler	0	0
Filler	53391	53446	0	0	0	0	Filler	0	0
Filler	53447	53502	0	0	0	0	Filler	0	0
Filler	53503	53558	0	0	0	0	Filler	0	0
Filler	53559	53614	0	0	0	0	Filler	0	0
Filler	53615	53670	0	0	0	0	Filler	0	0
Filler	53671	53726	0	0	0	0	Filler	0	0
Filler	53727	53782	0	0	0	0	Filler	0	0
Filler	53783	53838	0	0	0	0	Filler	0	0
Filler	53839	53894	0	0	0	0	Filler	0	0
Filler	53895	53950	0	0	0	0	Filler	0	0
Filler	53951	54006	0	0	0	0	Filler	0	0
Filler	54007	54062	0	0	0	0	Filler	0	0
Filler	54063	54118	0	0	0	0	Filler	0	0
Filler	54119	54174	0	0	0	0	Filler	0	0
Filler	54175	54230	0	0	0	0	Filler	0	0
Filler	54231	54286	0	0	0	0	Filler	0	0
Filler	54287	54342	0	0	0	0	Filler	0	0
Filler	54343	54398	0	0	0	0	Filler	0	0
Filler	54399	54454	0	0	0	0	Filler	0	0
Filler	54455	54510	0	0	0	0	Filler	0	0
Filler	54511	54566	0	0	0	0	Filler	0	0
Filler	54567	54622	0	0	0	0	Filler	0	0
Filler	54623	54678	0	0	0	0	Filler	0	0
Filler	54679	54734	0	0	0	0	Filler	0	0
Filler	54735	54790	0	0	0	0	Filler	0	0
Filler	54791	54846	0	0	0	0	Filler	0	0
Filler	54847	54902	0	0	0	0	Filler	0	0
Filler	54903	54958	0	0	0	0	Filler	0	0
Filler	54959	55014	0	0	0	0	Filler	0	0
Filler	55015	55070	0	0	0	0	Filler	0	0
Filler	55071	55126	0	0	0	0	Filler	0	0
Filler	55127	55182	0	0	0	0	Filler	0	0
Filler	55183	55238	0	0	0	0	Filler	0	0
Filler	55239	55294	0	0	0	0	Filler	0	0
Filler	55295	55350	0	0	0	0	Filler	0	0
Filler	55351	55406	0	0	0	0	Filler	0	0
Filler	55407	55462	0	0	0	0	Filler	0	0
Filler	55463	55518	0	0	0	0	Filler	0	0
Filler	55519	55574	0	0	0	0	Filler	0	0
Filler	55575	55630	0	0	0	0	Filler	0	0
Filler	55631	55686	0	0	0	0	Filler	0	0
Filler	55687	55742	0	0	0	0	Filler	0	0
Filler	55743	55798	0	0	0	0	Filler	0	0
Filler	55799	55854	0	0	0	0	Filler	0	0
Filler	55855	55910	0	0	0	0	Filler	0	0
Filler	55911	55966	0	0	0	0	Filler	0	0
Filler	55967	56022	0	0	0	0	Filler	0	0
Filler	56023	56078	0	0	0	0	Filler	0	0
Filler	56079	56134	0	0	0	0	Filler	0	0
Filler	56135	56190	0	0	0	0	Filler	0	0
Filler	56191	56246	0	0	0	0	Filler	0	0
Filler	56247	56302	0	0	0	0	Filler	0	0
Filler	56303	56358	0	0	0	0	Filler	0	0
Filler	56359	56414	0	0	0	0	Filler	0	0
Filler	56415	56470	0	0	0	0	Filler	0	0
Filler	56471	56526	0	0	0	0	Filler	0	0
Filler	56527	56582	0	0	0	0	Filler	0	0
Filler	56583	56638	0	0	0	0	Filler	0	0
Filler	56639	56694	0	0	0	0	Filler	0	0
Filler	56695	56750	0	0	0	0	Filler	0	0
Filler	56751	56806	0	0	0	0	Filler	0	0
Filler	56807	56862	0	0	0	0	Filler	0	0
Filler	56863	56918	0	0	0	0	Filler	0	0
Filler	56919	56974	0	0	0	0	Filler	0	0
Filler	56975	57030	0	0	0	0	Filler	0	0
Filler	57031	57086	0	0	0	0	Filler	0	0
Filler	57087	57142	0	0	0	0	Filler	0	0
Filler	57143	57198	0	0	0	0	Filler	0	0
Filler	57199	57254	0	0	0	0	Filler	0	0
Filler	57255	57310	0	0	0	0	Filler	0	0
Filler	57311	57366	0	0	0	0	Filler	0	0
Filler	57367	57422	0	0	0	0	Filler	0	0
Filler	57423	57478	0	0	0	0	Filler	0	0
Filler	57479	57534	0	0	0	0	Filler	0	0
Filler	57535	57590	0	0	0	0	Filler	0	0
Filler	57591	57646	0	0	0	0	Filler	0	0
Filler	57647	57702	0	0	0	0	Filler	0	0
Filler	57703	57758	0	0	0	0	Filler	0	0
Filler	57759	57814	0	0	0	0	Filler	0	0
Filler	57815	57870	0	0	0	0	Filler	0	0
Filler	57871	57926	0	0	0	0	Filler	0	0
Filler	57927	57982	0	0	0	0	Filler	0	0
Filler	57983	58038	0	0	0	0	Filler	0	0
Filler	58039	58094	0	0	0	0	Filler	0	0
Filler	58095	58150	0	0	0	0	Filler	0	0
Filler	58151	58206	0	0	0	0	Filler	0	0
Filler	58207	58262	0	0	0	0	Filler	0	0
Filler	58263	58318	0	0	0	0	Filler	0	0
Filler	58319	58374	0	0	0	0	Filler	0	0
Filler	58375	58430	0	0	0	0	Filler	0	0
Filler	58431	58486	0	0	0	0	Filler	0	0
Filler	58487	58542	0	0	0	0	Filler	0	0
Filler	58543	58598	0	0	0	0	Filler	0	0
Filler	58599	58654	0	0	0	0	Filler	0	0
Filler	58655	58710	0	0	0	0	Filler	0	0
Filler	58711	58766	0	0	0	0	Filler	0	0
Filler	58767	58822	0	0	0	0	Filler	0	0
Filler	58823	58878	0	0	0	0	Filler	0	0
Filler	58879	58934	0	0	0	0	Filler	0	0
Filler	58935	58990	0	0	0	0	Filler	0	0
Filler	58991	59046	0	0	0	0	Filler	0	0
Filler	59047	59102	0	0	0	0	Filler	0	0
Filler	59103	59158	0	0	0	0	Filler	0	0
Filler	59159	59214	0	0	0	0	Filler	0	0
Filler	59215	59270	0	0	0	0	Filler	0	0
Filler	59271	59326	0	0	0	0	Filler	0	0
Filler	59327	59382	0	0	0	0	Filler	0	0
Filler	59383	59438	0	0	0	0	Filler	0	0
Filler	59439	59494	0	0	0	0	Filler	0	0
Filler	59495	59550	0	0	0	0	Filler	0	0
Filler	59551	59606	0	0	0	0	Filler	0	0
Filler	59607	59662	0	0	0	0	Filler	0	0
Filler	59663	59718	0	0	0	0	Filler	0	0
Filler	59719	59774	0	0	0	0	Filler	0	0
Filler	59775	59830	0	0	0	0	Filler	0	0
Filler	59831	59886	0	0	0	0	Filler	0	0
Filler	59887	59942	0	0	0	0	Filler	0	0
Filler	59943	59998	0	0	0	0	Filler	0	0
Filler	59999	60054	0	0	0	0	Filler	0	0
Filler	60055	60110	0	0	0	0	Filler	0	0
Filler	60111	60166	0	0	0	0	Filler	0	0
Filler	60167	60222	0	0	0	0	Filler	0	0
Filler	60223	60278	0	0	0	0	Filler	0	0
Filler	60279	60334	0	0	0	0	Filler	0	0
Filler	60335	60390	0	0	0	0	Filler	0	0
Filler	60391	60446	0	0	0	0	Filler	0	0
Filler	60447	60502	0	0	0	0	Filler	0	0
Filler	60503	60558	0	0	0	0	Filler	0	0
Filler	60559	60614	0	0	0	0	Filler	0	0
Filler	60615	60670	0	0	0	0	Filler	0	0
Filler	60671	60726	0	0	0	0	Filler	0	0
Filler	60727	60782	0	0	0	0	Filler	0	0
Filler	60783	60838	0	0	0	0	Filler	0	0
Filler	60839	60894	0	0	0	0	Filler	0	0
Filler	60895	60950	0	0	0	0	Filler	0	0
Filler	60951	61006	0	0	0	0	Filler	0	0
Filler	61007	61062	0	0	0	0	Filler	0	0
Filler	61063	61118	0	0	0	0	Filler	0	0
Filler	61119	61174	0	0	0	0	Filler	0	0
Filler	61175	61230	0	0	0	0	Filler	0	0
Filler	61231	61286	0	0	0	0	Filler	0	0
Filler	61287	61342	0	0	0	0	Filler	0	0
Filler	61343	61398	0	0	0	0	Filler	0	0
Filler	61399	61454	0	0	0	0	Filler	0	0
Filler	61455	61510	0	0	0	0	Filler	0	0
Filler	61511	61566	0	0	0	0	Filler	0	0
Filler	61567	61622	0	0	0	0	Filler	0	0
Filler	61623	61678	0	0	0	0	Filler	0	0
Filler	61679	61734	0	0	0	0	Filler	0	0
Filler	61735	61790	0	0	0	0	Filler	0	0
Filler	61791	61846	0	0	0	0	Filler	0	0
Filler	61847	61902	0	0	0	0	Filler	0	0
Filler	61903	61958	0	0	0	0	Filler	0	0
Filler	61959	62014	0	0	0	0	Filler	0	0
Filler	62015	62070	0	0	0	0	Filler	0	0
Filler	62071	62126	0	0	0	0	Filler	0	0
Filler	62127	62182	0	0	0	0	Filler	0	0
Filler	62183	62238	0	0	0	0	Filler	0	0
Filler	62239	62294	0	0	0	0	Filler	0	0
Filler	62295	62350	0	0	0	0	Filler	0	0
Filler	62351	62406	0	0	0	0	Filler	0	0
Filler	62407	62462	0	0	0	0	Filler	0	0
Filler	62463	62518	0	0	0	0	Filler	0	0
Filler	62519	62574	0	0	0	0	Filler	0	0
Filler	62575	62630	0	0	0	0	Filler	0	0
Filler	62631	62686	0	0	0	0	Filler	0	0
Filler	62687	62742	0	0	0	0	Filler	0	0
Filler	62743	62798	0	0	0	0	Filler	0	0
Filler	62799	62854	0	0	0	0	Filler	0	0
Filler	62855	62910	0	0	0	0	Filler	0	0
Filler	62911	62966	0	0	0	0	Filler	0	0
Filler	62967	63022	0	0	0	0	Filler	0	0
Filler	63023	63078	0	0	0	0	Filler	0	0
Filler	63079	63134	0	0	0	0	Filler	0	0
Filler	63135	63190	0	0	0	0	Filler	0	0
Filler	63191	63246	0	0	0	0	Filler	0	0
Filler	63247	63302	0	0	0	0	Filler	0	0
Filler	63303	63358	0	0	0	0	Filler	0	0
Filler	63359	63414	0	0	0	0	Filler	0	0
Filler	63415	63470	0	0	0	0	Filler	0	0
Filler	63471	63526	0	0	0	0	Filler	0	0
Filler	63527	63582	0	0	0	0	Filler	0	0
Filler	63583	63638	0	0	0	0	Filler	0	0
Filler	63639	63694	0	0	0	0	Filler	0	0
Filler	63695	63750	0	0	0	0	Filler	0	0
Filler	63751	63806	0	0	0	0	Filler	0	0
Filler	63807	63862	0	0	0	0	Filler	0	0
Filler	63863	63918	0	0	0	0	Filler	0	0
Filler	63919	63974	0	0	0	0	Filler	0	0
Filler	63975	64030	0	0	0	0	Filler	0	0
Filler	64031	64086	0	0	0	0	Filler	0	0
Filler	64087	64142	0	0	0	0	Filler	0	0
Filler	64143	64198	0	0	0	0	Filler	0	0
Filler	64199	64254	0	0	0	0	Filler	0	0
Filler	64255	64310	0	0	0	0	Filler	0	0
Filler	64311	64366	0	0	0	0	Filler	0	0
Filler	64367	64422	0	0	0	0	Filler	0	0
Filler	64423	64478	0	0	0	0	Filler	0	0
Filler	64479	64534	0	0	0	0	Filler	0	0
Filler	64535	64590	0	0	0	0	Filler	0	0
Filler	64591	64646	0	0	0	0	Filler	0	0
Filler	64647	64702	0	0	0	0	Filler	0	0
Filler	64703	64758	0	0	0	0	Filler	0	0
Filler	64759	64814	0	0	0	0	Filler	0	0
Filler	64815	64870	0	0	0	0	Filler	0	0
Filler	64871	64926	0	0	0	0	Filler	0	0
Filler	64927	64982	0	0	0	0	Filler	0	0
Filler	64983	65038	0	0	0	0	Filler	0	0
Filler	65039	65094	0	0	0	0	Filler	0	0
Filler	65095	65150	0	0	0	0	Filler	0	0
Filler	65151	65206	0	0	0	0	Filler	0	0
Filler	65207	65262	0	0	0	0	Filler	0	0
Filler	65263	65318	0	0	0	0	Filler	0	0
Filler	65319	65374	0	0	0	0	Filler	0	0
Filler	65375	65430	0	0	0	0	Filler	0	0
Filler	65431	65486	0	0	0	0	Filler	0	0
Filler	65487	65542	0	0	0	0	Filler	0	0
Filler	65543	65598	0	0	0	0	Filler	0	0
Filler	65599	65654	0	0	0	0	Filler	0	0
Filler	65655	65710	0	0	0	0	Filler	0	0
Filler	65711	65766	0	0	0	0	Filler	0	0
Filler	65767	65822	0	0	0	0	Filler	0	0
Filler	65823	65878	0	0	0	0	Filler	0	0
Filler	65879	65934	0	0	0	0	Filler	0	0
Filler	65935	65990	0	0	0	0	Filler	0	0
Filler	65991	66046	0	0	0	0	Filler	0	0
Filler	66047	66102	0	0	0	0	Filler	0	0
Filler	66103	66158	0	0	0	0	Filler	0	0
Filler	66159	66214	0	0	0	0	Filler	0	0
Filler	66215	66270	0	0	0	0	Filler	0	0
Filler	66271	66326	0	0	0	0	Filler	0	0
Filler	66327	66382	0	0	0	0	Filler	0	0
Filler	66383	66438	0	0	0	0	Filler	0	0
Filler	66439	66494	0	0	0	0	Filler	0	0
Filler	66495	66550	0	0	0	0	Filler	0	0
Filler	66551	66606	0	0	0	0	Filler	0	0
Filler	66607	66662	0	0	0	0	Filler	0	0
Filler	66663	66718	0	0	0	0	Filler	0	0
Filler	66719	66774	0	0	0	0	Filler	0	0
Filler	66775	66830	0	0	0	0	Filler	0	0
Filler	66831	66886	0	0	0	0	Filler	0	0
Filler	66887	66942	0	0	0	0	Filler	0	0
Filler	66943	66998	0	0	0	0	Filler	0	0
Filler	66999	67054	0	0	0	0	Filler	0	0
Filler	67055	67110	0	0	0	0	Filler	0	0
Filler	67111	67166	0	0	0	0	Filler	0	0
Filler	67167	67222	0	0	0	0	Filler	0	0
Filler	67223	67278	0	0	0	0	Filler	0	0
Filler	67279	67334	0	0	0	0	Filler	0	0
Filler	67335	67390	0	0	0	0	Filler	0	0
Filler	67391	67446	0	0	0	0	Filler	0	0
Filler	67447	67502	0	0	0	0	Filler	0	0
Filler	67503	67558	0	0	0	0	Filler	0	0
Filler	67559	67614	0	0	0	0	Filler	0	0
Filler	67615	67670	0	0	0	0	Filler	0	0
Filler	67671	67726	0	0	0	0	Filler	0	0
Filler	67727	67782	0	0	0	0	Filler	0	0
Filler	67783	67838	0	0	0	0	Filler	0	0
Filler	67839	67894	0	0	0	0	Filler	0	0
Filler	67895	67950	0	0	0	0	Filler	0	0
Filler	67951	68006	0	0	0	0	Filler	0	0
Filler	68007	68062	0	0	0	0	Filler	0	0
Filler	68063	68118	0	0	0	0	Filler	0	0
Filler	68119	68174	0	0	0	0	Filler	0	0
Filler	68175	68230	0	0	0	0	Filler	0	0
Filler	68231	68286	0	0	0	0	Filler	0	0
Filler	68287	68342	0	0	0	0	Filler	0	0
Filler	68343	68398	0	0	0	0	Filler	0	0
Filler	68399	68454	0	0	0	0	Filler	0	0
Filler	68455	68510	0	0	0	0	Filler	0	0
Filler	68511	68566	0	0	0	0	Filler	0	0
Filler	68567	68622	0	0	0	0	Filler	0	0
Filler	68623	68678	0	0	0	0	Filler	0	0
Filler	68679	68734	0	0	0	0	Filler	0	0
Filler	68735	68790	0	0	0	0	Filler	0	0
Filler	68791	68846	0	0	0	0	Filler	0	0
Filler	68847	68902	0	0	0	0	Filler	0	0
Filler	68903	68958	0	0	0	0	Filler	0	0
Filler	68959	69014	0	0	0	0	Filler	0	0
Filler	69015	69070	0	0	0	0	Filler	0	0
Filler	69071	69126	0	0	0	0	Filler	0	0
Filler	69127	69182	0	0	0	0	Filler	0	0
Filler	69183	69238	0	0	0	0	Filler	0	0
Filler	69239	69294	0	0	0	0	Filler	0	0
Filler	69295	69350	0	0	0	0	Filler	0	0
Filler	69351	69406	0	0	0	0	Filler	0	0
Filler	69407	69462	0	0	0	0	Filler	0	0
Filler	69463	69518	0	0	0	0	Filler	0	0
Filler	69519	69574	0	0	0	0	Filler	0	0
Filler	69575	69630	0	0	0	0	Filler	0	0
Filler	69631	69686	0	0	0	0	Filler	0	0
Filler	69687	69742	0	0	0	0	Filler	0	0
Filler	69743	69798	0	0	0	0	Filler	0	0
Filler	69799	69854	0	0	0	0	Filler	0	0
Filler	69855	69910	0	0	0	0	Filler	0	0
Filler	69911	69966	0	0	0	0	Filler	0	0
Filler	69967	70022	0	0	0	0	Filler	0	0
Filler	70023	70078	0	0	0	0	Filler	0	0
Filler	70079	70134	0	0	0	0	Filler	0	0
Filler	70135	70190	0	0	0	0	Filler	0	0
Filler	70191	70246	0	0	0	0	Filler	0	0
Filler	70247	70302	0	0	0	0	Filler	0	0
Filler	70303	70358	0	0	0	0	Filler	0	0
Filler	70359	70414	0	0	0	0	Filler	0	0
Filler	70415	70470	0	0	0	0	Filler	0	0
Filler	70471	70526	0	0	0	0	Filler	0	0
Filler	70527	70582	0	0	0	0	Filler	0	0
Filler	70583	70638	0	0	0	0	Filler	0	0
Filler	70639	70694	0	0	0	0	Filler	0	0
Filler	70695	70750	0	0	0	0	Filler	0	0
Filler	70751	70806	0	0	0	0	Filler	0	0
Filler	70807	70862	0	0	0	0	Filler	0	0
Filler	70863	70918	0	0	0	0	Filler	0	0
Filler	70919	70974	0	0	0	0	Filler	0	0
Filler	70975	71030	0	0	0	0	Filler	0	0
Filler	71031	71086	0	0	0	0	Filler	0	0
Filler	71087	71142	0	0	0	0	Filler	0	0
Filler	71143	71198	0	0	0	0	Filler	0	0
Filler	71199	71254	0	0	0	0	Filler	0	0
Filler	71255	71310	0	0	0	0	Filler	0	0
Filler	71311	71366	0	0	0	0	Filler	0	0
Filler	71367	71422	0	0	0	0	Filler	0	0
Filler	71423	71478	0	0	0	0	Filler	0	0
Filler	71479	71534	0	0	0	0	Filler	0	0
Filler	71535	71590	0	0	0	0	Filler	0	0
Filler	71591	71646	0	0	0	0	Filler	0	0
Filler	71647	71702	0	0	0	0	Filler	0	0
Filler	71703	71758	0	0	0	0	Filler	0	0
Filler	71759	71814	0	0	0	0	Filler	0	0
Filler	71815	71870	0	0	0	0	Filler	0	0
Filler	71871	71926	0	0	0	0	Filler	0	0
Filler	71927	71982	0	0	0	0	Filler	0	0
Filler	71983	72038	0	0	0	0	Filler	0	0
Filler	72039	72094	0	0	0	0	Filler	0	0
Filler	72095	72150	0	0	0	0	Filler	0	0
Filler	72151	72206	0	0	0	0	Filler	0	0
Filler	72207	72262	0	0	0	0	Filler	0	0
Filler	72263	72318	0	0	0	0	Filler	0	0
Filler	72319	72374	0	0	0	0	Filler	0	0
Filler	72375	72430	0	0	0	0	Filler	0	0
Filler	72431	72486	0	0	0	0	Filler	0	0
Filler	72487	72542	0	0	0	0	Filler	0	0
Filler	72543	72598	0	0	0	0	Filler	0	0
Filler	72599	72654	0	0	0	0	Filler	0	0
Filler	72655	72710	0	0	0	0	Filler	0	0
Filler	72711	72766	0	0	0	0	Filler	0	0
Filler	72767	72822	0	0	0	0	Filler	0	0
Filler	72823	72878	0	0	0	0	Filler	0	0
Filler	72879	72934	0	0	0	0	Filler	0	0
Filler	72935	72990	0	0	0	0	Filler	0	0
Filler	72991	73046	0	0	0	0	Filler	0	0
Filler	73047	73102	0	0	0	0	Filler	0	0
Filler	73103	73158	0	0	0	0	Filler	0	0
Filler	73159	73214	0	0	0	0	Filler	0	0
Filler	73215	73270	0	0	0	0	Filler	0	0
Filler	73271	73326	0	0	0	0	Filler	0	0
Filler	73327	73382	0	0	0	0	Filler	0	0
Filler	73383	73438	0	0	0	0	Filler	0	0
Filler	73439	73494	0	0	0	0	Filler	0	0
Filler	73495	73550	0	0	0	0	Filler	0	0
Filler	73551	73606	0	0	0	0	Filler	0	0
Filler	73607	73662	0	0	0	0	Filler	0	0
Filler	73663	73718	0	0	0	0	Filler	0	0
Filler	73719	73774	0	0	0	0	Filler	0	0
Filler	73775	73830	0	0	0	0	Filler	0	0
Filler	73831	73886	0	0	0	0	Filler	0	0
Filler	73887	73942	0	0	0	0	Filler	0	0
Filler	73943	73998	0	0	0	0	Filler	0	0
Filler	73999	74054	0	0	0	0	Filler	0	0
Filler	74055	74110	0	0	0	0	Filler	0	0
Filler	74111	74166	0	0	0	0	Filler	0	0
Filler	74167	74222	0	0	0	0	Filler	0	0
Filler	74223	74278	0	0	0	0	Filler	0	0
Filler	74279	74334	0	0	0	0	Filler	0	0
Filler	74335	74390	0	0	0	0	Filler	0	0
Filler	74391	74446	0	0	0	0	Filler	0	0
Filler	74447	74502	0	0	0	0	Filler	0	0
Filler	74503	74558	0	0	0	0	Filler	0	0
Filler	74559	74614	0	0	0	0	Filler	0	0
Filler	74615	74670	0	0	0	0	Filler	0	0
Filler	74671	74726	0	0	0	0	Filler	0	0
Filler	74727	74782	0	0	0	0	Filler	0	0
Filler	74783	74838	0	0	0	0	Filler	0	0
Filler	74839	74894	0	0	0	0	Filler	0	0
Filler	74895	74950	0	0	0	0	Filler	0	0
Filler	74951	75006	0	0	0	0	Filler	0	0
Filler	75007	75062	0	0	0	0	Filler	0	0
Filler	75063	75118	0	0	0	0	Filler	0	0
Filler	75119	75174	0	0	0	0	Filler	0	0
Filler	75175	75230	0	0	0	0	Filler	0	0
Filler	75231	75286	0	0	0	0	Filler	0	0
Filler	75287	75342	0	0	0	0	Filler	0	0
Filler	75343	75398	0	0	0	0	Filler	0	0
Filler	75399	75454	0	0	0	0	Filler	0	0
Filler	75455	75510	0	0	0	0	Filler	0	0
Filler	75511	75566	0	0	0	0	Filler	0	0
Filler	75567	75622	0	0	0	0	Filler	0	0
Filler	75623	75678	0	0	0	0	Filler	0	0
Filler	75679	75734	0	0	0	0	Filler	0	0
Filler	75735	75790	0	0	0	0	Filler	0	0
Filler	75791	75846	0	0	0	0	Filler	0	0
Filler	75847	75902	0	0	0	0	Filler	0	0
Filler	75903	75958	0	0	0	0	Filler	0	0
Filler	75959	76014	0	0	0	0	Filler	0	0
Filler	76015	76070	0	0	0	0	Filler	0	0
Filler	76071	76126	0	0	0	0	Filler	0	0
Filler	76127	76182	0	0	0	0	Filler	0	0
Filler	76183	76238	0	0	0	0	Filler	0	0
Filler	76239	76294	0	0	0	0	Filler	0	0
Filler	76295	76350	0	0	0	0	Filler	0	0
Filler	76351	76406	0	0	0	0	Filler	0	0
Filler	76407	76462	0	0	0	0	Filler	0	0
Filler	76463	76518	0	0	0	0	Filler	0	0
Filler	76519	76574	0	0	0	0	Filler	0	0
Filler	76575	76630	0	0	0	0	Filler	0	0
Filler	76631	76686	0	0	0	0	Filler	0	0
Filler	76687	76742	0	0	0	0	Filler	0	0
Filler	76743	76798	0	0	0	0	Filler	0	0
Filler	76799	76854	0	0	0	0	Filler	0	0
Filler	76855	76910	0	0	0	0	Filler	0	0
Filler	76911	76966	0	0	0	0	Filler	0	0
Filler	76967	77022	0	0	0	0	Filler	0	0
Filler	77023	77078	0	0	0	0	Filler	0	0
Filler	77079	77134	0	0	0	0	Filler	0	0
Filler	77135	77190	0	0	0	0	Filler	0	0
Filler	77191	77246	0	0	0	0	Filler	0	0
Filler	77247	77302	0	0	0	0	Filler	0	0
Filler	77303	77358	0	0	0	0	Filler	0	0
Filler	77359	77414	0	0	0	0	Filler	0	0
Filler	77415	77470	0	0	0	0	Filler	0	0
Filler	77471	77526	0	0	0	0	Filler	0	0
Filler	77527	77582	0	0	0	0	Filler	0	0
Filler	77583	77638	0	0	0	0	Filler	0	0
Filler	77639	77694	0	0	0	0	Filler	0	0
Filler	77695	77750	0	0	0	0	Filler	0	0
Filler	77751	77806	0	0	0	0	Filler	0	0
Filler	77807	77862	0	0	0	0	Filler	0	0
Filler	77863	77918	0	0	0	0	Filler	0	0
Filler	77919	77974	0	0	0	0	Filler	0	0
Filler	77975	78030	0	0	0	0	Filler	0	0
Filler	78031	78086	0	0	0	0	Filler	0	0
Filler	78087	78142	0	0	0	0	Filler	0	0
Filler	78143	78198	0	0	0	0	Filler	0	0
Filler	78199	78254	0	0	0	0	Filler	0	0
Filler	78255	78310	0	0	0	0	Filler	0	0
Filler	78311	78366	0	0	0	0	Filler	0	0
Filler	78367	78422	0	0	0	0	Filler	0	0
Filler	78423	78478	0	0	0	0	Filler	0	0
Filler	78479	78534	0	0	0	0	Filler	0	0
Filler	78535	78590	0	0	0	0	Filler	0	0
Filler	78591	78646	0	0	0	0	Filler	0	0
Filler	78647	78702	0	0	0	0	Filler	0	0
Filler	78703	78758	0	0	0	0	Filler	0	0
Filler	78759	78814	0	0	0	0	Filler	0	0
Filler	78815	78870	0	0	0	0	Filler	0	0
Filler	78871	78926	0	0	0	0	Filler	0	0
Filler	78927	78982	0	0	0	0	Filler	0	0
Filler	78983	79038	0	0	0	0	Filler	0	0
Filler	79039	79094	0	0	0	0	Filler	0	0
Filler	79095	79150	0	0	0	0	Filler	0	0
Filler	79151	79206	0	0	0	0	Filler	0	0
Filler	79207	79262	0	0	0	0	Filler	0	0
Filler	79263	79318	0	0	0	0	Filler	0	0
Filler	79319	79374	0	0	0	0	Filler	0	0
Filler	79375	79430	0	0	0	0	Filler	0	0
Filler	79431	79486	0	0	0	0	Filler	0	0
Filler	79487	79542	0	0	0	0	Filler	0	0
Filler	79543	79598	0	0	0	0	Filler	0	0
Filler	79599	79654	0	0	0	0	Filler	0	0
Filler	79655	79710	0	0	0	0	Filler	0	0
Filler	79711	79766	0	0	0	0	Filler	0	0
Filler	79767	79822	0	0	0	0	Filler	0	0
Filler	79823	79878	0	0	0	0	Filler	0	0
Filler	79879	79934	0	0	0	0	Filler	0	0
Filler	79935	79990	0	0	0	0	Filler	0	0
Filler	79991	80046	0	0	0	0	Filler	0	0
Filler	80047	80102	0	0	0	0	Filler	0	0
Filler	80103	80158	0	0	0	0	Filler	0	0
Filler	80159	80214	0	0	0	0	Filler	0	0
Filler	80215	80270	0	0	0	0	Filler	0	0
Filler	80271	80326	0	0	0	0	Filler	0	0
Filler	80327	80382	0	0	0	0	Filler	0	0
Filler	80383	80438	0	0	0	0	Filler	0	0
Filler	80439	80494	0	0	0	0	Filler	0	0
Filler	80495	80550	0	0	0	0	Filler	0	0
Filler	80551	80606	0	0	0	0	Filler	0	0
Filler	80607	80662	0	0	0	0	Filler	0	0
Filler	80663	80718	0	0	0	0	Filler	0	0
Filler	80719	80774	0	0	0	0	Filler	0	0
Filler	80775	80830	0	0	0	0	Filler	0	0
Filler	80831	80886	0	0	0	0	Filler	0	0
Filler	80887	80942	0	0	0	0	Filler	0	0
Filler	80943	80998	0	0	0	0	Filler	0	0
Filler	80999	81054	0	0	0	0	Filler	0	0
Filler	81055	81110	0	0	0	0	Filler	0	0
Filler	81111	81166	0	0	0	0	Filler	0	0
Filler	81167	81222	0	0	0	0	Filler	0	0
Filler	81223	81278	0	0	0	0	Filler	0	0
Filler	81279	81334	0	0	0	0	Filler	0	0
Filler	81335	81390	0	0	0	0	Filler	0	0
Filler	81391	81446	0	0	0	0	Filler	0	0
Filler	81447	81502	0	0	0	0	Filler	0	0
Filler	81503	81558	0	0	0	0	Filler	0	0
Filler	81559	81614	0	0	0	0	Filler	0	0
Filler	81615	81670	0	0	0	0	Filler	0	0
Filler	81671	81726	0	0	0	0	Filler	0	0
Filler	81727	81782	0	0	0	0	Filler	0	0
Filler	81783	81838	0	0	0	0	Filler	0	0
Filler	81839	81894	0	0	0	0	Filler	0	0
Filler	81895	81950	0	0	0	0	Filler	0	0
Filler	81951	82006	0	0	0	0	Filler	0	0
Filler	82007	82062	0	0	0	0	Filler	0	0
Filler	82063	82118	0	0	0	0	Filler	0	0
Filler	82119	82174	0	0	0	0	Filler	0	0
Filler	82175	82230	0	0	0	0	Filler	0	0
Filler	82231	82286	0	0	0	0	Filler	0	0
Filler	82287	82342	0	0	0	0	Filler	0	0
Filler	82343	82398	0	0	0	0	Filler	0	0
Filler	82399	82454	0	0	0	0	Filler	0	0
Filler	82455	82510	0	0	0	0	Filler	0	0
Filler	82511	82566	0	0	0	0	Filler	0	0
Filler	82567	82622	0	0	0	0	Filler	0	0
Filler	82623	82678	0	0	0	0	Filler	0	0
Filler	82679	82734	0	0	0	0	Filler	0	0
Filler	82735	82790	0	0	0	0	Filler	0	0
Filler	82791	82846	0	0	0	0	Filler	0	0
Filler	82847	82902	0	0	0	0	Filler	0	0
Filler	82903	82958	0	0	0	0	Filler	0	0
Filler	82959	83014	0	0	0	0	Filler	0	0
Filler	83015	83070	0	0	0	0	Filler	0	0
Filler	83071	83126	0	0	0	0	Filler	0	0
Filler	83127	83182	0	0	0	0	Filler	0	0
Filler	83183	83238	0	0	0	0	Filler	0	0
Filler	83239	83294	0	0	0	0	Filler	0	0
Filler	83295	83350	0	0	0	0	Filler	0	0
Filler	83351	83406	0	0	0	0	Filler	0	0
Filler	83407	83462	0	0	0	0	Filler	0	0
Filler	83463	83518	0	0	0	0	Filler	0	0
Filler	83519	83574	0	0	0	0	Filler	0	0
Filler	83575	83630	0	0	0	0	Filler	0	0
Filler	83631	83686	0	0	0	0	Filler	0	0
Filler	83687	83742	0	0	0	0	Filler	0	0
Filler	83743	83798	0	0	0	0	Filler	0	0
Filler	83799	83854	0	0	0	0	Filler	0	0
Filler	83855	83910	0	0	0	0	Filler	0	0
Filler	83911	83966	0	0	0	0	Filler	0	0
Filler	83967	84022	0	0	0	0	Filler	0	0
Filler	84023	84078	0	0	0	0	Filler	0	0
Filler	84079	84134	0	0	0	0	Filler	0	0
Filler	84135	84190	0	0	0	0	Filler	0	0
Filler	84191	84246	0	0	0	0	Filler	0	0
Filler	84247	84302	0	0	0	0	Filler	0	0
Filler	84303	84358	0	0	0	0	Filler	0	0
Filler	84359	84414	0	0	0	0	Filler	0	0
Filler	84415	84470	0	0	0	0	Filler	0	0
Filler	84471	84526	0	0	0	0	Filler	0	0
Filler	84527	84582	0	0	0	0	Filler	0	0
Filler	84583	84638	0	0	0	0	Filler	0	0
Filler	84639	84694	0	0	0	0	Filler	0	0
Filler	84695	84750	0	0	0	0	Filler	0	0
Filler	84751	84806	0	0	0	0	Filler	0	0
Filler	84807	84862	0	0	0	0	Filler	0	0
Filler	84863	84918	0	0	0	0	Filler	0	0
Filler	84919	84974	0	0	0	0	Filler	0	0
Filler	84975	85030	0	0	0	0	Filler	0	0
Filler	85031	85086	0	0	0	0	Filler	0	0
Filler	85087	85142	0	0	0	0	Filler	0	0
Filler	85143	85198	0	0	0	0	Filler	0	0
Filler	85199	85254	0	0	0	0	Filler	0	0
Filler	85255	85310	0	0	0	0	Filler	0	0
Filler	85311	85366	0	0	0	0	Filler	0	0
Filler	85367	85422	0	0	0	0	Filler	0	0
Filler	85423	85478	0	0	0	0	Filler	0	0
Filler	85479	85534	0	0	0	0	Filler	0	0
Filler	85535	85590	0	0	0	0	Filler	0	0
Filler	85591	85646	0	0	0	0	Filler	0	0
Filler	85647	85702	0	0	0	0	Filler	0	0
Filler	85703	85758	0	0	0	0	Filler	0	0
Filler	85759	85814	0	0	0	0	Filler	0	0
Filler	85815	85870	0	0	0	0	Filler	0	0
Filler	85871	85926	0	0	0	0	Filler	0	0
Filler	85927	85982	0	0	0	0	Filler	0	0
Filler	85983	86038	0	0	0	0	Filler	0	0
Filler	86039	86094	0	0	0	0	Filler	0	0
Filler	86095	86150	0	0	0	0	Filler	0	0
Filler	86151	86206	0	0	0	0	Filler	0	0
Filler	86207	86262	0	0	0	0	Filler	0	0
Filler	86263	86318	0	0	0	0	Filler	0	0
Filler	86319	86374	0	0	0	0	Filler	0	0
Filler	86375	86430	0	0	0	0	Filler	0	0
Filler	86431	86486	0	0	0	0	Filler	0	0
Filler	86487	86542	0	0	0	0	Filler	0	0
Filler	86543	86598	0	0	0	0	Filler	0	0
Filler	86599	86654	0	0	0	0	Filler	0	0
Filler	86655	86710	0	0	0	0	Filler	0	0
Filler	86711	86766	0	0	0	0	Filler	0	0
Filler	86767	86822	0	0	0	0	Filler	0	0
Filler	86823	86878	0	0	0	0	Filler	0	0
Filler	86879	86934	0	0	0	0	Filler	0	0
Filler	86935	86990	0	0	0	0	Filler	0	0
Filler	86991	87046	0	0	0	0	Filler	0	0
Filler	87047	87102	0	0	0	0	Filler	0	0
Filler	87103	87158	0	0	0	0	Filler	0	0
Filler	87159	87214	0	0	0	0	Filler	0	0
Filler	87215	87270	0	0	0	0	Filler	0	0
Filler	87271	87326	0	0	0	0	Filler	0	0
Filler	87327	87382	0	0	0	0	Filler	0	0
Filler	87383	87438	0	0	0	0	Filler	0	0
Filler	87439	87494	0	0	0	0	Filler	0	0
Filler	87495	87550	0	0	0	0	Filler	0	0
Filler	87551	87606	0	0	0	0	Filler	0	0
Filler	87607	87662	0	0	0	0	Filler	0	0
Filler	87663	87718	0	0	0	0	Filler	0	0
Filler	87719	87774	0	0	0	0	Filler	0	0
Filler	87775	87830	0	0	0	0	Filler	0	0
Filler	87831	87886	0	0	0	0	Filler	0	0
Filler	87887	87942	0	0	0	0	Filler	0	0
Filler	87943	87998	0	0	0	0	Filler	0	0
Filler	87999	88054	0	0	0	0	Filler	0	0
Filler	88055	88110	0	0	0	0	Filler	0	0
Filler	88111	88166	0	0	0	0	Filler	0	0
Filler	88167	88222	0	0	0	0	Filler	0	0
Filler	88223	88278	0	0	0	0	Filler	0	0
Filler	88279	88334	0	0	0	0	Filler	0	0
Filler	88335	88390	0	0	0	0	Filler	0	0
Filler	88391	88446	0	0	0	0	Filler	0	0
Filler	88447	88502	0	0	0	0	Filler	0	0
Filler	88503	88558	0	0	0	0	Filler	0	0
Filler	88559	88614	0	0	0	0	Filler	0	0
Filler	88615	88670	0	0	0	0	Filler	0	0
Filler	88671	88726	0	0	0	0	Filler	0	0
Filler	88727	88782	0	0	0	0	Filler	0	0
Filler	88783	88838	0	0	0	0	Filler	0	0
Filler	88839	88894	0	0	0	0	Filler	0	0
Filler	88895	88950	0	0	0	0	Filler	0	0
Filler	88951	89006	0	0	0	0	Filler	0	0
Filler	89007	89062	0	0	0	0	Filler	0	0
Filler	89063	89118	0	0	0	0	Filler	0	0
Filler	89119	89174	0	0	0	0	Filler	0	0
Filler	89175	89230	0	0	0	0	Filler	0	0
Filler	89231	89286	0	0	0	0	Filler	0	0
Filler	89287	89342	0	0	0	0	Filler	0	0
Filler	89343	89398	0	0	0	0	Filler	0	0
Filler	89399	89454	0	0	0	0	Filler	0	0
Filler	89455	89510	0	0	0	0	Filler	0	0
Filler	89511	89566	0	0	0	0	Filler	0	0
Filler	89567	89622	0	0	0	0	Filler	0	0
Filler	89623	89678	0	0	0	0	Filler	0	0
Filler	89679	89734	0	0	0	0	Filler	0	0
Filler	89735	89790	0	0	0	0	Filler	0	0
Filler	89791	89846	0	0	0	0	Filler	0	0
Filler	89847	89902	0	0	0	0	Filler	0	0
Filler	89903	89958	0	0	0	0	Filler	0	0
Filler	89959	90014	0	0	0	0	Filler	0	0
Filler	90015	90070	0	0	0	0	Filler	0	0
Filler	90071	90126	0	0	0	0	Filler	0	0
Filler	90127	90182	0	0	0	0	Filler	0	0
Filler	90183	90238	0	0	0	0	Filler	0	0
Filler	90239	90294	0	0	0	0	Filler	0	0
Filler	90295	90350	0	0	0	0	Filler	0	0
Filler	90351	90406	0	0	0	0	Filler	0	0
Filler	90407	90462	0	0	0	0	Filler	0	0
Filler	90463	90518	0	0	0	0	Filler	0	0
Filler	90519	90574	0	0	0	0	Filler	0	0
Filler	90575	90630	0	0	0	0	Filler	0	0
Filler	90631	90686	0	0	0	0	Filler	0	0
Filler	90687	90742	0	0	0	0	Filler	0	0
Filler	90743	90798	0	0	0	0	Filler	0	0
Filler	90799	90854	0	0	0	0	Filler	0	0
Filler	90855	90910	0	0	0	0	Filler	0	0
Filler	90911	90966	0	0	0	0	Filler	0	0
Filler	90967	91022	0	0	0	0	Filler	0	0
Filler	91023	91078	0	0	0	0	Filler	0	0
Filler	91079	91134	0	0	0	0	Filler	0	0
Filler	91135	91190	0	0	0	0	Filler	0	0
Filler	91191	91246	0	0	0	0	Filler	0	0
Filler	91247	91302	0	0	0	0	Filler	0	0
Filler	91303	91358	0	0	0	0	Filler	0	0
Filler	91359	91414	0	0	0	0	Filler	0	0
Filler	91415	91470	0	0	0	0	Filler	0	0
Filler	91471	91526	0	0	0	0	Filler	0	0
Filler	91527	91582	0	0	0	0	Filler	0	0
Filler	91583	91638	0	0	0	0	Filler	0	0
Filler	91639	91694	0	0	0	0	Filler	0	0
Filler	91695	91750	0	0	0	0	Filler	0	0
Filler	91751	91806	0	0	0	0	Filler	0	0
Filler	91807	91862	0	0	0	0	Filler	0	0
Filler	91863	91918	0	0	0	0	Filler	0	0
Filler	91919	91974	0	0	0	0	Filler	0	0
Filler	91975	92030	0	0	0	0	Filler	0	0
Filler	92031	92086	0	0	0	0	Filler	0	0
Filler	92087	92142	0	0	0	0	Filler	0	0
Filler	92143	92198	0	0	0	0	Filler	0	0
Filler	92199	92254	0	0	0	0	Filler	0	0
Filler	92255	92310	0	0	0	0	Filler	0	0
Filler	92311	92366	0	0	0	0	Filler	0	0
Filler	92367	92422	0	0	0	0	Filler	0	0
Filler	92423	92478	0	0	0	0	Filler	0	0
Filler	92479	92534	0	0	0	0	Filler	0	0
Filler	92535	92590	0	0	0	0	Filler	0	0
Filler	92591	92646	0	0	0	0	Filler	0	0
Filler	92647	92702	0	0	0	0	Filler	0	0
Filler	92703	92758	0	0	0	0	Filler	0	0
Filler	92759	92814	0	0	0	0	Filler	0	0
Filler	92815	92870	0	0	0	0	Filler	0	0
Filler	92871	92926	0	0	0	0	Filler	0	0
Filler	92927	92982	0	0	0	0	Filler	0	0
Filler	92983	93038	0	0	0	0	Filler	0	0
Filler	93039	93094	0	0	0	0	Filler	0	0
Filler	93095	93150	0	0	0	0	Filler	0	0
Filler	93151	93206	0	0	0	0	Filler	0	0
Filler	93207	93262	0	0	0	0	Filler	0	0
Filler	93263	93318	0	0	0	0	Filler	0	0
Filler	93319	93374	0	0	0	0	Filler	0	0
Filler	93375	93430	0	0	0	0	Filler	0	0
Filler	93431	93486	0	0	0	0	Filler	0	0
Filler	93487	93542	0	0	0	0	Filler	0	0
Filler	93543	93598	0	0	0	0	Filler	0	0
Filler	93599	93654	0	0	0	0	Filler	0	0
Filler	93655	93710	0	0	0	0	Filler	0	0
Filler	93711	93766	0	0	0	0	Filler	0	0
Filler	93767	93822	0	0	0	0	Filler	0	0
Filler	93823	93878	0	0	0	0	Filler	0	0
Filler	93879	93934	0	0	0	0	Filler	0	0
Filler	93935	93990	0	0	0	0	Filler	0	0
Filler	93991	94046	0	0	0	0	Filler	0	0
Filler	94047	94102	0	0	0	0	Filler	0	0
Filler	94103	94158	0	0	0	0	Filler	0	0
Filler	94159	94214	0	0	0	0	Filler	0	0
Filler	94215	94270	0	0	0	0	Filler	0	0
Filler	94271	94326	0	0	0	0	Filler	0	0
Filler	94327	94382	0	0	0	0	Filler	0	0
Filler	94383	94438	0	0	0	0	Filler	0	0
Filler	94439	94494	0	0	0	0	Filler	0	0
Filler	94495	94550	0	0	0	0	Filler	0	0
Filler	94551	94606	0	0	0	0	Filler	0	0
Filler	94607	94662	0	0	0	0	Filler	0	0
Filler	94663	94718	0	0	0	0	Filler	0	0
Filler	94719	94774	0	0	0	0	Filler	0	0
Filler	94775	94830	0	0	0	0	Filler	0	0
Filler	94831	94886	0	0	0	0	Filler	0	0
Filler	94887	94942	0	0	0	0	Filler	0	0
Filler	94943	94998	0	0	0	0	Filler	0	0
Filler	94999	95054	0	0	0	0	Filler	0	0
Filler	95055	95110	0	0	0	0	Filler	0	0
Filler	95111	95166	0	0	0	0	Filler	0	0
Filler	95167	95222	0	0	0	0	Filler	0	0
Filler	95223	95278	0	0	0	0	Filler	0	0
Filler	95279	95334	0	0	0	0	Filler	0	0
Filler	95335	95390	0	0	0	0	Filler	0	0
Filler	95391	95446	0	0	0	0	Filler	0	0
Filler	95447	95502	0	0	0	0	Filler	0	0
Filler	95503	95558	0	0	0	0	Filler	0	0
Filler	95559	95614	0	0	0	0	Filler	0	0
Filler	95615	95670	0	0	0	0	Filler	0	0
Filler	95671	95726	0	0	0	0	Filler	0	0
Filler	95727	95782	0	0	0	0	Filler	0	0
Filler	95783	95838	0	0	0	0	Filler	0	0
Filler	95839	95894	0	0	0	0	Filler	0	0
Filler	95895	95950	0	0	0	0	Filler	0	0
Filler	95951	96006	0	0	0	0	Filler	0	0
Filler	96007	96062	0	0	0	0	Filler	0	0
Filler	96063	96118	0	0	0	0	Filler	0	0
Filler	96119	96174	0	0	0	0	Filler	0	0
Filler	96175	96230	0	0	0	0	Filler	0	0
Filler	96231	96286	0	0	0	0	Filler	0	0
Filler	96287	96342	0	0	0	0	Filler	0	0
Filler	96343	96398	0	0	0	0	Filler	0	0
Filler	96399	96454	0	0	0	0	Filler	0	0
Filler	96455	96510	0	0	0	0	Filler	0	0
Filler	96511	96566	0	0	0	0	Filler	0	0
Filler	96567	96622	0	0	0	0	Filler	0	0
Filler	96623	96678	0	0	0	0	Filler	0	0
Filler	96679	96734	0	0	0	0	Filler	0	0
Filler	96735	96790	0	0	0	0	Filler	0	0
Filler	96791	96846	0	0	0	0	Filler	0	0
Filler	96847	96902	0	0	0	0	Filler	0	0
Filler	96903	96958	0	0	0	0	Filler	0	0
Filler	96959	97014	0	0	0	0	Filler	0	0
Filler	97015	97070	0	0	0	0	Filler	0	0
Filler	97071	97126	0	0	0	0	Filler	0	0
Filler	97127	97182	0	0	0	0	Filler	0	0
Filler	97183	97238	0	0	0	0	Filler	0	0
Filler	97239	97294	0	0	0	0	Filler	0	0
Filler	97295	97350	0	0	0	0	Filler	0	0
Filler	97351	97406	0	0	0	0	Filler	0	0
Filler	97407	97462	0	0	0	0	Filler	0	0
Filler	97463	97518	0	0	0	0	Filler	0	0
Filler	97519	97574	0	0	0	0	Filler	0	0
Filler	97575	97630	0	0	0	0	Filler	0	0
Filler	97631	97686	0	0	0	0	Filler	0	0
Filler	97687	97742	0	0	0	0	Filler	0	0
Filler	97743	97798	0	0	0	0	Filler	0	0
Filler	97799	97854	0	0	0	0	Filler	0	0
Filler	97855	97910	0	0	0	0	Filler	0	0
Filler	97911	97966	0	0	0	0	Filler	0	0
Filler	97967	98022	0	0	0	0	Filler	0	0
Filler	98023	98078	0	0	0	0	Filler	0	0
Filler	98079	98134	0	0	0	0	Filler	0	0
Filler	98135	98190	0	0	0	0	Filler	0	0
Filler	98191	98246	0	0	0	0	Filler	0	0
Filler	98247	98302	0	0	0	0	Filler	0	0
Filler	98303	98358	0	0	0	0	Filler	0	0
Filler	98359	98414	0	0	0	0	Filler	0	0
Filler	98415	98470	0	0	0	0	Filler	0	0
Filler	98471	98526	0	0	0	0	Filler	0	0
Filler	98527	98582	0	0	0	0	Filler	0	0
Filler	98583	98638	0	0	0	0	Filler	0	0
Filler	98639	98694	0	0	0	0	Filler	0	0
Filler	98695	98750	0	0	0	0	Filler	0	0
Filler	98751	98806	0	0	0	0	Filler	0	0
Filler	98807	98862	0	0	0	0	Filler	0	0
Filler	98863	98918	0	0	0	0	Filler	0	0
Filler	98919	98974	0	0	0	0	Filler	0	0
Filler	98975	99030	0	0	0	0	Filler	0	0
Filler	99031	99086	0	0	0	0	Filler	0	0
Filler	99087	99142	0	0	0	0	Filler	0	0
Filler	99143	99198	0	0	0	0	Filler	0	0
Filler	99199	99254	0	0	0	0	Filler	0	0
Filler	99255	99310	0	0	0	0	Filler	0	0
Filler	99311	99366	0	0	0	0	Filler	0	0
Filler	99367	99422	0	0	0	0	Filler	0	0
Filler	99423	99478	0	0	0	0	Filler	0	0
Filler	99479	99534	0	0	0	0	Filler	0	0
Filler	99535	99590	0	0	0	0	Filler	0	0
Filler	99591	99646	0	0	0	0	Filler	0	0
Filler	99647	99702	0	0	0	0	Filler	0	0
Filler	99703	99758	0	0	0	0	Filler	0	0
Filler	99759	99814	0	0	0	0	Filler	0	0
Filler	99815	99870	0	0	0	0	Filler	0	0
Filler	99871	99926	0	0	0	0	Filler	0	0
Filler	99927	99982	0	0	0	0	Filler	0	0
Filler	99983	100038	0	0	0	0	Filler	0	0
Filler	100039	100094	0	0	0	0	Filler	0	0
Filler	100095	100150	0	0	0	0	Filler	0	0
Filler	100151	100206	0	0	0	0	Filler	0	0
Filler	100207	100262	0	0	0	0	Filler	0	0
Filler	100263	100318	0	0	0	0	Filler	0	0
Filler	100319	100374	0	0	0	0	Filler	0	0
Filler	100375	100430	0	0	0	0	Filler	0	0
Filler	100431	100486	0	0	0	0	Filler	0	0
Filler	100487	100542	0	0	0	0	Filler	0	0
Filler	100543	100598	0	0	0	0	Filler	0	0
Filler	100599	100654	0	0	0	0	Filler	0	0
Filler	100655	100710	0	0	0	0	Filler	0	0
Filler	100711	100766	0	0	0	0	Filler	0	0
Filler	100767	100822	0	0	0	0	Filler	0	0
Filler	100823	100878	0	0	0	0	Filler	0	0
Filler	100879	100934	0	0	0	0	Filler	0	0
Filler	100935	100990	0	0	0	0	Filler	0	0
Filler	100991	101046	0	0	0	0	Filler	0	0
Filler	101047	101102	0	0	0	0	Filler	0	0
Filler	101103	101158	0	0	0	0	Filler	0	0
Filler	101159	101214	0	0	0	0	Filler	0	0
Filler	101215	101270	0	0	0	0	Filler	0	0
Filler	101271	101326	0	0	0	0	Filler	0	0
Filler	101327	101382	0	0	0	0	Filler	0	0
Filler	101383	101438	0	0	0	0	Filler	0	0
Filler	101439	101494	0	0	0	0	Filler	0	0
Filler	101495	101550	0	0	0	0	Filler	0	0
Filler	101551	101606	0	0	0	0	Filler	0	0
Filler	101607	101662	0	0	0	0	Filler	0	0
Filler	101663	101718	0	0	0	0	Filler	0	0
Filler	101719	101774	0	0	0	0	Filler	0	0
Filler	101775	101830	0	0	0	0	Filler	0	0
Filler	101831	101886	0	0	0	0	Filler	0	0
Filler	101887	101942	0	0	0	0	Filler	0	0
Filler	101943	101998	0	0	0	0	Filler	0	0
Filler	101999	102054	0	0	0	0	Filler	0	0
Filler	102055	102110	0	0	0	0	Filler	0	0
Filler	102111	102166	0	0	0	0	Filler	0	0
Filler	102167	102222	0	0	0	0	Filler	0	0
Filler	102223	102278	0	0	0	0	Filler	0	0
Filler	102279	102334	0	0	0	0	Filler	0	0
Filler	102335	102390	0	0	0	0	Filler	0	0
Filler	102391	102446	0	0	0	0	Filler	0	0
Filler	102447	102502	0	0	0	0	Filler	0	0
Filler	102503	102558	0	0	0	0	Filler	0	0
Filler	102559	102614	0	0	0	0	Filler	0	0
Filler	102615	102670	0	0	0	0	Filler	0	0
Filler	102671	102726	0	0	0	0	Filler	0	0
Filler	102727	102782	0	0	0	0	Filler	0	0
Filler	102783	102838	0	0	0	0	Filler	0	0
Filler	102839	102894	0	0	0	0	Filler	0	0
Filler	102895	102950	0	0	0	0	Filler	0	0
Filler	102951	103006	0	0	0	0	Filler	0	0
Filler	103007	103062	0	0	0	0	Filler	0	0
Filler	103063	103118	0	0	0	0	Filler	0	0
Filler	103119	103174	0	0	0	0	Filler	0	0
Filler	103175	103230	0	0	0	0	Filler	0	0
Filler	103231	103286	0	0	0	0	Filler	0	0
Filler	103287	103342	0	0	0	0	Filler	0	0
Filler	103343	103398	0	0	0	0	Filler	0	0
Filler	103399	103454	0	0	0	0	Filler	0	0
Filler	103455	103510	0	0	0	0	Filler	0	0
Filler	103511	103566	0	0	0	0	Filler	0	0
Filler	103567	103622	0	0	0	0	Filler	0	0
Filler	103623	103678	0	0	0	0	Filler	0	0
Filler	103679	103734	0	0	0	0	Filler	0	0
Filler	103735	103790	0	0	0	0	Filler	0	0
Filler	103791	103846	0	0	0	0	Filler	0	0
Filler	103847	103902	0	0	0	0	Filler	0	0
Filler	103903	103958	0	0	0	0	Filler	0	0
Filler	103959	104014	0	0	0	0	Filler	0	0
Filler	104015	104070	0	0	0	0	Filler	0	0
Filler	104071	104126	0	0	0	0	Filler	0	0
Filler	104127	104182	0	0	0	0	Filler	0	0
Filler	104183	104238	0	0	0	0	Filler	0	0
Filler	104239	104294	0	0	0	0	Filler	0	0
Filler	104295	104350	0	0	0	0	Filler	0	0
Filler	104351	104406	0	0	0	0	Filler	0	0
Filler	104407	104462	0	0	0	0	Filler	0	0
Filler	104463	104518	0	0	0	0	Filler	0	0
Filler	104519	104574	0	0	0	0	Filler	0	0
Filler	104575	104630	0	0	0	0	Filler	0	0
Filler	104631	104686	0	0	0	0	Filler	0	0
Filler	104687	104742	0	0	0	0	Filler	0	0
Filler	104743	104798	0	0	0	0	Filler	0	0
Filler	104799	104854	0	0	0	0	Filler	0	0
Filler	104855	104910	0	0	0	0	Filler	0	0
Filler	104911	104966	0	0	0	0	Filler	0	0
Filler	104967	105022	0	0	0	0	Filler	0	0
Filler	105023	105078	0	0	0	0	Filler	0	0
Filler	105079	105134	0	0	0	0	Filler	0	0
Filler	105135	105190	0	0	0	0	Filler	0	0
Filler	105191	105246	0	0	0	0	Filler	0	0
Filler	105247	105302	0	0	0	0	Filler	0	0
Filler	105303	105358	0	0	0	0	Filler	0	0
Filler	105359	105414	0	0	0	0	Filler	0	0
Filler	105415	105470	0	0	0	0	Filler	0	0
Filler	105471	105526	0	0	0	0	Filler	0	0
Filler	105527	105582	0	0	0	0	Filler	0	0
Filler	105583	105638	0	0	0	0	Filler	0	0
Filler	105639	105694	0	0	0	0	Filler	0	0
Filler	105695	105750	0	0	0	0	Filler	0	0
Filler	105751	105806	0	0	0	0	Filler	0	0
Filler	105807	105862	0	0	0	0	Filler	0	0
Filler	105863	105918	0	0	0	0	Filler	0	0
Filler	105919	105974	0	0	0	0	Filler	0	0
Filler	105975	106030	0	0	0	0	Filler	0	0
Filler	106031	106086	0	0	0	0	Filler	0	0
Filler	106087	106142	0	0	0	0	Filler	0	0
Filler	106143	106198	0	0	0	0	Filler	0	0
Filler	106199	106254	0	0	0	0	Filler	0	0
Filler	106255	106310	0	0	0	0	Filler	0	0
Filler	106311	106366	0	0	0	0	Filler	0	0
Filler	106367	106422	0	0	0	0	Filler	0	0
Filler	106423	106478	0	0	0	0	Filler	0	0
Filler	106479	106534	0	0	0	0	Filler	0	0
Filler	106535	106590	0	0	0	0	Filler	0	0
Filler	106591	106646	0	0	0	0	Filler	0	0
Filler	106647	106702	0	0	0	0	Filler	0	0
Filler	106703	106758	0	0	0	0	Filler	0	0
Filler	106759	106814	0	0	0	0	Filler	0	0
Filler	106815	106870	0	0	0	0	Filler	0	0
Filler	106871	106926	0	0	0	0	Filler	0	0
Filler	106927	106982	0	0	0	0	Filler	0	0
Filler	106983	107038	0	0	0	0	Filler	0	0
Filler	107039	107094	0	0	0	0	Filler	0	0
Filler	107095	107150	0	0	0	0	Filler	0	0
Filler	107151	107206	0	0	0	0	Filler	0	0
Filler	107207	107262	0	0	0	0	Filler	0	0
Filler	107263	107318	0	0	0	0	Filler	0	0
Filler	107319	107374	0	0	0	0	Filler	0	0
Filler	107375	107430	0	0	0	0	Filler	0	0
Filler	107431	107486	0	0	0	0	Filler	0	0
Filler	107487	107542	0	0	0	0	Filler	0	0
Filler	107543	107598	0	0	0	0	Filler	0	0
Filler	107599	107654	0	0	0	0	Filler	0	0
Filler	107655	107710	0	0	0	0	Filler	0	0
Filler	107711	107766	0	0	0	0	Filler	0	0
Filler	107767	107822	0	0	0	0	Filler	0	0
Filler	107823	107878	0	0	0	0	Filler	0	0
Filler	107879	107934	0	0	0	0	Filler	0	0
Filler	107935	107990	0	0	0	0	Filler	0	0
Filler	107991	108046	0	0	0	0	Filler	0	0
Filler	108047	108102	0	0	0	0	Filler	0	0
Filler	108103	108158	0	0	0	0	Filler	0	0
Filler	108159	108214	0	0	0	0	Filler	0	0
Filler	108215	108270	0	0	0	0	Filler	0	0
Filler	108271	108326	0	0	0	0	Filler	0	0
Filler	108327	108382	0	0	0	0	Filler	0	0
Filler	108383	108438	0	0	0	0	Filler	0	0
Filler	108439	108494	0	0	0	0	Filler	0	0
Filler	108495	108550	0	0	0	0	Filler	0	0
Filler	108551	108606	0	0	0	0	Filler	0	0
Filler	108607	108662	0	0	0	0	Filler	0	0
Filler	108663	108718	0	0	0	0	Filler	0	0
Filler	108719	108774	0	0	0	0	Filler	0	0
Filler	108775	108830	0	0	0	0	Filler	0	0
Filler	108831	108886	0	0	0	0	Filler	0	0
Filler	108887	108942	0	0	0	0	Filler	0	0
Filler	108943	108998	0	0	0	0	Filler	0	0
Filler	108999	109054	0	0	0	0	Filler	0	0
Filler	109055	109110	0	0	0	0	Filler	0	0
Filler	109111	109166	0	0	0	0	Filler	0	0
Filler	109167	109222	0	0	0	0	Filler	0	0
Filler	109223	109278	0	0	0	0	Filler	0	0
Filler	109279	109334	0	0	0	0	Filler	0	0
Filler	109335	109390	0	0	0	0	Filler	0	0
Filler	109391	109446	0	0	0	0	Filler	0	0
Filler	109447	109502	0	0	0	0	Filler	0	0
Filler	109503	109558	0	0	0	0	Filler	0	0
Filler	109559	109614	0	0	0	0	Filler	0	0
Filler	109615	109670	0	0	0	0	Filler	0	0
Filler	109671	109726	0	0	0	0	Filler	0	0
Filler	109727	109782	0	0	0	0	Filler	0	0
Filler	109783	109838	0	0	0	0	Filler	0	0
Filler	109839	109894	0	0	0	0	Filler	0	0
Filler	109895	109950	0	0	0	0	Filler	0	0
Filler	109951	110006	0	0	0	0	Filler	0	0
Filler	110007	110062	0	0	0	0	Filler	0	0
Filler	110063	110118	0	0	0	0	Filler	0	0
Filler	110119	110174	0	0	0	0	Filler	0	0
Filler	110175	110230	0	0	0	0	Filler	0	0
Filler	110231	110286	0	0	0	0	Filler	0	0
Filler	110287	110342	0	0	0	0	Filler	0	0
Filler	110343	110398	0	0	0	0	Filler	0	0
Filler	110399	110454	0	0	0	0	Filler	0	0
Filler	110455	110510	0	0	0	0	Filler	0	0
Filler	110511	110566	0	0	0	0	Filler	0	0
Filler	110567	110622	0	0	0	0	Filler	0	0
Filler	110623	110678	0	0	0	0	Filler	0	0
Filler	110679	110734	0	0	0	0	Filler	0	0
Filler	110735	110790	0	0	0	0	Filler	0	0
Filler	110791	110846	0	0	0	0	Filler	0	0
Filler	110847	110902	0	0	0	0	Filler	0	0
Filler	110903	110958	0	0	0	0	Filler	0	0
Filler	110959	111014	0	0	0	0	Filler	0	0
Filler	111015	111070	0	0	0	0	Filler	0	0
Filler	111071	111126	0	0	0	0	Filler	0	0
Filler	111127	111182	0	0	0	0	Filler	0	0
Filler	111183	111238	0	0	0	0	Filler	0	0
Filler	111239	111294	0	0	0	0	Filler	0	0
Filler	111295	111350	0	0	0	0	Filler	0	0
Filler	111351	111406	0	0	0	0	Filler	0	0
Filler	111407	111462	0	0	0	0	Filler	0	0
Filler	111463	111518	0	0	0	0	Filler	0	0
Filler	111519	111574	0	0	0	0	Filler	0	0
Filler	111575	111630	0	0	0	0	Filler	0	0
[truncated: 25,584 more rows]
