# Supplementary material for: NuA4 histone acetyltransferase activity is required for H4 acetylation on a dosage-compensated monosomic chromosome that confers resistance to fungal toxins
Source: Epigenetics Chromatin. 2017 Oct 23;10:49. doi: 10.1186/s13072-017-0156-y (PMC5653997; doi:10.1186/s13072-017-0156-y)
Supplement: Supplementary file 6 — Additional file 6: Table S2. ChIP data (http://www.ncbi.nlm.nih.gov/geo/query/acc.cgi?acc=GSE81684). [file 13072_2017_156_MOESM6_ESM.zip › H4_Chr5.xlsx]

## Sheet: Chr5
Contig	Probe sequence start	Probe sequence end	Log2 value of Sor125(55) mutant 1	Log2 value of Sor125(55) mutant 2	Log2 value of 3153A parent 1	Log2 value of 3153A parent 2	Probe Name	Mean difference	p value
Filler	1	56	0	0	0	0	Filler	0	0
Filler	57	112	0	0	0	0	Filler	0	0
Filler	113	168	0	0	0	0	Filler	0	0
Filler	169	224	0	0	0	0	Filler	0	0
Filler	225	280	0	0	0	0	Filler	0	0
Filler	281	336	0	0	0	0	Filler	0	0
Filler	337	392	0	0	0	0	Filler	0	0
Filler	393	448	0	0	0	0	Filler	0	0
Filler	449	504	0	0	0	0	Filler	0	0
Filler	505	560	0	0	0	0	Filler	0	0
Filler	561	616	0	0	0	0	Filler	0	0
Filler	617	672	0	0	0	0	Filler	0	0
Filler	673	728	0	0	0	0	Filler	0	0
Filler	729	784	0	0	0	0	Filler	0	0
Filler	785	840	0	0	0	0	Filler	0	0
Filler	841	896	0	0	0	0	Filler	0	0
Filler	897	952	0	0	0	0	Filler	0	0
Filler	953	1008	0	0	0	0	Filler	0	0
Filler	1009	1064	0	0	0	0	Filler	0	0
Filler	1065	1120	0	0	0	0	Filler	0	0
Filler	1121	1176	0	0	0	0	Filler	0	0
Filler	1177	1232	0	0	0	0	Filler	0	0
Filler	1233	1288	0	0	0	0	Filler	0	0
Filler	1289	1344	0	0	0	0	Filler	0	0
Filler	1345	1400	0	0	0	0	Filler	0	0
Filler	1401	1456	0	0	0	0	Filler	0	0
Filler	1457	1512	0	0	0	0	Filler	0	0
Filler	1513	1568	0	0	0	0	Filler	0	0
Filler	1569	1624	0	0	0	0	Filler	0	0
Filler	1625	1680	0	0	0	0	Filler	0	0
Filler	1681	1736	0	0	0	0	Filler	0	0
Filler	1737	1792	0	0	0	0	Filler	0	0
Filler	1793	1848	0	0	0	0	Filler	0	0
Filler	1849	1904	0	0	0	0	Filler	0	0
Filler	1905	1960	0	0	0	0	Filler	0	0
Filler	1961	2016	0	0	0	0	Filler	0	0
Filler	2017	2072	0	0	0	0	Filler	0	0
Filler	2073	2128	0	0	0	0	Filler	0	0
Filler	2129	2184	0	0	0	0	Filler	0	0
Filler	2185	2240	0	0	0	0	Filler	0	0
Filler	2241	2296	0	0	0	0	Filler	0	0
Filler	2297	2352	0	0	0	0	Filler	0	0
Filler	2353	2408	0	0	0	0	Filler	0	0
Filler	2409	2464	0	0	0	0	Filler	0	0
Filler	2465	2520	0	0	0	0	Filler	0	0
Filler	2521	2576	0	0	0	0	Filler	0	0
Filler	2577	2632	0	0	0	0	Filler	0	0
Filler	2633	2688	0	0	0	0	Filler	0	0
Filler	2689	2744	0	0	0	0	Filler	0	0
Filler	2745	2800	0	0	0	0	Filler	0	0
Filler	2801	2856	0	0	0	0	Filler	0	0
Filler	2857	2912	0	0	0	0	Filler	0	0
Filler	2913	2968	0	0	0	0	Filler	0	0
Filler	2969	3024	0	0	0	0	Filler	0	0
Filler	3025	3080	0	0	0	0	Filler	0	0
Filler	3081	3136	0	0	0	0	Filler	0	0
Filler	3137	3192	0	0	0	0	Filler	0	0
Filler	3193	3248	0	0	0	0	Filler	0	0
Filler	3249	3304	0	0	0	0	Filler	0	0
Filler	3305	3360	0	0	0	0	Filler	0	0
Filler	3361	3416	0	0	0	0	Filler	0	0
Filler	3417	3472	0	0	0	0	Filler	0	0
Filler	3473	3528	0	0	0	0	Filler	0	0
Filler	3529	3584	0	0	0	0	Filler	0	0
Filler	3585	3640	0	0	0	0	Filler	0	0
Filler	3641	3696	0	0	0	0	Filler	0	0
Filler	3697	3752	0	0	0	0	Filler	0	0
Filler	3753	3808	0	0	0	0	Filler	0	0
Filler	3809	3864	0	0	0	0	Filler	0	0
Filler	3865	3920	0	0	0	0	Filler	0	0
Filler	3921	3976	0	0	0	0	Filler	0	0
Filler	3977	4032	0	0	0	0	Filler	0	0
Filler	4033	4088	0	0	0	0	Filler	0	0
Filler	4089	4144	0	0	0	0	Filler	0	0
Filler	4145	4200	0	0	0	0	Filler	0	0
Filler	4201	4256	0	0	0	0	Filler	0	0
Filler	4257	4312	0	0	0	0	Filler	0	0
Filler	4313	4368	0	0	0	0	Filler	0	0
Filler	4369	4424	0	0	0	0	Filler	0	0
Filler	4425	4480	0	0	0	0	Filler	0	0
Filler	4481	4536	0	0	0	0	Filler	0	0
Filler	4537	4592	0	0	0	0	Filler	0	0
Filler	4593	4648	0	0	0	0	Filler	0	0
Filler	4649	4704	0	0	0	0	Filler	0	0
Filler	4705	4760	0	0	0	0	Filler	0	0
Filler	4761	4816	0	0	0	0	Filler	0	0
Filler	4817	4872	0	0	0	0	Filler	0	0
Filler	4873	4928	0	0	0	0	Filler	0	0
Filler	4929	4984	0	0	0	0	Filler	0	0
Filler	4985	5040	0	0	0	0	Filler	0	0
Filler	5041	5096	0	0	0	0	Filler	0	0
Filler	5097	5152	0	0	0	0	Filler	0	0
Filler	5153	5208	0	0	0	0	Filler	0	0
Filler	5209	5264	0	0	0	0	Filler	0	0
Filler	5265	5320	0	0	0	0	Filler	0	0
Filler	5321	5376	0	0	0	0	Filler	0	0
Filler	5377	5432	0	0	0	0	Filler	0	0
Filler	5433	5488	0	0	0	0	Filler	0	0
Filler	5489	5544	0	0	0	0	Filler	0	0
Filler	5545	5600	0	0	0	0	Filler	0	0
Filler	5601	5656	0	0	0	0	Filler	0	0
Filler	5657	5712	0	0	0	0	Filler	0	0
Filler	5713	5768	0	0	0	0	Filler	0	0
Filler	5769	5824	0	0	0	0	Filler	0	0
Filler	5825	5880	0	0	0	0	Filler	0	0
Filler	5881	5936	0	0	0	0	Filler	0	0
Filler	5937	5992	0	0	0	0	Filler	0	0
Filler	5993	6048	0	0	0	0	Filler	0	0
Filler	6049	6104	0	0	0	0	Filler	0	0
Filler	6105	6160	0	0	0	0	Filler	0	0
Filler	6161	6216	0	0	0	0	Filler	0	0
Filler	6217	6272	0	0	0	0	Filler	0	0
Filler	6273	6328	0	0	0	0	Filler	0	0
Filler	6329	6384	0	0	0	0	Filler	0	0
Filler	6385	6440	0	0	0	0	Filler	0	0
Filler	6441	6496	0	0	0	0	Filler	0	0
Filler	6497	6552	0	0	0	0	Filler	0	0
Filler	6553	6608	0	0	0	0	Filler	0	0
Filler	6609	6664	0	0	0	0	Filler	0	0
Filler	6665	6720	0	0	0	0	Filler	0	0
Filler	6721	6776	0	0	0	0	Filler	0	0
Filler	6777	6832	0	0	0	0	Filler	0	0
Filler	6833	6888	0	0	0	0	Filler	0	0
Filler	6889	6944	0	0	0	0	Filler	0	0
Filler	6945	7000	0	0	0	0	Filler	0	0
Filler	7001	7056	0	0	0	0	Filler	0	0
Filler	7057	7112	0	0	0	0	Filler	0	0
Filler	7113	7168	0	0	0	0	Filler	0	0
Filler	7169	7224	0	0	0	0	Filler	0	0
Filler	7225	7280	0	0	0	0	Filler	0	0
Filler	7281	7336	0	0	0	0	Filler	0	0
Filler	7337	7392	0	0	0	0	Filler	0	0
Filler	7393	7448	0	0	0	0	Filler	0	0
Filler	7449	7504	0	0	0	0	Filler	0	0
Filler	7505	7560	0	0	0	0	Filler	0	0
Filler	7561	7616	0	0	0	0	Filler	0	0
Filler	7617	7672	0	0	0	0	Filler	0	0
Filler	7673	7728	0	0	0	0	Filler	0	0
Filler	7729	7784	0	0	0	0	Filler	0	0
Filler	7785	7840	0	0	0	0	Filler	0	0
Filler	7841	7896	0	0	0	0	Filler	0	0
Filler	7897	7952	0	0	0	0	Filler	0	0
Filler	7953	8008	0	0	0	0	Filler	0	0
Filler	8009	8064	0	0	0	0	Filler	0	0
Filler	8065	8120	0	0	0	0	Filler	0	0
Filler	8121	8176	0	0	0	0	Filler	0	0
Filler	8177	8232	0	0	0	0	Filler	0	0
Filler	8233	8288	0	0	0	0	Filler	0	0
Filler	8289	8344	0	0	0	0	Filler	0	0
Filler	8345	8400	0	0	0	0	Filler	0	0
Filler	8401	8456	0	0	0	0	Filler	0	0
Filler	8457	8512	0	0	0	0	Filler	0	0
Filler	8513	8568	0	0	0	0	Filler	0	0
Filler	8569	8624	0	0	0	0	Filler	0	0
Filler	8625	8680	0	0	0	0	Filler	0	0
Filler	8681	8736	0	0	0	0	Filler	0	0
Filler	8737	8792	0	0	0	0	Filler	0	0
Filler	8793	8848	0	0	0	0	Filler	0	0
Filler	8849	8904	0	0	0	0	Filler	0	0
Filler	8905	8960	0	0	0	0	Filler	0	0
Filler	8961	9016	0	0	0	0	Filler	0	0
Filler	9017	9072	0	0	0	0	Filler	0	0
Filler	9073	9128	0	0	0	0	Filler	0	0
Filler	9129	9184	0	0	0	0	Filler	0	0
Filler	9185	9240	0	0	0	0	Filler	0	0
Filler	9241	9296	0	0	0	0	Filler	0	0
Filler	9297	9352	0	0	0	0	Filler	0	0
Filler	9353	9408	0	0	0	0	Filler	0	0
Filler	9409	9464	0	0	0	0	Filler	0	0
Filler	9465	9520	0	0	0	0	Filler	0	0
Filler	9521	9576	0	0	0	0	Filler	0	0
Filler	9577	9632	0	0	0	0	Filler	0	0
Filler	9633	9688	0	0	0	0	Filler	0	0
Filler	9689	9744	0	0	0	0	Filler	0	0
Filler	9745	9800	0	0	0	0	Filler	0	0
Filler	9801	9856	0	0	0	0	Filler	0	0
Filler	9857	9912	0	0	0	0	Filler	0	0
Filler	9913	9968	0	0	0	0	Filler	0	0
Filler	9969	10024	0	0	0	0	Filler	0	0
Filler	10025	10080	0	0	0	0	Filler	0	0
Filler	10081	10136	0	0	0	0	Filler	0	0
Filler	10137	10192	0	0	0	0	Filler	0	0
Filler	10193	10248	0	0	0	0	Filler	0	0
Filler	10249	10304	0	0	0	0	Filler	0	0
Filler	10305	10360	0	0	0	0	Filler	0	0
Filler	10361	10416	0	0	0	0	Filler	0	0
Filler	10417	10472	0	0	0	0	Filler	0	0
Filler	10473	10528	0	0	0	0	Filler	0	0
Filler	10529	10584	0	0	0	0	Filler	0	0
Filler	10585	10640	0	0	0	0	Filler	0	0
Filler	10641	10696	0	0	0	0	Filler	0	0
Filler	10697	10752	0	0	0	0	Filler	0	0
Filler	10753	10808	0	0	0	0	Filler	0	0
Filler	10809	10864	0	0	0	0	Filler	0	0
Filler	10865	10920	0	0	0	0	Filler	0	0
Filler	10921	10976	0	0	0	0	Filler	0	0
Filler	10977	11032	0	0	0	0	Filler	0	0
Filler	11033	11088	0	0	0	0	Filler	0	0
Filler	11089	11144	0	0	0	0	Filler	0	0
Filler	11145	11200	0	0	0	0	Filler	0	0
Filler	11201	11256	0	0	0	0	Filler	0	0
Filler	11257	11312	0	0	0	0	Filler	0	0
Filler	11313	11368	0	0	0	0	Filler	0	0
Filler	11369	11424	0	0	0	0	Filler	0	0
Filler	11425	11480	0	0	0	0	Filler	0	0
Filler	11481	11536	0	0	0	0	Filler	0	0
Filler	11537	11592	0	0	0	0	Filler	0	0
Filler	11593	11648	0	0	0	0	Filler	0	0
Filler	11649	11704	0	0	0	0	Filler	0	0
Filler	11705	11760	0	0	0	0	Filler	0	0
Filler	11761	11816	0	0	0	0	Filler	0	0
Filler	11817	11872	0	0	0	0	Filler	0	0
Filler	11873	11928	0	0	0	0	Filler	0	0
Filler	11929	11984	0	0	0	0	Filler	0	0
Filler	11985	12040	0	0	0	0	Filler	0	0
Filler	12041	12096	0	0	0	0	Filler	0	0
Filler	12097	12152	0	0	0	0	Filler	0	0
Filler	12153	12208	0	0	0	0	Filler	0	0
Filler	12209	12264	0	0	0	0	Filler	0	0
Filler	12265	12320	0	0	0	0	Filler	0	0
Filler	12321	12376	0	0	0	0	Filler	0	0
Filler	12377	12432	0	0	0	0	Filler	0	0
Filler	12433	12488	0	0	0	0	Filler	0	0
Filler	12489	12544	0	0	0	0	Filler	0	0
Filler	12545	12600	0	0	0	0	Filler	0	0
Filler	12601	12656	0	0	0	0	Filler	0	0
Filler	12657	12712	0	0	0	0	Filler	0	0
Filler	12713	12768	0	0	0	0	Filler	0	0
Filler	12769	12824	0	0	0	0	Filler	0	0
Filler	12825	12880	0	0	0	0	Filler	0	0
Filler	12881	12936	0	0	0	0	Filler	0	0
Filler	12937	12992	0	0	0	0	Filler	0	0
Filler	12993	13048	0	0	0	0	Filler	0	0
Filler	13049	13104	0	0	0	0	Filler	0	0
Filler	13105	13160	0	0	0	0	Filler	0	0
Filler	13161	13216	0	0	0	0	Filler	0	0
Filler	13217	13272	0	0	0	0	Filler	0	0
Filler	13273	13328	0	0	0	0	Filler	0	0
Filler	13329	13384	0	0	0	0	Filler	0	0
Filler	13385	13440	0	0	0	0	Filler	0	0
Filler	13441	13496	0	0	0	0	Filler	0	0
Filler	13497	13552	0	0	0	0	Filler	0	0
Filler	13553	13608	0	0	0	0	Filler	0	0
Filler	13609	13664	0	0	0	0	Filler	0	0
Filler	13665	13720	0	0	0	0	Filler	0	0
Filler	13721	13776	0	0	0	0	Filler	0	0
Filler	13777	13832	0	0	0	0	Filler	0	0
Filler	13833	13888	0	0	0	0	Filler	0	0
Filler	13889	13944	0	0	0	0	Filler	0	0
Filler	13945	14000	0	0	0	0	Filler	0	0
Filler	14001	14056	0	0	0	0	Filler	0	0
Filler	14057	14112	0	0	0	0	Filler	0	0
Filler	14113	14168	0	0	0	0	Filler	0	0
Filler	14169	14224	0	0	0	0	Filler	0	0
Filler	14225	14280	0	0	0	0	Filler	0	0
Filler	14281	14336	0	0	0	0	Filler	0	0
Filler	14337	14392	0	0	0	0	Filler	0	0
Filler	14393	14448	0	0	0	0	Filler	0	0
Filler	14449	14504	0	0	0	0	Filler	0	0
Filler	14505	14560	0	0	0	0	Filler	0	0
Filler	14561	14616	0	0	0	0	Filler	0	0
Filler	14617	14672	0	0	0	0	Filler	0	0
Filler	14673	14728	0	0	0	0	Filler	0	0
Filler	14729	14784	0	0	0	0	Filler	0	0
Filler	14785	14840	0	0	0	0	Filler	0	0
Filler	14841	14896	0	0	0	0	Filler	0	0
Filler	14897	14952	0	0	0	0	Filler	0	0
Filler	14953	15008	0	0	0	0	Filler	0	0
Filler	15009	15064	0	0	0	0	Filler	0	0
Filler	15065	15120	0	0	0	0	Filler	0	0
Filler	15121	15176	0	0	0	0	Filler	0	0
Filler	15177	15232	0	0	0	0	Filler	0	0
Filler	15233	15288	0	0	0	0	Filler	0	0
Filler	15289	15344	0	0	0	0	Filler	0	0
Filler	15345	15400	0	0	0	0	Filler	0	0
Filler	15401	15456	0	0	0	0	Filler	0	0
Filler	15457	15512	0	0	0	0	Filler	0	0
Filler	15513	15568	0	0	0	0	Filler	0	0
Filler	15569	15624	0	0	0	0	Filler	0	0
Filler	15625	15680	0	0	0	0	Filler	0	0
Filler	15681	15736	0	0	0	0	Filler	0	0
Filler	15737	15792	0	0	0	0	Filler	0	0
Filler	15793	15848	0	0	0	0	Filler	0	0
Filler	15849	15904	0	0	0	0	Filler	0	0
Filler	15905	15960	0	0	0	0	Filler	0	0
Filler	15961	16016	0	0	0	0	Filler	0	0
Filler	16017	16072	0	0	0	0	Filler	0	0
Filler	16073	16128	0	0	0	0	Filler	0	0
Filler	16129	16184	0	0	0	0	Filler	0	0
Filler	16185	16240	0	0	0	0	Filler	0	0
Filler	16241	16296	0	0	0	0	Filler	0	0
Filler	16297	16352	0	0	0	0	Filler	0	0
Filler	16353	16408	0	0	0	0	Filler	0	0
Filler	16409	16464	0	0	0	0	Filler	0	0
Filler	16465	16520	0	0	0	0	Filler	0	0
Filler	16521	16576	0	0	0	0	Filler	0	0
Filler	16577	16632	0	0	0	0	Filler	0	0
Filler	16633	16688	0	0	0	0	Filler	0	0
Filler	16689	16744	0	0	0	0	Filler	0	0
Filler	16745	16800	0	0	0	0	Filler	0	0
Filler	16801	16856	0	0	0	0	Filler	0	0
Filler	16857	16912	0	0	0	0	Filler	0	0
Filler	16913	16968	0	0	0	0	Filler	0	0
Filler	16969	17024	0	0	0	0	Filler	0	0
Filler	17025	17080	0	0	0	0	Filler	0	0
Filler	17081	17136	0	0	0	0	Filler	0	0
Filler	17137	17192	0	0	0	0	Filler	0	0
Filler	17193	17248	0	0	0	0	Filler	0	0
Filler	17249	17304	0	0	0	0	Filler	0	0
Filler	17305	17360	0	0	0	0	Filler	0	0
Filler	17361	17416	0	0	0	0	Filler	0	0
Filler	17417	17472	0	0	0	0	Filler	0	0
Filler	17473	17528	0	0	0	0	Filler	0	0
Filler	17529	17584	0	0	0	0	Filler	0	0
Filler	17585	17640	0	0	0	0	Filler	0	0
Filler	17641	17696	0	0	0	0	Filler	0	0
Filler	17697	17752	0	0	0	0	Filler	0	0
Filler	17753	17808	0	0	0	0	Filler	0	0
Filler	17809	17864	0	0	0	0	Filler	0	0
Filler	17865	17920	0	0	0	0	Filler	0	0
Filler	17921	17976	0	0	0	0	Filler	0	0
Filler	17977	18032	0	0	0	0	Filler	0	0
Filler	18033	18088	0	0	0	0	Filler	0	0
Filler	18089	18144	0	0	0	0	Filler	0	0
Filler	18145	18200	0	0	0	0	Filler	0	0
Filler	18201	18256	0	0	0	0	Filler	0	0
Filler	18257	18312	0	0	0	0	Filler	0	0
Filler	18313	18368	0	0	0	0	Filler	0	0
Filler	18369	18424	0	0	0	0	Filler	0	0
Filler	18425	18480	0	0	0	0	Filler	0	0
Filler	18481	18536	0	0	0	0	Filler	0	0
Filler	18537	18592	0	0	0	0	Filler	0	0
Filler	18593	18648	0	0	0	0	Filler	0	0
Filler	18649	18704	0	0	0	0	Filler	0	0
Filler	18705	18760	0	0	0	0	Filler	0	0
Filler	18761	18816	0	0	0	0	Filler	0	0
Filler	18817	18872	0	0	0	0	Filler	0	0
Filler	18873	18928	0	0	0	0	Filler	0	0
Filler	18929	18984	0	0	0	0	Filler	0	0
Filler	18985	19040	0	0	0	0	Filler	0	0
Filler	19041	19096	0	0	0	0	Filler	0	0
Filler	19097	19152	0	0	0	0	Filler	0	0
Filler	19153	19208	0	0	0	0	Filler	0	0
Filler	19209	19264	0	0	0	0	Filler	0	0
Filler	19265	19320	0	0	0	0	Filler	0	0
Filler	19321	19376	0	0	0	0	Filler	0	0
Filler	19377	19432	0	0	0	0	Filler	0	0
Filler	19433	19488	0	0	0	0	Filler	0	0
Filler	19489	19544	0	0	0	0	Filler	0	0
Filler	19545	19600	0	0	0	0	Filler	0	0
Filler	19601	19656	0	0	0	0	Filler	0	0
Filler	19657	19712	0	0	0	0	Filler	0	0
Filler	19713	19768	0	0	0	0	Filler	0	0
Filler	19769	19824	0	0	0	0	Filler	0	0
Filler	19825	19880	0	0	0	0	Filler	0	0
Filler	19881	19936	0	0	0	0	Filler	0	0
Filler	19937	19992	0	0	0	0	Filler	0	0
Filler	19993	20048	0	0	0	0	Filler	0	0
Filler	20049	20104	0	0	0	0	Filler	0	0
Filler	20105	20160	0	0	0	0	Filler	0	0
Filler	20161	20216	0	0	0	0	Filler	0	0
Filler	20217	20272	0	0	0	0	Filler	0	0
Filler	20273	20328	0	0	0	0	Filler	0	0
Filler	20329	20384	0	0	0	0	Filler	0	0
Filler	20385	20440	0	0	0	0	Filler	0	0
Filler	20441	20496	0	0	0	0	Filler	0	0
Filler	20497	20552	0	0	0	0	Filler	0	0
Filler	20553	20608	0	0	0	0	Filler	0	0
Filler	20609	20664	0	0	0	0	Filler	0	0
Filler	20665	20720	0	0	0	0	Filler	0	0
2350	20667	20723	-1.18	-1.18	-0.53	-0.54	CONTIG19_2350RS000020666	-0.645	0.00493494
2350	20698	20748	-1.51	-1.07	-0.77	-0.26	CONTIG19_2350FS000020697	-0.775	0.028731
Filler	20721	20776	0	0	0	0	Filler	0	0
Filler	20749	20804	0	0	0	0	Filler	0	0
Filler	20777	20832	0	0	0	0	Filler	0	0
Filler	20805	20860	0	0	0	0	Filler	0	0
Filler	20833	20888	0	0	0	0	Filler	0	0
Filler	20861	20916	0	0	0	0	Filler	0	0
Filler	20889	20944	0	0	0	0	Filler	0	0
Filler	20917	20972	0	0	0	0	Filler	0	0
Filler	20945	21000	0	0	0	0	Filler	0	0
Filler	20973	21028	0	0	0	0	Filler	0	0
Filler	21029	21084	0	0	0	0	Filler	0	0
Filler	21085	21140	0	0	0	0	Filler	0	0
Filler	21141	21196	0	0	0	0	Filler	0	0
Filler	21197	21252	0	0	0	0	Filler	0	0
Filler	21253	21308	0	0	0	0	Filler	0	0
Filler	21309	21364	0	0	0	0	Filler	0	0
Filler	21365	21420	0	0	0	0	Filler	0	0
Filler	21421	21476	0	0	0	0	Filler	0	0
Filler	21477	21532	0	0	0	0	Filler	0	0
Filler	21533	21588	0	0	0	0	Filler	0	0
Filler	21589	21644	0	0	0	0	Filler	0	0
Filler	21645	21700	0	0	0	0	Filler	0	0
Filler	21701	21756	0	0	0	0	Filler	0	0
Filler	21757	21812	0	0	0	0	Filler	0	0
Filler	21813	21868	0	0	0	0	Filler	0	0
Filler	21869	21924	0	0	0	0	Filler	0	0
Filler	21925	21980	0	0	0	0	Filler	0	0
Filler	21981	22036	0	0	0	0	Filler	0	0
Filler	22037	22092	0	0	0	0	Filler	0	0
Filler	22093	22148	0	0	0	0	Filler	0	0
Filler	22149	22204	0	0	0	0	Filler	0	0
Filler	22205	22260	0	0	0	0	Filler	0	0
Filler	22261	22316	0	0	0	0	Filler	0	0
Filler	22317	22372	0	0	0	0	Filler	0	0
Filler	22373	22428	0	0	0	0	Filler	0	0
Filler	22429	22484	0	0	0	0	Filler	0	0
Filler	22485	22540	0	0	0	0	Filler	0	0
Filler	22541	22596	0	0	0	0	Filler	0	0
Filler	22597	22652	0	0	0	0	Filler	0	0
Filler	22653	22708	0	0	0	0	Filler	0	0
Filler	22709	22764	0	0	0	0	Filler	0	0
Filler	22765	22820	0	0	0	0	Filler	0	0
Filler	22821	22876	0	0	0	0	Filler	0	0
Filler	22877	22932	0	0	0	0	Filler	0	0
Filler	22933	22988	0	0	0	0	Filler	0	0
Filler	22989	23044	0	0	0	0	Filler	0	0
Filler	23045	23100	0	0	0	0	Filler	0	0
Filler	23101	23156	0	0	0	0	Filler	0	0
Filler	23157	23212	0	0	0	0	Filler	0	0
Filler	23213	23268	0	0	0	0	Filler	0	0
Filler	23269	23324	0	0	0	0	Filler	0	0
Filler	23325	23380	0	0	0	0	Filler	0	0
Filler	23381	23436	0	0	0	0	Filler	0	0
Filler	23437	23492	0	0	0	0	Filler	0	0
Filler	23493	23548	0	0	0	0	Filler	0	0
Filler	23549	23604	0	0	0	0	Filler	0	0
Filler	23605	23660	0	0	0	0	Filler	0	0
Filler	23661	23716	0	0	0	0	Filler	0	0
Filler	23717	23772	0	0	0	0	Filler	0	0
Filler	23773	23828	0	0	0	0	Filler	0	0
Filler	23829	23884	0	0	0	0	Filler	0	0
Filler	23885	23940	0	0	0	0	Filler	0	0
Filler	23941	23996	0	0	0	0	Filler	0	0
Filler	23997	24052	0	0	0	0	Filler	0	0
Filler	24053	24108	0	0	0	0	Filler	0	0
Filler	24109	24164	0	0	0	0	Filler	0	0
Filler	24165	24220	0	0	0	0	Filler	0	0
Filler	24221	24276	0	0	0	0	Filler	0	0
Filler	24277	24332	0	0	0	0	Filler	0	0
Filler	24333	24388	0	0	0	0	Filler	0	0
Filler	24389	24444	0	0	0	0	Filler	0	0
Filler	24445	24500	0	0	0	0	Filler	0	0
Filler	24501	24556	0	0	0	0	Filler	0	0
Filler	24557	24612	0	0	0	0	Filler	0	0
Filler	24613	24668	0	0	0	0	Filler	0	0
Filler	24669	24724	0	0	0	0	Filler	0	0
Filler	24725	24780	0	0	0	0	Filler	0	0
Filler	24781	24836	0	0	0	0	Filler	0	0
Filler	24837	24892	0	0	0	0	Filler	0	0
Filler	24893	24948	0	0	0	0	Filler	0	0
Filler	24949	25004	0	0	0	0	Filler	0	0
Filler	25005	25060	0	0	0	0	Filler	0	0
Filler	25061	25116	0	0	0	0	Filler	0	0
Filler	25117	25172	0	0	0	0	Filler	0	0
Filler	25173	25228	0	0	0	0	Filler	0	0
Filler	25229	25284	0	0	0	0	Filler	0	0
Filler	25285	25340	0	0	0	0	Filler	0	0
Filler	25341	25396	0	0	0	0	Filler	0	0
Filler	25397	25452	0	0	0	0	Filler	0	0
Filler	25453	25508	0	0	0	0	Filler	0	0
Filler	25509	25564	0	0	0	0	Filler	0	0
Filler	25565	25620	0	0	0	0	Filler	0	0
Filler	25621	25676	0	0	0	0	Filler	0	0
Filler	25677	25732	0	0	0	0	Filler	0	0
Filler	25733	25788	0	0	0	0	Filler	0	0
Filler	25789	25844	0	0	0	0	Filler	0	0
Filler	25845	25900	0	0	0	0	Filler	0	0
Filler	25901	25956	0	0	0	0	Filler	0	0
Filler	25957	26012	0	0	0	0	Filler	0	0
Filler	26013	26068	0	0	0	0	Filler	0	0
Filler	26069	26124	0	0	0	0	Filler	0	0
Filler	26125	26180	0	0	0	0	Filler	0	0
Filler	26181	26236	0	0	0	0	Filler	0	0
Filler	26237	26292	0	0	0	0	Filler	0	0
Filler	26293	26348	0	0	0	0	Filler	0	0
Filler	26349	26404	0	0	0	0	Filler	0	0
Filler	26405	26460	0	0	0	0	Filler	0	0
Filler	26461	26516	0	0	0	0	Filler	0	0
Filler	26517	26572	0	0	0	0	Filler	0	0
Filler	26573	26628	0	0	0	0	Filler	0	0
Filler	26629	26684	0	0	0	0	Filler	0	0
Filler	26685	26740	0	0	0	0	Filler	0	0
Filler	26741	26796	0	0	0	0	Filler	0	0
Filler	26797	26852	0	0	0	0	Filler	0	0
Filler	26853	26908	0	0	0	0	Filler	0	0
Filler	26909	26964	0	0	0	0	Filler	0	0
Filler	26965	27020	0	0	0	0	Filler	0	0
Filler	27021	27076	0	0	0	0	Filler	0	0
Filler	27077	27132	0	0	0	0	Filler	0	0
Filler	27133	27188	0	0	0	0	Filler	0	0
Filler	27189	27244	0	0	0	0	Filler	0	0
Filler	27245	27300	0	0	0	0	Filler	0	0
Filler	27301	27356	0	0	0	0	Filler	0	0
Filler	27357	27412	0	0	0	0	Filler	0	0
Filler	27413	27468	0	0	0	0	Filler	0	0
Filler	27469	27524	0	0	0	0	Filler	0	0
Filler	27525	27580	0	0	0	0	Filler	0	0
Filler	27581	27636	0	0	0	0	Filler	0	0
Filler	27637	27692	0	0	0	0	Filler	0	0
Filler	27693	27748	0	0	0	0	Filler	0	0
Filler	27749	27804	0	0	0	0	Filler	0	0
Filler	27805	27860	0	0	0	0	Filler	0	0
Filler	27861	27916	0	0	0	0	Filler	0	0
Filler	27917	27972	0	0	0	0	Filler	0	0
Filler	27973	28028	0	0	0	0	Filler	0	0
Filler	28029	28084	0	0	0	0	Filler	0	0
Filler	28085	28140	0	0	0	0	Filler	0	0
Filler	28141	28196	0	0	0	0	Filler	0	0
Filler	28197	28252	0	0	0	0	Filler	0	0
Filler	28253	28308	0	0	0	0	Filler	0	0
Filler	28309	28364	0	0	0	0	Filler	0	0
Filler	28365	28420	0	0	0	0	Filler	0	0
Filler	28421	28476	0	0	0	0	Filler	0	0
Filler	28477	28532	0	0	0	0	Filler	0	0
Filler	28533	28588	0	0	0	0	Filler	0	0
Filler	28589	28644	0	0	0	0	Filler	0	0
Filler	28645	28700	0	0	0	0	Filler	0	0
Filler	28701	28756	0	0	0	0	Filler	0	0
Filler	28757	28812	0	0	0	0	Filler	0	0
Filler	28813	28868	0	0	0	0	Filler	0	0
Filler	28869	28924	0	0	0	0	Filler	0	0
Filler	28925	28980	0	0	0	0	Filler	0	0
Filler	28981	29036	0	0	0	0	Filler	0	0
Filler	29037	29092	0	0	0	0	Filler	0	0
Filler	29093	29148	0	0	0	0	Filler	0	0
Filler	29149	29204	0	0	0	0	Filler	0	0
Filler	29205	29260	0	0	0	0	Filler	0	0
Filler	29261	29316	0	0	0	0	Filler	0	0
Filler	29317	29372	0	0	0	0	Filler	0	0
Filler	29373	29428	0	0	0	0	Filler	0	0
Filler	29429	29484	0	0	0	0	Filler	0	0
Filler	29485	29540	0	0	0	0	Filler	0	0
Filler	29541	29596	0	0	0	0	Filler	0	0
Filler	29597	29652	0	0	0	0	Filler	0	0
Filler	29653	29708	0	0	0	0	Filler	0	0
Filler	29709	29764	0	0	0	0	Filler	0	0
Filler	29765	29820	0	0	0	0	Filler	0	0
Filler	29821	29876	0	0	0	0	Filler	0	0
Filler	29877	29932	0	0	0	0	Filler	0	0
Filler	29933	29988	0	0	0	0	Filler	0	0
Filler	29989	30044	0	0	0	0	Filler	0	0
Filler	30045	30100	0	0	0	0	Filler	0	0
Filler	30101	30156	0	0	0	0	Filler	0	0
Filler	30157	30212	0	0	0	0	Filler	0	0
Filler	30213	30268	0	0	0	0	Filler	0	0
Filler	30269	30324	0	0	0	0	Filler	0	0
Filler	30325	30380	0	0	0	0	Filler	0	0
Filler	30381	30436	0	0	0	0	Filler	0	0
Filler	30437	30492	0	0	0	0	Filler	0	0
Filler	30493	30548	0	0	0	0	Filler	0	0
Filler	30549	30604	0	0	0	0	Filler	0	0
Filler	30605	30660	0	0	0	0	Filler	0	0
Filler	30661	30716	0	0	0	0	Filler	0	0
Filler	30717	30772	0	0	0	0	Filler	0	0
Filler	30773	30828	0	0	0	0	Filler	0	0
Filler	30829	30884	0	0	0	0	Filler	0	0
Filler	30885	30940	0	0	0	0	Filler	0	0
Filler	30941	30996	0	0	0	0	Filler	0	0
Filler	30997	31052	0	0	0	0	Filler	0	0
Filler	31053	31108	0	0	0	0	Filler	0	0
Filler	31109	31164	0	0	0	0	Filler	0	0
Filler	31165	31220	0	0	0	0	Filler	0	0
Filler	31221	31276	0	0	0	0	Filler	0	0
Filler	31277	31332	0	0	0	0	Filler	0	0
Filler	31333	31388	0	0	0	0	Filler	0	0
Filler	31389	31444	0	0	0	0	Filler	0	0
Filler	31445	31500	0	0	0	0	Filler	0	0
Filler	31501	31556	0	0	0	0	Filler	0	0
Filler	31557	31612	0	0	0	0	Filler	0	0
Filler	31613	31668	0	0	0	0	Filler	0	0
Filler	31669	31724	0	0	0	0	Filler	0	0
Filler	31725	31780	0	0	0	0	Filler	0	0
Filler	31781	31836	0	0	0	0	Filler	0	0
Filler	31837	31892	0	0	0	0	Filler	0	0
Filler	31893	31948	0	0	0	0	Filler	0	0
Filler	31949	32004	0	0	0	0	Filler	0	0
Filler	32005	32060	0	0	0	0	Filler	0	0
Filler	32061	32116	0	0	0	0	Filler	0	0
Filler	32117	32172	0	0	0	0	Filler	0	0
Filler	32173	32228	0	0	0	0	Filler	0	0
Filler	32229	32284	0	0	0	0	Filler	0	0
Filler	32285	32340	0	0	0	0	Filler	0	0
Filler	32341	32396	0	0	0	0	Filler	0	0
Filler	32397	32452	0	0	0	0	Filler	0	0
Filler	32453	32508	0	0	0	0	Filler	0	0
Filler	32509	32564	0	0	0	0	Filler	0	0
Filler	32565	32620	0	0	0	0	Filler	0	0
Filler	32621	32676	0	0	0	0	Filler	0	0
Filler	32677	32732	0	0	0	0	Filler	0	0
Filler	32733	32788	0	0	0	0	Filler	0	0
Filler	32789	32844	0	0	0	0	Filler	0	0
Filler	32845	32900	0	0	0	0	Filler	0	0
Filler	32901	32956	0	0	0	0	Filler	0	0
Filler	32957	33012	0	0	0	0	Filler	0	0
Filler	33013	33068	0	0	0	0	Filler	0	0
Filler	33069	33124	0	0	0	0	Filler	0	0
Filler	33125	33180	0	0	0	0	Filler	0	0
Filler	33181	33236	0	0	0	0	Filler	0	0
Filler	33237	33292	0	0	0	0	Filler	0	0
Filler	33293	33348	0	0	0	0	Filler	0	0
Filler	33349	33404	0	0	0	0	Filler	0	0
Filler	33405	33460	0	0	0	0	Filler	0	0
Filler	33461	33516	0	0	0	0	Filler	0	0
Filler	33517	33572	0	0	0	0	Filler	0	0
Filler	33573	33628	0	0	0	0	Filler	0	0
Filler	33629	33684	0	0	0	0	Filler	0	0
Filler	33685	33740	0	0	0	0	Filler	0	0
Filler	33741	33796	0	0	0	0	Filler	0	0
Filler	33797	33852	0	0	0	0	Filler	0	0
Filler	33853	33908	0	0	0	0	Filler	0	0
Filler	33909	33964	0	0	0	0	Filler	0	0
Filler	33965	34020	0	0	0	0	Filler	0	0
Filler	34021	34076	0	0	0	0	Filler	0	0
Filler	34077	34132	0	0	0	0	Filler	0	0
Filler	34133	34188	0	0	0	0	Filler	0	0
Filler	34189	34244	0	0	0	0	Filler	0	0
Filler	34245	34300	0	0	0	0	Filler	0	0
Filler	34301	34356	0	0	0	0	Filler	0	0
Filler	34357	34412	0	0	0	0	Filler	0	0
Filler	34413	34468	0	0	0	0	Filler	0	0
Filler	34469	34524	0	0	0	0	Filler	0	0
Filler	34525	34580	0	0	0	0	Filler	0	0
Filler	34581	34636	0	0	0	0	Filler	0	0
Filler	34637	34692	0	0	0	0	Filler	0	0
Filler	34693	34748	0	0	0	0	Filler	0	0
Filler	34749	34804	0	0	0	0	Filler	0	0
Filler	34805	34860	0	0	0	0	Filler	0	0
Filler	34861	34916	0	0	0	0	Filler	0	0
Filler	34917	34972	0	0	0	0	Filler	0	0
Filler	34973	35028	0	0	0	0	Filler	0	0
Filler	35029	35084	0	0	0	0	Filler	0	0
Filler	35085	35140	0	0	0	0	Filler	0	0
Filler	35141	35196	0	0	0	0	Filler	0	0
Filler	35197	35252	0	0	0	0	Filler	0	0
Filler	35253	35308	0	0	0	0	Filler	0	0
Filler	35309	35364	0	0	0	0	Filler	0	0
Filler	35365	35420	0	0	0	0	Filler	0	0
Filler	35421	35476	0	0	0	0	Filler	0	0
Filler	35477	35532	0	0	0	0	Filler	0	0
Filler	35533	35588	0	0	0	0	Filler	0	0
Filler	35589	35644	0	0	0	0	Filler	0	0
Filler	35645	35700	0	0	0	0	Filler	0	0
Filler	35701	35756	0	0	0	0	Filler	0	0
Filler	35757	35812	0	0	0	0	Filler	0	0
Filler	35813	35868	0	0	0	0	Filler	0	0
Filler	35869	35924	0	0	0	0	Filler	0	0
Filler	35925	35980	0	0	0	0	Filler	0	0
Filler	35981	36036	0	0	0	0	Filler	0	0
Filler	36037	36092	0	0	0	0	Filler	0	0
Filler	36093	36148	0	0	0	0	Filler	0	0
Filler	36149	36204	0	0	0	0	Filler	0	0
Filler	36205	36260	0	0	0	0	Filler	0	0
Filler	36261	36316	0	0	0	0	Filler	0	0
Filler	36317	36372	0	0	0	0	Filler	0	0
Filler	36373	36428	0	0	0	0	Filler	0	0
Filler	36429	36484	0	0	0	0	Filler	0	0
Filler	36485	36540	0	0	0	0	Filler	0	0
Filler	36541	36596	0	0	0	0	Filler	0	0
Filler	36597	36652	0	0	0	0	Filler	0	0
Filler	36653	36708	0	0	0	0	Filler	0	0
Filler	36709	36764	0	0	0	0	Filler	0	0
Filler	36765	36820	0	0	0	0	Filler	0	0
Filler	36821	36876	0	0	0	0	Filler	0	0
Filler	36877	36932	0	0	0	0	Filler	0	0
Filler	36933	36988	0	0	0	0	Filler	0	0
Filler	36989	37044	0	0	0	0	Filler	0	0
Filler	37045	37100	0	0	0	0	Filler	0	0
Filler	37101	37156	0	0	0	0	Filler	0	0
Filler	37157	37212	0	0	0	0	Filler	0	0
Filler	37213	37268	0	0	0	0	Filler	0	0
Filler	37269	37324	0	0	0	0	Filler	0	0
Filler	37325	37380	0	0	0	0	Filler	0	0
Filler	37381	37436	0	0	0	0	Filler	0	0
Filler	37437	37492	0	0	0	0	Filler	0	0
Filler	37493	37548	0	0	0	0	Filler	0	0
Filler	37549	37604	0	0	0	0	Filler	0	0
Filler	37605	37660	0	0	0	0	Filler	0	0
Filler	37661	37716	0	0	0	0	Filler	0	0
Filler	37717	37772	0	0	0	0	Filler	0	0
Filler	37773	37828	0	0	0	0	Filler	0	0
Filler	37829	37884	0	0	0	0	Filler	0	0
Filler	37885	37940	0	0	0	0	Filler	0	0
Filler	37941	37996	0	0	0	0	Filler	0	0
Filler	37997	38052	0	0	0	0	Filler	0	0
Filler	38053	38108	0	0	0	0	Filler	0	0
Filler	38109	38164	0	0	0	0	Filler	0	0
Filler	38165	38220	0	0	0	0	Filler	0	0
Filler	38221	38276	0	0	0	0	Filler	0	0
Filler	38277	38332	0	0	0	0	Filler	0	0
Filler	38333	38388	0	0	0	0	Filler	0	0
Filler	38389	38444	0	0	0	0	Filler	0	0
Filler	38445	38500	0	0	0	0	Filler	0	0
Filler	38501	38556	0	0	0	0	Filler	0	0
Filler	38557	38612	0	0	0	0	Filler	0	0
Filler	38613	38668	0	0	0	0	Filler	0	0
Filler	38669	38724	0	0	0	0	Filler	0	0
Filler	38725	38780	0	0	0	0	Filler	0	0
Filler	38781	38836	0	0	0	0	Filler	0	0
Filler	38837	38892	0	0	0	0	Filler	0	0
Filler	38893	38948	0	0	0	0	Filler	0	0
Filler	38949	39004	0	0	0	0	Filler	0	0
Filler	39005	39060	0	0	0	0	Filler	0	0
Filler	39061	39116	0	0	0	0	Filler	0	0
Filler	39117	39172	0	0	0	0	Filler	0	0
Filler	39173	39228	0	0	0	0	Filler	0	0
Filler	39229	39284	0	0	0	0	Filler	0	0
10080	39280	39339	0.03	0.25	-0.61	-0.39	CONTIG19_10080FS000018023	0.64	0
Filler	39285	39340	0	0	0	0	Filler	0	0
Filler	39340	39395	0	0	0	0	Filler	0	0
Filler	39341	39396	0	0	0	0	Filler	0	0
Filler	39396	39451	0	0	0	0	Filler	0	0
Filler	39397	39452	0	0	0	0	Filler	0	0
Filler	39452	39507	0	0	0	0	Filler	0	0
Filler	39453	39508	0	0	0	0	Filler	0	0
Filler	39508	39563	0	0	0	0	Filler	0	0
Filler	39509	39564	0	0	0	0	Filler	0	0
Filler	39564	39619	0	0	0	0	Filler	0	0
Filler	39620	39675	0	0	0	0	Filler	0	0
Filler	39676	39731	0	0	0	0	Filler	0	0
Filler	39732	39787	0	0	0	0	Filler	0	0
Filler	39788	39843	0	0	0	0	Filler	0	0
Filler	39844	39899	0	0	0	0	Filler	0	0
Filler	39900	39955	0	0	0	0	Filler	0	0
Filler	39956	40011	0	0	0	0	Filler	0	0
Filler	40012	40067	0	0	0	0	Filler	0	0
Filler	40068	40123	0	0	0	0	Filler	0	0
Filler	40124	40179	0	0	0	0	Filler	0	0
Filler	40180	40235	0	0	0	0	Filler	0	0
Filler	40236	40291	0	0	0	0	Filler	0	0
Filler	40292	40347	0	0	0	0	Filler	0	0
Filler	40348	40403	0	0	0	0	Filler	0	0
Filler	40404	40459	0	0	0	0	Filler	0	0
Filler	40460	40515	0	0	0	0	Filler	0	0
Filler	40516	40571	0	0	0	0	Filler	0	0
Filler	40572	40627	0	0	0	0	Filler	0	0
Filler	40628	40683	0	0	0	0	Filler	0	0
Filler	40684	40739	0	0	0	0	Filler	0	0
Filler	40740	40795	0	0	0	0	Filler	0	0
Filler	40796	40851	0	0	0	0	Filler	0	0
Filler	40852	40907	0	0	0	0	Filler	0	0
Filler	40908	40963	0	0	0	0	Filler	0	0
Filler	40964	41019	0	0	0	0	Filler	0	0
Filler	41020	41075	0	0	0	0	Filler	0	0
Filler	41076	41131	0	0	0	0	Filler	0	0
Filler	41132	41187	0	0	0	0	Filler	0	0
Filler	41188	41243	0	0	0	0	Filler	0	0
Filler	41244	41299	0	0	0	0	Filler	0	0
Filler	41300	41355	0	0	0	0	Filler	0	0
Filler	41356	41411	0	0	0	0	Filler	0	0
Filler	41412	41467	0	0	0	0	Filler	0	0
Filler	41468	41523	0	0	0	0	Filler	0	0
Filler	41524	41579	0	0	0	0	Filler	0	0
Filler	41580	41635	0	0	0	0	Filler	0	0
Filler	41636	41691	0	0	0	0	Filler	0	0
Filler	41692	41747	0	0	0	0	Filler	0	0
Filler	41748	41803	0	0	0	0	Filler	0	0
Filler	41804	41859	0	0	0	0	Filler	0	0
Filler	41860	41915	0	0	0	0	Filler	0	0
Filler	41916	41971	0	0	0	0	Filler	0	0
Filler	41972	42027	0	0	0	0	Filler	0	0
Filler	42028	42083	0	0	0	0	Filler	0	0
Filler	42084	42139	0	0	0	0	Filler	0	0
Filler	42140	42195	0	0	0	0	Filler	0	0
Filler	42196	42251	0	0	0	0	Filler	0	0
Filler	42252	42307	0	0	0	0	Filler	0	0
Filler	42308	42363	0	0	0	0	Filler	0	0
Filler	42364	42419	0	0	0	0	Filler	0	0
Filler	42420	42475	0	0	0	0	Filler	0	0
Filler	42476	42531	0	0	0	0	Filler	0	0
Filler	42532	42587	0	0	0	0	Filler	0	0
Filler	42588	42643	0	0	0	0	Filler	0	0
Filler	42644	42699	0	0	0	0	Filler	0	0
Filler	42700	42755	0	0	0	0	Filler	0	0
Filler	42756	42811	0	0	0	0	Filler	0	0
Filler	42812	42867	0	0	0	0	Filler	0	0
Filler	42868	42923	0	0	0	0	Filler	0	0
Filler	42924	42979	0	0	0	0	Filler	0	0
Filler	42980	43035	0	0	0	0	Filler	0	0
Filler	43036	43091	0	0	0	0	Filler	0	0
Filler	43092	43147	0	0	0	0	Filler	0	0
Filler	43148	43203	0	0	0	0	Filler	0	0
Filler	43204	43259	0	0	0	0	Filler	0	0
Filler	43260	43315	0	0	0	0	Filler	0	0
Filler	43316	43371	0	0	0	0	Filler	0	0
Filler	43372	43427	0	0	0	0	Filler	0	0
Filler	43428	43483	0	0	0	0	Filler	0	0
Filler	43484	43539	0	0	0	0	Filler	0	0
Filler	43540	43595	0	0	0	0	Filler	0	0
Filler	43596	43651	0	0	0	0	Filler	0	0
Filler	43652	43707	0	0	0	0	Filler	0	0
Filler	43708	43763	0	0	0	0	Filler	0	0
Filler	43764	43819	0	0	0	0	Filler	0	0
Filler	43820	43875	0	0	0	0	Filler	0	0
Filler	43876	43931	0	0	0	0	Filler	0	0
Filler	43932	43987	0	0	0	0	Filler	0	0
Filler	43988	44043	0	0	0	0	Filler	0	0
Filler	44044	44099	0	0	0	0	Filler	0	0
Filler	44100	44155	0	0	0	0	Filler	0	0
Filler	44156	44211	0	0	0	0	Filler	0	0
Filler	44212	44267	0	0	0	0	Filler	0	0
Filler	44268	44323	0	0	0	0	Filler	0	0
Filler	44324	44379	0	0	0	0	Filler	0	0
Filler	44380	44435	0	0	0	0	Filler	0	0
Filler	44436	44491	0	0	0	0	Filler	0	0
Filler	44492	44547	0	0	0	0	Filler	0	0
Filler	44548	44603	0	0	0	0	Filler	0	0
Filler	44604	44659	0	0	0	0	Filler	0	0
Filler	44660	44715	0	0	0	0	Filler	0	0
Filler	44716	44771	0	0	0	0	Filler	0	0
Filler	44772	44827	0	0	0	0	Filler	0	0
Filler	44828	44883	0	0	0	0	Filler	0	0
Filler	44884	44939	0	0	0	0	Filler	0	0
Filler	44940	44995	0	0	0	0	Filler	0	0
Filler	44996	45051	0	0	0	0	Filler	0	0
Filler	45052	45107	0	0	0	0	Filler	0	0
Filler	45108	45163	0	0	0	0	Filler	0	0
Filler	45164	45219	0	0	0	0	Filler	0	0
Filler	45220	45275	0	0	0	0	Filler	0	0
Filler	45276	45331	0	0	0	0	Filler	0	0
Filler	45332	45387	0	0	0	0	Filler	0	0
Filler	45388	45443	0	0	0	0	Filler	0	0
Filler	45444	45499	0	0	0	0	Filler	0	0
Filler	45500	45555	0	0	0	0	Filler	0	0
Filler	45556	45611	0	0	0	0	Filler	0	0
Filler	45612	45667	0	0	0	0	Filler	0	0
Filler	45668	45723	0	0	0	0	Filler	0	0
Filler	45724	45779	0	0	0	0	Filler	0	0
Filler	45780	45835	0	0	0	0	Filler	0	0
Filler	45836	45891	0	0	0	0	Filler	0	0
Filler	45892	45947	0	0	0	0	Filler	0	0
Filler	45948	46003	0	0	0	0	Filler	0	0
Filler	46004	46059	0	0	0	0	Filler	0	0
Filler	46060	46115	0	0	0	0	Filler	0	0
Filler	46116	46171	0	0	0	0	Filler	0	0
Filler	46172	46227	0	0	0	0	Filler	0	0
Filler	46228	46283	0	0	0	0	Filler	0	0
Filler	46284	46339	0	0	0	0	Filler	0	0
Filler	46340	46395	0	0	0	0	Filler	0	0
Filler	46396	46451	0	0	0	0	Filler	0	0
Filler	46452	46507	0	0	0	0	Filler	0	0
Filler	46508	46563	0	0	0	0	Filler	0	0
Filler	46564	46619	0	0	0	0	Filler	0	0
Filler	46620	46675	0	0	0	0	Filler	0	0
Filler	46676	46731	0	0	0	0	Filler	0	0
Filler	46732	46787	0	0	0	0	Filler	0	0
Filler	46788	46843	0	0	0	0	Filler	0	0
Filler	46844	46899	0	0	0	0	Filler	0	0
Filler	46900	46955	0	0	0	0	Filler	0	0
Filler	46956	47011	0	0	0	0	Filler	0	0
Filler	47012	47067	0	0	0	0	Filler	0	0
Filler	47068	47123	0	0	0	0	Filler	0	0
Filler	47124	47179	0	0	0	0	Filler	0	0
Filler	47180	47235	0	0	0	0	Filler	0	0
Filler	47236	47291	0	0	0	0	Filler	0	0
Filler	47292	47347	0	0	0	0	Filler	0	0
Filler	47348	47403	0	0	0	0	Filler	0	0
Filler	47404	47459	0	0	0	0	Filler	0	0
Filler	47460	47515	0	0	0	0	Filler	0	0
Filler	47516	47571	0	0	0	0	Filler	0	0
Filler	47572	47627	0	0	0	0	Filler	0	0
Filler	47628	47683	0	0	0	0	Filler	0	0
Filler	47684	47739	0	0	0	0	Filler	0	0
Filler	47740	47795	0	0	0	0	Filler	0	0
Filler	47796	47851	0	0	0	0	Filler	0	0
Filler	47852	47907	0	0	0	0	Filler	0	0
Filler	47908	47963	0	0	0	0	Filler	0	0
Filler	47964	48019	0	0	0	0	Filler	0	0
Filler	48020	48075	0	0	0	0	Filler	0	0
Filler	48076	48131	0	0	0	0	Filler	0	0
Filler	48132	48187	0	0	0	0	Filler	0	0
Filler	48188	48243	0	0	0	0	Filler	0	0
Filler	48244	48299	0	0	0	0	Filler	0	0
Filler	48300	48355	0	0	0	0	Filler	0	0
Filler	48356	48411	0	0	0	0	Filler	0	0
Filler	48412	48467	0	0	0	0	Filler	0	0
Filler	48468	48523	0	0	0	0	Filler	0	0
Filler	48524	48579	0	0	0	0	Filler	0	0
Filler	48580	48635	0	0	0	0	Filler	0	0
Filler	48636	48691	0	0	0	0	Filler	0	0
Filler	48692	48747	0	0	0	0	Filler	0	0
Filler	48748	48803	0	0	0	0	Filler	0	0
Filler	48804	48859	0	0	0	0	Filler	0	0
Filler	48860	48915	0	0	0	0	Filler	0	0
Filler	48916	48971	0	0	0	0	Filler	0	0
Filler	48972	49027	0	0	0	0	Filler	0	0
Filler	49028	49083	0	0	0	0	Filler	0	0
Filler	49084	49139	0	0	0	0	Filler	0	0
Filler	49140	49195	0	0	0	0	Filler	0	0
Filler	49196	49251	0	0	0	0	Filler	0	0
Filler	49252	49307	0	0	0	0	Filler	0	0
Filler	49308	49363	0	0	0	0	Filler	0	0
Filler	49364	49419	0	0	0	0	Filler	0	0
Filler	49420	49475	0	0	0	0	Filler	0	0
Filler	49476	49531	0	0	0	0	Filler	0	0
Filler	49532	49587	0	0	0	0	Filler	0	0
Filler	49588	49643	0	0	0	0	Filler	0	0
Filler	49644	49699	0	0	0	0	Filler	0	0
Filler	49700	49755	0	0	0	0	Filler	0	0
Filler	49756	49811	0	0	0	0	Filler	0	0
Filler	49812	49867	0	0	0	0	Filler	0	0
Filler	49868	49923	0	0	0	0	Filler	0	0
Filler	49924	49979	0	0	0	0	Filler	0	0
Filler	49980	50035	0	0	0	0	Filler	0	0
Filler	50036	50091	0	0	0	0	Filler	0	0
Filler	50092	50147	0	0	0	0	Filler	0	0
Filler	50148	50203	0	0	0	0	Filler	0	0
Filler	50204	50259	0	0	0	0	Filler	0	0
Filler	50260	50315	0	0	0	0	Filler	0	0
Filler	50316	50371	0	0	0	0	Filler	0	0
Filler	50372	50427	0	0	0	0	Filler	0	0
Filler	50428	50483	0	0	0	0	Filler	0	0
Filler	50484	50539	0	0	0	0	Filler	0	0
Filler	50540	50595	0	0	0	0	Filler	0	0
Filler	50596	50651	0	0	0	0	Filler	0	0
Filler	50652	50707	0	0	0	0	Filler	0	0
Filler	50708	50763	0	0	0	0	Filler	0	0
Filler	50764	50819	0	0	0	0	Filler	0	0
Filler	50820	50875	0	0	0	0	Filler	0	0
Filler	50876	50931	0	0	0	0	Filler	0	0
Filler	50932	50987	0	0	0	0	Filler	0	0
Filler	50988	51043	0	0	0	0	Filler	0	0
Filler	51044	51099	0	0	0	0	Filler	0	0
Filler	51100	51155	0	0	0	0	Filler	0	0
Filler	51156	51211	0	0	0	0	Filler	0	0
Filler	51212	51267	0	0	0	0	Filler	0	0
Filler	51268	51323	0	0	0	0	Filler	0	0
Filler	51324	51379	0	0	0	0	Filler	0	0
Filler	51380	51435	0	0	0	0	Filler	0	0
Filler	51436	51491	0	0	0	0	Filler	0	0
Filler	51492	51547	0	0	0	0	Filler	0	0
Filler	51548	51603	0	0	0	0	Filler	0	0
Filler	51604	51659	0	0	0	0	Filler	0	0
Filler	51660	51715	0	0	0	0	Filler	0	0
Filler	51716	51771	0	0	0	0	Filler	0	0
Filler	51772	51827	0	0	0	0	Filler	0	0
Filler	51828	51883	0	0	0	0	Filler	0	0
Filler	51884	51939	0	0	0	0	Filler	0	0
Filler	51940	51995	0	0	0	0	Filler	0	0
Filler	51996	52051	0	0	0	0	Filler	0	0
Filler	52052	52107	0	0	0	0	Filler	0	0
Filler	52108	52163	0	0	0	0	Filler	0	0
Filler	52164	52219	0	0	0	0	Filler	0	0
Filler	52220	52275	0	0	0	0	Filler	0	0
Filler	52276	52331	0	0	0	0	Filler	0	0
Filler	52332	52387	0	0	0	0	Filler	0	0
Filler	52388	52443	0	0	0	0	Filler	0	0
Filler	52444	52499	0	0	0	0	Filler	0	0
Filler	52500	52555	0	0	0	0	Filler	0	0
Filler	52556	52611	0	0	0	0	Filler	0	0
Filler	52612	52667	0	0	0	0	Filler	0	0
Filler	52668	52723	0	0	0	0	Filler	0	0
Filler	52724	52779	0	0	0	0	Filler	0	0
Filler	52780	52835	0	0	0	0	Filler	0	0
Filler	52836	52891	0	0	0	0	Filler	0	0
Filler	52892	52947	0	0	0	0	Filler	0	0
Filler	52948	53003	0	0	0	0	Filler	0	0
Filler	53004	53059	0	0	0	0	Filler	0	0
Filler	53060	53115	0	0	0	0	Filler	0	0
Filler	53116	53171	0	0	0	0	Filler	0	0
Filler	53172	53227	0	0	0	0	Filler	0	0
Filler	53228	53283	0	0	0	0	Filler	0	0
Filler	53284	53339	0	0	0	0	Filler	0	0
Filler	53340	53395	0	0	0	0	Filler	0	0
Filler	53396	53451	0	0	0	0	Filler	0	0
Filler	53452	53507	0	0	0	0	Filler	0	0
Filler	53508	53563	0	0	0	0	Filler	0	0
Filler	53564	53619	0	0	0	0	Filler	0	0
Filler	53620	53675	0	0	0	0	Filler	0	0
Filler	53676	53731	0	0	0	0	Filler	0	0
Filler	53732	53787	0	0	0	0	Filler	0	0
Filler	53788	53843	0	0	0	0	Filler	0	0
Filler	53844	53899	0	0	0	0	Filler	0	0
Filler	53900	53955	0	0	0	0	Filler	0	0
Filler	53956	54011	0	0	0	0	Filler	0	0
Filler	54012	54067	0	0	0	0	Filler	0	0
Filler	54068	54123	0	0	0	0	Filler	0	0
Filler	54124	54179	0	0	0	0	Filler	0	0
Filler	54180	54235	0	0	0	0	Filler	0	0
Filler	54236	54291	0	0	0	0	Filler	0	0
Filler	54292	54347	0	0	0	0	Filler	0	0
Filler	54348	54403	0	0	0	0	Filler	0	0
Filler	54404	54459	0	0	0	0	Filler	0	0
Filler	54460	54515	0	0	0	0	Filler	0	0
Filler	54516	54571	0	0	0	0	Filler	0	0
Filler	54572	54627	0	0	0	0	Filler	0	0
Filler	54628	54683	0	0	0	0	Filler	0	0
Filler	54684	54739	0	0	0	0	Filler	0	0
Filler	54740	54795	0	0	0	0	Filler	0	0
Filler	54796	54851	0	0	0	0	Filler	0	0
Filler	54852	54907	0	0	0	0	Filler	0	0
Filler	54908	54963	0	0	0	0	Filler	0	0
Filler	54964	55019	0	0	0	0	Filler	0	0
Filler	55020	55075	0	0	0	0	Filler	0	0
Filler	55076	55131	0	0	0	0	Filler	0	0
Filler	55132	55187	0	0	0	0	Filler	0	0
Filler	55188	55243	0	0	0	0	Filler	0	0
Filler	55244	55299	0	0	0	0	Filler	0	0
Filler	55300	55355	0	0	0	0	Filler	0	0
Filler	55356	55411	0	0	0	0	Filler	0	0
Filler	55412	55467	0	0	0	0	Filler	0	0
Filler	55468	55523	0	0	0	0	Filler	0	0
Filler	55524	55579	0	0	0	0	Filler	0	0
Filler	55580	55635	0	0	0	0	Filler	0	0
Filler	55636	55691	0	0	0	0	Filler	0	0
Filler	55692	55747	0	0	0	0	Filler	0	0
Filler	55748	55803	0	0	0	0	Filler	0	0
Filler	55804	55859	0	0	0	0	Filler	0	0
Filler	55860	55915	0	0	0	0	Filler	0	0
Filler	55916	55971	0	0	0	0	Filler	0	0
Filler	55972	56027	0	0	0	0	Filler	0	0
Filler	56028	56083	0	0	0	0	Filler	0	0
Filler	56084	56139	0	0	0	0	Filler	0	0
Filler	56140	56195	0	0	0	0	Filler	0	0
Filler	56196	56251	0	0	0	0	Filler	0	0
Filler	56252	56307	0	0	0	0	Filler	0	0
Filler	56308	56363	0	0	0	0	Filler	0	0
Filler	56364	56419	0	0	0	0	Filler	0	0
Filler	56420	56475	0	0	0	0	Filler	0	0
Filler	56476	56531	0	0	0	0	Filler	0	0
Filler	56532	56587	0	0	0	0	Filler	0	0
Filler	56588	56643	0	0	0	0	Filler	0	0
Filler	56644	56699	0	0	0	0	Filler	0	0
Filler	56700	56755	0	0	0	0	Filler	0	0
Filler	56756	56811	0	0	0	0	Filler	0	0
Filler	56812	56867	0	0	0	0	Filler	0	0
Filler	56868	56923	0	0	0	0	Filler	0	0
Filler	56924	56979	0	0	0	0	Filler	0	0
Filler	56980	57035	0	0	0	0	Filler	0	0
Filler	57036	57091	0	0	0	0	Filler	0	0
Filler	57092	57147	0	0	0	0	Filler	0	0
Filler	57148	57203	0	0	0	0	Filler	0	0
Filler	57204	57259	0	0	0	0	Filler	0	0
Filler	57260	57315	0	0	0	0	Filler	0	0
Filler	57316	57371	0	0	0	0	Filler	0	0
Filler	57372	57427	0	0	0	0	Filler	0	0
Filler	57428	57483	0	0	0	0	Filler	0	0
Filler	57484	57539	0	0	0	0	Filler	0	0
Filler	57540	57595	0	0	0	0	Filler	0	0
Filler	57596	57651	0	0	0	0	Filler	0	0
Filler	57652	57707	0	0	0	0	Filler	0	0
Filler	57708	57763	0	0	0	0	Filler	0	0
Filler	57764	57819	0	0	0	0	Filler	0	0
Filler	57820	57875	0	0	0	0	Filler	0	0
Filler	57876	57931	0	0	0	0	Filler	0	0
Filler	57932	57987	0	0	0	0	Filler	0	0
Filler	57988	58043	0	0	0	0	Filler	0	0
Filler	58044	58099	0	0	0	0	Filler	0	0
Filler	58100	58155	0	0	0	0	Filler	0	0
Filler	58156	58211	0	0	0	0	Filler	0	0
Filler	58212	58267	0	0	0	0	Filler	0	0
Filler	58268	58323	0	0	0	0	Filler	0	0
Filler	58324	58379	0	0	0	0	Filler	0	0
Filler	58380	58435	0	0	0	0	Filler	0	0
Filler	58436	58491	0	0	0	0	Filler	0	0
Filler	58492	58547	0	0	0	0	Filler	0	0
Filler	58548	58603	0	0	0	0	Filler	0	0
Filler	58604	58659	0	0	0	0	Filler	0	0
Filler	58660	58715	0	0	0	0	Filler	0	0
Filler	58716	58771	0	0	0	0	Filler	0	0
Filler	58772	58827	0	0	0	0	Filler	0	0
Filler	58828	58883	0	0	0	0	Filler	0	0
Filler	58884	58939	0	0	0	0	Filler	0	0
Filler	58940	58995	0	0	0	0	Filler	0	0
Filler	58996	59051	0	0	0	0	Filler	0	0
Filler	59052	59107	0	0	0	0	Filler	0	0
Filler	59108	59163	0	0	0	0	Filler	0	0
Filler	59164	59219	0	0	0	0	Filler	0	0
Filler	59220	59275	0	0	0	0	Filler	0	0
Filler	59276	59331	0	0	0	0	Filler	0	0
Filler	59332	59387	0	0	0	0	Filler	0	0
Filler	59388	59443	0	0	0	0	Filler	0	0
Filler	59444	59499	0	0	0	0	Filler	0	0
Filler	59500	59555	0	0	0	0	Filler	0	0
Filler	59556	59611	0	0	0	0	Filler	0	0
Filler	59612	59667	0	0	0	0	Filler	0	0
Filler	59668	59723	0	0	0	0	Filler	0	0
Filler	59724	59779	0	0	0	0	Filler	0	0
Filler	59780	59835	0	0	0	0	Filler	0	0
Filler	59836	59891	0	0	0	0	Filler	0	0
Filler	59892	59947	0	0	0	0	Filler	0	0
Filler	59948	60003	0	0	0	0	Filler	0	0
Filler	60004	60059	0	0	0	0	Filler	0	0
Filler	60060	60115	0	0	0	0	Filler	0	0
Filler	60116	60171	0	0	0	0	Filler	0	0
Filler	60172	60227	0	0	0	0	Filler	0	0
Filler	60228	60283	0	0	0	0	Filler	0	0
Filler	60284	60339	0	0	0	0	Filler	0	0
Filler	60340	60395	0	0	0	0	Filler	0	0
Filler	60396	60451	0	0	0	0	Filler	0	0
Filler	60452	60507	0	0	0	0	Filler	0	0
Filler	60508	60563	0	0	0	0	Filler	0	0
Filler	60564	60619	0	0	0	0	Filler	0	0
Filler	60620	60675	0	0	0	0	Filler	0	0
Filler	60676	60731	0	0	0	0	Filler	0	0
Filler	60732	60787	0	0	0	0	Filler	0	0
Filler	60788	60843	0	0	0	0	Filler	0	0
Filler	60844	60899	0	0	0	0	Filler	0	0
Filler	60900	60955	0	0	0	0	Filler	0	0
Filler	60956	61011	0	0	0	0	Filler	0	0
Filler	61012	61067	0	0	0	0	Filler	0	0
Filler	61068	61123	0	0	0	0	Filler	0	0
Filler	61124	61179	0	0	0	0	Filler	0	0
Filler	61180	61235	0	0	0	0	Filler	0	0
Filler	61236	61291	0	0	0	0	Filler	0	0
Filler	61292	61347	0	0	0	0	Filler	0	0
Filler	61348	61403	0	0	0	0	Filler	0	0
Filler	61404	61459	0	0	0	0	Filler	0	0
Filler	61460	61515	0	0	0	0	Filler	0	0
Filler	61516	61571	0	0	0	0	Filler	0	0
Filler	61572	61627	0	0	0	0	Filler	0	0
Filler	61628	61683	0	0	0	0	Filler	0	0
Filler	61684	61739	0	0	0	0	Filler	0	0
Filler	61740	61795	0	0	0	0	Filler	0	0
Filler	61796	61851	0	0	0	0	Filler	0	0
Filler	61852	61907	0	0	0	0	Filler	0	0
Filler	61908	61963	0	0	0	0	Filler	0	0
Filler	61964	62019	0	0	0	0	Filler	0	0
Filler	62020	62075	0	0	0	0	Filler	0	0
Filler	62076	62131	0	0	0	0	Filler	0	0
Filler	62132	62187	0	0	0	0	Filler	0	0
Filler	62188	62243	0	0	0	0	Filler	0	0
Filler	62244	62299	0	0	0	0	Filler	0	0
Filler	62300	62355	0	0	0	0	Filler	0	0
Filler	62356	62411	0	0	0	0	Filler	0	0
Filler	62412	62467	0	0	0	0	Filler	0	0
Filler	62468	62523	0	0	0	0	Filler	0	0
Filler	62524	62579	0	0	0	0	Filler	0	0
Filler	62580	62635	0	0	0	0	Filler	0	0
Filler	62636	62691	0	0	0	0	Filler	0	0
Filler	62692	62747	0	0	0	0	Filler	0	0
Filler	62748	62803	0	0	0	0	Filler	0	0
Filler	62804	62859	0	0	0	0	Filler	0	0
Filler	62860	62915	0	0	0	0	Filler	0	0
Filler	62916	62971	0	0	0	0	Filler	0	0
Filler	62972	63027	0	0	0	0	Filler	0	0
Filler	63028	63083	0	0	0	0	Filler	0	0
Filler	63084	63139	0	0	0	0	Filler	0	0
Filler	63140	63195	0	0	0	0	Filler	0	0
Filler	63196	63251	0	0	0	0	Filler	0	0
Filler	63252	63307	0	0	0	0	Filler	0	0
Filler	63308	63363	0	0	0	0	Filler	0	0
Filler	63364	63419	0	0	0	0	Filler	0	0
Filler	63420	63475	0	0	0	0	Filler	0	0
Filler	63476	63531	0	0	0	0	Filler	0	0
Filler	63532	63587	0	0	0	0	Filler	0	0
Filler	63588	63643	0	0	0	0	Filler	0	0
Filler	63644	63699	0	0	0	0	Filler	0	0
Filler	63700	63755	0	0	0	0	Filler	0	0
Filler	63756	63811	0	0	0	0	Filler	0	0
Filler	63812	63867	0	0	0	0	Filler	0	0
Filler	63868	63923	0	0	0	0	Filler	0	0
Filler	63924	63979	0	0	0	0	Filler	0	0
Filler	63980	64035	0	0	0	0	Filler	0	0
Filler	64036	64091	0	0	0	0	Filler	0	0
Filler	64092	64147	0	0	0	0	Filler	0	0
Filler	64148	64203	0	0	0	0	Filler	0	0
Filler	64204	64259	0	0	0	0	Filler	0	0
Filler	64260	64315	0	0	0	0	Filler	0	0
Filler	64316	64371	0	0	0	0	Filler	0	0
Filler	64372	64427	0	0	0	0	Filler	0	0
Filler	64428	64483	0	0	0	0	Filler	0	0
Filler	64484	64539	0	0	0	0	Filler	0	0
Filler	64540	64595	0	0	0	0	Filler	0	0
Filler	64596	64651	0	0	0	0	Filler	0	0
Filler	64652	64707	0	0	0	0	Filler	0	0
Filler	64708	64763	0	0	0	0	Filler	0	0
Filler	64764	64819	0	0	0	0	Filler	0	0
Filler	64820	64875	0	0	0	0	Filler	0	0
Filler	64876	64931	0	0	0	0	Filler	0	0
Filler	64932	64987	0	0	0	0	Filler	0	0
Filler	64988	65043	0	0	0	0	Filler	0	0
Filler	65044	65099	0	0	0	0	Filler	0	0
Filler	65100	65155	0	0	0	0	Filler	0	0
Filler	65156	65211	0	0	0	0	Filler	0	0
Filler	65212	65267	0	0	0	0	Filler	0	0
Filler	65268	65323	0	0	0	0	Filler	0	0
Filler	65324	65379	0	0	0	0	Filler	0	0
Filler	65380	65435	0	0	0	0	Filler	0	0
Filler	65436	65491	0	0	0	0	Filler	0	0
Filler	65492	65547	0	0	0	0	Filler	0	0
Filler	65548	65603	0	0	0	0	Filler	0	0
Filler	65604	65659	0	0	0	0	Filler	0	0
Filler	65660	65715	0	0	0	0	Filler	0	0
Filler	65716	65771	0	0	0	0	Filler	0	0
Filler	65772	65827	0	0	0	0	Filler	0	0
Filler	65828	65883	0	0	0	0	Filler	0	0
Filler	65884	65939	0	0	0	0	Filler	0	0
Filler	65940	65995	0	0	0	0	Filler	0	0
10080	65994	66050	-0.27	0.19	-0.8	-0.27	CONTIG19_10080RS000044737	0.495	0.0449387
Filler	65996	66051	0	0	0	0	Filler	0	0
Filler	66051	66106	0	0	0	0	Filler	0	0
Filler	66052	66107	0	0	0	0	Filler	0	0
Filler	66107	66162	0	0	0	0	Filler	0	0
Filler	66108	66163	0	0	0	0	Filler	0	0
Filler	66163	66218	0	0	0	0	Filler	0	0
Filler	66164	66219	0	0	0	0	Filler	0	0
Filler	66219	66274	0	0	0	0	Filler	0	0
Filler	66220	66275	0	0	0	0	Filler	0	0
Filler	66275	66330	0	0	0	0	Filler	0	0
Filler	66276	66331	0	0	0	0	Filler	0	0
Filler	66331	66386	0	0	0	0	Filler	0	0
Filler	66332	66387	0	0	0	0	Filler	0	0
Filler	66387	66442	0	0	0	0	Filler	0	0
Filler	66388	66443	0	0	0	0	Filler	0	0
Filler	66443	66498	0	0	0	0	Filler	0	0
Filler	66499	66554	0	0	0	0	Filler	0	0
Filler	66555	66610	0	0	0	0	Filler	0	0
Filler	66611	66666	0	0	0	0	Filler	0	0
Filler	66667	66722	0	0	0	0	Filler	0	0
Filler	66723	66778	0	0	0	0	Filler	0	0
Filler	66779	66834	0	0	0	0	Filler	0	0
Filler	66835	66890	0	0	0	0	Filler	0	0
Filler	66891	66946	0	0	0	0	Filler	0	0
Filler	66947	67002	0	0	0	0	Filler	0	0
Filler	67003	67058	0	0	0	0	Filler	0	0
Filler	67059	67114	0	0	0	0	Filler	0	0
Filler	67115	67170	0	0	0	0	Filler	0	0
Filler	67171	67226	0	0	0	0	Filler	0	0
Filler	67227	67282	0	0	0	0	Filler	0	0
Filler	67283	67338	0	0	0	0	Filler	0	0
Filler	67339	67394	0	0	0	0	Filler	0	0
Filler	67395	67450	0	0	0	0	Filler	0	0
Filler	67451	67506	0	0	0	0	Filler	0	0
Filler	67507	67562	0	0	0	0	Filler	0	0
Filler	67563	67618	0	0	0	0	Filler	0	0
Filler	67619	67674	0	0	0	0	Filler	0	0
Filler	67675	67730	0	0	0	0	Filler	0	0
Filler	67731	67786	0	0	0	0	Filler	0	0
Filler	67787	67842	0	0	0	0	Filler	0	0
Filler	67843	67898	0	0	0	0	Filler	0	0
Filler	67899	67954	0	0	0	0	Filler	0	0
Filler	67955	68010	0	0	0	0	Filler	0	0
Filler	68011	68066	0	0	0	0	Filler	0	0
Filler	68067	68122	0	0	0	0	Filler	0	0
Filler	68123	68178	0	0	0	0	Filler	0	0
Filler	68179	68234	0	0	0	0	Filler	0	0
Filler	68235	68290	0	0	0	0	Filler	0	0
Filler	68291	68346	0	0	0	0	Filler	0	0
Filler	68347	68402	0	0	0	0	Filler	0	0
Filler	68403	68458	0	0	0	0	Filler	0	0
Filler	68459	68514	0	0	0	0	Filler	0	0
Filler	68515	68570	0	0	0	0	Filler	0	0
Filler	68571	68626	0	0	0	0	Filler	0	0
Filler	68627	68682	0	0	0	0	Filler	0	0
Filler	68683	68738	0	0	0	0	Filler	0	0
Filler	68739	68794	0	0	0	0	Filler	0	0
Filler	68795	68850	0	0	0	0	Filler	0	0
Filler	68851	68906	0	0	0	0	Filler	0	0
Filler	68907	68962	0	0	0	0	Filler	0	0
Filler	68963	69018	0	0	0	0	Filler	0	0
Filler	69019	69074	0	0	0	0	Filler	0	0
Filler	69075	69130	0	0	0	0	Filler	0	0
Filler	69131	69186	0	0	0	0	Filler	0	0
Filler	69187	69242	0	0	0	0	Filler	0	0
Filler	69243	69298	0	0	0	0	Filler	0	0
Filler	69299	69354	0	0	0	0	Filler	0	0
Filler	69355	69410	0	0	0	0	Filler	0	0
Filler	69411	69466	0	0	0	0	Filler	0	0
Filler	69467	69522	0	0	0	0	Filler	0	0
Filler	69523	69578	0	0	0	0	Filler	0	0
Filler	69579	69634	0	0	0	0	Filler	0	0
Filler	69635	69690	0	0	0	0	Filler	0	0
Filler	69691	69746	0	0	0	0	Filler	0	0
Filler	69747	69802	0	0	0	0	Filler	0	0
Filler	69803	69858	0	0	0	0	Filler	0	0
Filler	69859	69914	0	0	0	0	Filler	0	0
Filler	69915	69970	0	0	0	0	Filler	0	0
Filler	69971	70026	0	0	0	0	Filler	0	0
Filler	70027	70082	0	0	0	0	Filler	0	0
Filler	70083	70138	0	0	0	0	Filler	0	0
Filler	70139	70194	0	0	0	0	Filler	0	0
Filler	70195	70250	0	0	0	0	Filler	0	0
Filler	70251	70306	0	0	0	0	Filler	0	0
Filler	70307	70362	0	0	0	0	Filler	0	0
Filler	70363	70418	0	0	0	0	Filler	0	0
Filler	70419	70474	0	0	0	0	Filler	0	0
Filler	70475	70530	0	0	0	0	Filler	0	0
Filler	70531	70586	0	0	0	0	Filler	0	0
Filler	70587	70642	0	0	0	0	Filler	0	0
Filler	70643	70698	0	0	0	0	Filler	0	0
Filler	70699	70754	0	0	0	0	Filler	0	0
Filler	70755	70810	0	0	0	0	Filler	0	0
Filler	70811	70866	0	0	0	0	Filler	0	0
Filler	70867	70922	0	0	0	0	Filler	0	0
Filler	70923	70978	0	0	0	0	Filler	0	0
Filler	70979	71034	0	0	0	0	Filler	0	0
Filler	71035	71090	0	0	0	0	Filler	0	0
Filler	71091	71146	0	0	0	0	Filler	0	0
Filler	71147	71202	0	0	0	0	Filler	0	0
Filler	71203	71258	0	0	0	0	Filler	0	0
Filler	71259	71314	0	0	0	0	Filler	0	0
Filler	71315	71370	0	0	0	0	Filler	0	0
Filler	71371	71426	0	0	0	0	Filler	0	0
Filler	71427	71482	0	0	0	0	Filler	0	0
Filler	71483	71538	0	0	0	0	Filler	0	0
Filler	71539	71594	0	0	0	0	Filler	0	0
Filler	71595	71650	0	0	0	0	Filler	0	0
Filler	71651	71706	0	0	0	0	Filler	0	0
Filler	71707	71762	0	0	0	0	Filler	0	0
Filler	71763	71818	0	0	0	0	Filler	0	0
Filler	71819	71874	0	0	0	0	Filler	0	0
Filler	71875	71930	0	0	0	0	Filler	0	0
Filler	71931	71986	0	0	0	0	Filler	0	0
Filler	71987	72042	0	0	0	0	Filler	0	0
Filler	72043	72098	0	0	0	0	Filler	0	0
Filler	72099	72154	0	0	0	0	Filler	0	0
Filler	72155	72210	0	0	0	0	Filler	0	0
Filler	72211	72266	0	0	0	0	Filler	0	0
Filler	72267	72322	0	0	0	0	Filler	0	0
Filler	72323	72378	0	0	0	0	Filler	0	0
Filler	72379	72434	0	0	0	0	Filler	0	0
Filler	72435	72490	0	0	0	0	Filler	0	0
Filler	72491	72546	0	0	0	0	Filler	0	0
Filler	72547	72602	0	0	0	0	Filler	0	0
Filler	72603	72658	0	0	0	0	Filler	0	0
Filler	72659	72714	0	0	0	0	Filler	0	0
Filler	72715	72770	0	0	0	0	Filler	0	0
Filler	72771	72826	0	0	0	0	Filler	0	0
Filler	72827	72882	0	0	0	0	Filler	0	0
Filler	72883	72938	0	0	0	0	Filler	0	0
Filler	72939	72994	0	0	0	0	Filler	0	0
Filler	72995	73050	0	0	0	0	Filler	0	0
Filler	73051	73106	0	0	0	0	Filler	0	0
Filler	73107	73162	0	0	0	0	Filler	0	0
Filler	73163	73218	0	0	0	0	Filler	0	0
Filler	73219	73274	0	0	0	0	Filler	0	0
Filler	73275	73330	0	0	0	0	Filler	0	0
Filler	73331	73386	0	0	0	0	Filler	0	0
Filler	73387	73442	0	0	0	0	Filler	0	0
Filler	73443	73498	0	0	0	0	Filler	0	0
Filler	73499	73554	0	0	0	0	Filler	0	0
Filler	73555	73610	0	0	0	0	Filler	0	0
Filler	73611	73666	0	0	0	0	Filler	0	0
Filler	73667	73722	0	0	0	0	Filler	0	0
Filler	73723	73778	0	0	0	0	Filler	0	0
Filler	73779	73834	0	0	0	0	Filler	0	0
Filler	73835	73890	0	0	0	0	Filler	0	0
Filler	73891	73946	0	0	0	0	Filler	0	0
Filler	73947	74002	0	0	0	0	Filler	0	0
Filler	74003	74058	0	0	0	0	Filler	0	0
Filler	74059	74114	0	0	0	0	Filler	0	0
Filler	74115	74170	0	0	0	0	Filler	0	0
Filler	74171	74226	0	0	0	0	Filler	0	0
Filler	74227	74282	0	0	0	0	Filler	0	0
Filler	74283	74338	0	0	0	0	Filler	0	0
Filler	74339	74394	0	0	0	0	Filler	0	0
Filler	74395	74450	0	0	0	0	Filler	0	0
Filler	74451	74506	0	0	0	0	Filler	0	0
Filler	74507	74562	0	0	0	0	Filler	0	0
Filler	74563	74618	0	0	0	0	Filler	0	0
Filler	74619	74674	0	0	0	0	Filler	0	0
Filler	74675	74730	0	0	0	0	Filler	0	0
Filler	74731	74786	0	0	0	0	Filler	0	0
Filler	74787	74842	0	0	0	0	Filler	0	0
Filler	74843	74898	0	0	0	0	Filler	0	0
Filler	74899	74954	0	0	0	0	Filler	0	0
Filler	74955	75010	0	0	0	0	Filler	0	0
Filler	75011	75066	0	0	0	0	Filler	0	0
Filler	75067	75122	0	0	0	0	Filler	0	0
Filler	75123	75178	0	0	0	0	Filler	0	0
Filler	75179	75234	0	0	0	0	Filler	0	0
Filler	75235	75290	0	0	0	0	Filler	0	0
Filler	75291	75346	0	0	0	0	Filler	0	0
Filler	75347	75402	0	0	0	0	Filler	0	0
Filler	75403	75458	0	0	0	0	Filler	0	0
Filler	75459	75514	0	0	0	0	Filler	0	0
Filler	75515	75570	0	0	0	0	Filler	0	0
Filler	75571	75626	0	0	0	0	Filler	0	0
Filler	75627	75682	0	0	0	0	Filler	0	0
Filler	75683	75738	0	0	0	0	Filler	0	0
Filler	75739	75794	0	0	0	0	Filler	0	0
Filler	75795	75850	0	0	0	0	Filler	0	0
Filler	75851	75906	0	0	0	0	Filler	0	0
Filler	75907	75962	0	0	0	0	Filler	0	0
Filler	75963	76018	0	0	0	0	Filler	0	0
Filler	76019	76074	0	0	0	0	Filler	0	0
Filler	76075	76130	0	0	0	0	Filler	0	0
Filler	76131	76186	0	0	0	0	Filler	0	0
Filler	76187	76242	0	0	0	0	Filler	0	0
Filler	76243	76298	0	0	0	0	Filler	0	0
Filler	76299	76354	0	0	0	0	Filler	0	0
Filler	76355	76410	0	0	0	0	Filler	0	0
Filler	76411	76466	0	0	0	0	Filler	0	0
Filler	76467	76522	0	0	0	0	Filler	0	0
Filler	76523	76578	0	0	0	0	Filler	0	0
Filler	76579	76634	0	0	0	0	Filler	0	0
Filler	76635	76690	0	0	0	0	Filler	0	0
Filler	76691	76746	0	0	0	0	Filler	0	0
Filler	76747	76802	0	0	0	0	Filler	0	0
Filler	76803	76858	0	0	0	0	Filler	0	0
Filler	76859	76914	0	0	0	0	Filler	0	0
Filler	76915	76970	0	0	0	0	Filler	0	0
Filler	76971	77026	0	0	0	0	Filler	0	0
Filler	77027	77082	0	0	0	0	Filler	0	0
Filler	77083	77138	0	0	0	0	Filler	0	0
Filler	77139	77194	0	0	0	0	Filler	0	0
Filler	77195	77250	0	0	0	0	Filler	0	0
Filler	77251	77306	0	0	0	0	Filler	0	0
Filler	77307	77362	0	0	0	0	Filler	0	0
Filler	77363	77418	0	0	0	0	Filler	0	0
Filler	77419	77474	0	0	0	0	Filler	0	0
Filler	77475	77530	0	0	0	0	Filler	0	0
Filler	77531	77586	0	0	0	0	Filler	0	0
Filler	77587	77642	0	0	0	0	Filler	0	0
Filler	77643	77698	0	0	0	0	Filler	0	0
Filler	77699	77754	0	0	0	0	Filler	0	0
Filler	77755	77810	0	0	0	0	Filler	0	0
Filler	77811	77866	0	0	0	0	Filler	0	0
Filler	77867	77922	0	0	0	0	Filler	0	0
Filler	77923	77978	0	0	0	0	Filler	0	0
Filler	77979	78034	0	0	0	0	Filler	0	0
Filler	78035	78090	0	0	0	0	Filler	0	0
Filler	78091	78146	0	0	0	0	Filler	0	0
Filler	78147	78202	0	0	0	0	Filler	0	0
Filler	78203	78258	0	0	0	0	Filler	0	0
Filler	78259	78314	0	0	0	0	Filler	0	0
Filler	78315	78370	0	0	0	0	Filler	0	0
Filler	78371	78426	0	0	0	0	Filler	0	0
Filler	78427	78482	0	0	0	0	Filler	0	0
Filler	78483	78538	0	0	0	0	Filler	0	0
Filler	78539	78594	0	0	0	0	Filler	0	0
Filler	78595	78650	0	0	0	0	Filler	0	0
Filler	78651	78706	0	0	0	0	Filler	0	0
Filler	78707	78762	0	0	0	0	Filler	0	0
Filler	78763	78818	0	0	0	0	Filler	0	0
Filler	78819	78874	0	0	0	0	Filler	0	0
Filler	78875	78930	0	0	0	0	Filler	0	0
Filler	78931	78986	0	0	0	0	Filler	0	0
Filler	78987	79042	0	0	0	0	Filler	0	0
Filler	79043	79098	0	0	0	0	Filler	0	0
Filler	79099	79154	0	0	0	0	Filler	0	0
Filler	79155	79210	0	0	0	0	Filler	0	0
Filler	79211	79266	0	0	0	0	Filler	0	0
Filler	79267	79322	0	0	0	0	Filler	0	0
Filler	79323	79378	0	0	0	0	Filler	0	0
Filler	79379	79434	0	0	0	0	Filler	0	0
Filler	79435	79490	0	0	0	0	Filler	0	0
Filler	79491	79546	0	0	0	0	Filler	0	0
Filler	79547	79602	0	0	0	0	Filler	0	0
Filler	79603	79658	0	0	0	0	Filler	0	0
Filler	79659	79714	0	0	0	0	Filler	0	0
Filler	79715	79770	0	0	0	0	Filler	0	0
Filler	79771	79826	0	0	0	0	Filler	0	0
Filler	79827	79882	0	0	0	0	Filler	0	0
Filler	79883	79938	0	0	0	0	Filler	0	0
Filler	79939	79994	0	0	0	0	Filler	0	0
Filler	79995	80050	0	0	0	0	Filler	0	0
Filler	80051	80106	0	0	0	0	Filler	0	0
Filler	80107	80162	0	0	0	0	Filler	0	0
Filler	80163	80218	0	0	0	0	Filler	0	0
Filler	80219	80274	0	0	0	0	Filler	0	0
Filler	80275	80330	0	0	0	0	Filler	0	0
Filler	80331	80386	0	0	0	0	Filler	0	0
Filler	80387	80442	0	0	0	0	Filler	0	0
Filler	80443	80498	0	0	0	0	Filler	0	0
Filler	80499	80554	0	0	0	0	Filler	0	0
Filler	80555	80610	0	0	0	0	Filler	0	0
Filler	80611	80666	0	0	0	0	Filler	0	0
Filler	80667	80722	0	0	0	0	Filler	0	0
Filler	80723	80778	0	0	0	0	Filler	0	0
Filler	80779	80834	0	0	0	0	Filler	0	0
Filler	80835	80890	0	0	0	0	Filler	0	0
Filler	80891	80946	0	0	0	0	Filler	0	0
Filler	80947	81002	0	0	0	0	Filler	0	0
Filler	81003	81058	0	0	0	0	Filler	0	0
Filler	81059	81114	0	0	0	0	Filler	0	0
Filler	81115	81170	0	0	0	0	Filler	0	0
Filler	81171	81226	0	0	0	0	Filler	0	0
Filler	81227	81282	0	0	0	0	Filler	0	0
Filler	81283	81338	0	0	0	0	Filler	0	0
Filler	81339	81394	0	0	0	0	Filler	0	0
Filler	81395	81450	0	0	0	0	Filler	0	0
Filler	81451	81506	0	0	0	0	Filler	0	0
Filler	81507	81562	0	0	0	0	Filler	0	0
Filler	81563	81618	0	0	0	0	Filler	0	0
Filler	81619	81674	0	0	0	0	Filler	0	0
Filler	81675	81730	0	0	0	0	Filler	0	0
Filler	81731	81786	0	0	0	0	Filler	0	0
Filler	81787	81842	0	0	0	0	Filler	0	0
Filler	81843	81898	0	0	0	0	Filler	0	0
Filler	81899	81954	0	0	0	0	Filler	0	0
Filler	81955	82010	0	0	0	0	Filler	0	0
Filler	82011	82066	0	0	0	0	Filler	0	0
Filler	82067	82122	0	0	0	0	Filler	0	0
Filler	82123	82178	0	0	0	0	Filler	0	0
Filler	82179	82234	0	0	0	0	Filler	0	0
Filler	82235	82290	0	0	0	0	Filler	0	0
Filler	82291	82346	0	0	0	0	Filler	0	0
Filler	82347	82402	0	0	0	0	Filler	0	0
Filler	82403	82458	0	0	0	0	Filler	0	0
Filler	82459	82514	0	0	0	0	Filler	0	0
Filler	82515	82570	0	0	0	0	Filler	0	0
Filler	82571	82626	0	0	0	0	Filler	0	0
Filler	82627	82682	0	0	0	0	Filler	0	0
Filler	82683	82738	0	0	0	0	Filler	0	0
Filler	82739	82794	0	0	0	0	Filler	0	0
Filler	82795	82850	0	0	0	0	Filler	0	0
Filler	82851	82906	0	0	0	0	Filler	0	0
Filler	82907	82962	0	0	0	0	Filler	0	0
Filler	82963	83018	0	0	0	0	Filler	0	0
Filler	83019	83074	0	0	0	0	Filler	0	0
Filler	83075	83130	0	0	0	0	Filler	0	0
Filler	83131	83186	0	0	0	0	Filler	0	0
Filler	83187	83242	0	0	0	0	Filler	0	0
Filler	83243	83298	0	0	0	0	Filler	0	0
Filler	83299	83354	0	0	0	0	Filler	0	0
Filler	83355	83410	0	0	0	0	Filler	0	0
Filler	83411	83466	0	0	0	0	Filler	0	0
Filler	83467	83522	0	0	0	0	Filler	0	0
Filler	83523	83578	0	0	0	0	Filler	0	0
Filler	83579	83634	0	0	0	0	Filler	0	0
Filler	83635	83690	0	0	0	0	Filler	0	0
Filler	83691	83746	0	0	0	0	Filler	0	0
Filler	83747	83802	0	0	0	0	Filler	0	0
Filler	83803	83858	0	0	0	0	Filler	0	0
Filler	83859	83914	0	0	0	0	Filler	0	0
Filler	83915	83970	0	0	0	0	Filler	0	0
Filler	83971	84026	0	0	0	0	Filler	0	0
Filler	84027	84082	0	0	0	0	Filler	0	0
Filler	84083	84138	0	0	0	0	Filler	0	0
Filler	84139	84194	0	0	0	0	Filler	0	0
Filler	84195	84250	0	0	0	0	Filler	0	0
Filler	84251	84306	0	0	0	0	Filler	0	0
Filler	84307	84362	0	0	0	0	Filler	0	0
Filler	84363	84418	0	0	0	0	Filler	0	0
Filler	84419	84474	0	0	0	0	Filler	0	0
Filler	84475	84530	0	0	0	0	Filler	0	0
Filler	84531	84586	0	0	0	0	Filler	0	0
Filler	84587	84642	0	0	0	0	Filler	0	0
Filler	84643	84698	0	0	0	0	Filler	0	0
Filler	84699	84754	0	0	0	0	Filler	0	0
Filler	84755	84810	0	0	0	0	Filler	0	0
Filler	84811	84866	0	0	0	0	Filler	0	0
Filler	84867	84922	0	0	0	0	Filler	0	0
Filler	84923	84978	0	0	0	0	Filler	0	0
Filler	84979	85034	0	0	0	0	Filler	0	0
Filler	85035	85090	0	0	0	0	Filler	0	0
Filler	85091	85146	0	0	0	0	Filler	0	0
Filler	85147	85202	0	0	0	0	Filler	0	0
Filler	85203	85258	0	0	0	0	Filler	0	0
Filler	85259	85314	0	0	0	0	Filler	0	0
Filler	85315	85370	0	0	0	0	Filler	0	0
Filler	85371	85426	0	0	0	0	Filler	0	0
Filler	85427	85482	0	0	0	0	Filler	0	0
Filler	85483	85538	0	0	0	0	Filler	0	0
Filler	85539	85594	0	0	0	0	Filler	0	0
Filler	85595	85650	0	0	0	0	Filler	0	0
Filler	85651	85706	0	0	0	0	Filler	0	0
Filler	85707	85762	0	0	0	0	Filler	0	0
Filler	85763	85818	0	0	0	0	Filler	0	0
Filler	85819	85874	0	0	0	0	Filler	0	0
Filler	85875	85930	0	0	0	0	Filler	0	0
Filler	85931	85986	0	0	0	0	Filler	0	0
Filler	85987	86042	0	0	0	0	Filler	0	0
Filler	86043	86098	0	0	0	0	Filler	0	0
Filler	86099	86154	0	0	0	0	Filler	0	0
Filler	86155	86210	0	0	0	0	Filler	0	0
Filler	86211	86266	0	0	0	0	Filler	0	0
Filler	86267	86322	0	0	0	0	Filler	0	0
Filler	86323	86378	0	0	0	0	Filler	0	0
Filler	86379	86434	0	0	0	0	Filler	0	0
Filler	86435	86490	0	0	0	0	Filler	0	0
Filler	86491	86546	0	0	0	0	Filler	0	0
Filler	86547	86602	0	0	0	0	Filler	0	0
Filler	86603	86658	0	0	0	0	Filler	0	0
Filler	86659	86714	0	0	0	0	Filler	0	0
Filler	86715	86770	0	0	0	0	Filler	0	0
Filler	86771	86826	0	0	0	0	Filler	0	0
Filler	86827	86882	0	0	0	0	Filler	0	0
Filler	86883	86938	0	0	0	0	Filler	0	0
Filler	86939	86994	0	0	0	0	Filler	0	0
Filler	86995	87050	0	0	0	0	Filler	0	0
Filler	87051	87106	0	0	0	0	Filler	0	0
Filler	87107	87162	0	0	0	0	Filler	0	0
Filler	87163	87218	0	0	0	0	Filler	0	0
Filler	87219	87274	0	0	0	0	Filler	0	0
Filler	87275	87330	0	0	0	0	Filler	0	0
Filler	87331	87386	0	0	0	0	Filler	0	0
Filler	87387	87442	0	0	0	0	Filler	0	0
Filler	87443	87498	0	0	0	0	Filler	0	0
Filler	87499	87554	0	0	0	0	Filler	0	0
Filler	87555	87610	0	0	0	0	Filler	0	0
Filler	87611	87666	0	0	0	0	Filler	0	0
Filler	87667	87722	0	0	0	0	Filler	0	0
Filler	87723	87778	0	0	0	0	Filler	0	0
Filler	87779	87834	0	0	0	0	Filler	0	0
Filler	87835	87890	0	0	0	0	Filler	0	0
Filler	87891	87946	0	0	0	0	Filler	0	0
Filler	87947	88002	0	0	0	0	Filler	0	0
Filler	88003	88058	0	0	0	0	Filler	0	0
Filler	88059	88114	0	0	0	0	Filler	0	0
Filler	88115	88170	0	0	0	0	Filler	0	0
Filler	88171	88226	0	0	0	0	Filler	0	0
Filler	88227	88282	0	0	0	0	Filler	0	0
Filler	88283	88338	0	0	0	0	Filler	0	0
Filler	88339	88394	0	0	0	0	Filler	0	0
Filler	88395	88450	0	0	0	0	Filler	0	0
Filler	88451	88506	0	0	0	0	Filler	0	0
Filler	88507	88562	0	0	0	0	Filler	0	0
Filler	88563	88618	0	0	0	0	Filler	0	0
Filler	88619	88674	0	0	0	0	Filler	0	0
Filler	88675	88730	0	0	0	0	Filler	0	0
Filler	88731	88786	0	0	0	0	Filler	0	0
Filler	88787	88842	0	0	0	0	Filler	0	0
Filler	88843	88898	0	0	0	0	Filler	0	0
Filler	88899	88954	0	0	0	0	Filler	0	0
Filler	88955	89010	0	0	0	0	Filler	0	0
Filler	89011	89066	0	0	0	0	Filler	0	0
Filler	89067	89122	0	0	0	0	Filler	0	0
Filler	89123	89178	0	0	0	0	Filler	0	0
Filler	89179	89234	0	0	0	0	Filler	0	0
Filler	89235	89290	0	0	0	0	Filler	0	0
Filler	89291	89346	0	0	0	0	Filler	0	0
Filler	89347	89402	0	0	0	0	Filler	0	0
Filler	89403	89458	0	0	0	0	Filler	0	0
Filler	89459	89514	0	0	0	0	Filler	0	0
Filler	89515	89570	0	0	0	0	Filler	0	0
Filler	89571	89626	0	0	0	0	Filler	0	0
Filler	89627	89682	0	0	0	0	Filler	0	0
Filler	89683	89738	0	0	0	0	Filler	0	0
Filler	89739	89794	0	0	0	0	Filler	0	0
Filler	89795	89850	0	0	0	0	Filler	0	0
Filler	89851	89906	0	0	0	0	Filler	0	0
Filler	89907	89962	0	0	0	0	Filler	0	0
Filler	89963	90018	0	0	0	0	Filler	0	0
Filler	90019	90074	0	0	0	0	Filler	0	0
Filler	90075	90130	0	0	0	0	Filler	0	0
Filler	90131	90186	0	0	0	0	Filler	0	0
Filler	90187	90242	0	0	0	0	Filler	0	0
Filler	90243	90298	0	0	0	0	Filler	0	0
Filler	90299	90354	0	0	0	0	Filler	0	0
Filler	90355	90410	0	0	0	0	Filler	0	0
Filler	90411	90466	0	0	0	0	Filler	0	0
Filler	90467	90522	0	0	0	0	Filler	0	0
Filler	90523	90578	0	0	0	0	Filler	0	0
Filler	90579	90634	0	0	0	0	Filler	0	0
Filler	90635	90690	0	0	0	0	Filler	0	0
Filler	90691	90746	0	0	0	0	Filler	0	0
Filler	90747	90802	0	0	0	0	Filler	0	0
Filler	90803	90858	0	0	0	0	Filler	0	0
Filler	90859	90914	0	0	0	0	Filler	0	0
Filler	90915	90970	0	0	0	0	Filler	0	0
Filler	90971	91026	0	0	0	0	Filler	0	0
Filler	91027	91082	0	0	0	0	Filler	0	0
Filler	91083	91138	0	0	0	0	Filler	0	0
Filler	91139	91194	0	0	0	0	Filler	0	0
Filler	91195	91250	0	0	0	0	Filler	0	0
Filler	91251	91306	0	0	0	0	Filler	0	0
Filler	91307	91362	0	0	0	0	Filler	0	0
Filler	91363	91418	0	0	0	0	Filler	0	0
Filler	91419	91474	0	0	0	0	Filler	0	0
Filler	91475	91530	0	0	0	0	Filler	0	0
Filler	91531	91586	0	0	0	0	Filler	0	0
Filler	91587	91642	0	0	0	0	Filler	0	0
Filler	91643	91698	0	0	0	0	Filler	0	0
Filler	91699	91754	0	0	0	0	Filler	0	0
Filler	91755	91810	0	0	0	0	Filler	0	0
Filler	91811	91866	0	0	0	0	Filler	0	0
Filler	91867	91922	0	0	0	0	Filler	0	0
Filler	91923	91978	0	0	0	0	Filler	0	0
Filler	91979	92034	0	0	0	0	Filler	0	0
Filler	92035	92090	0	0	0	0	Filler	0	0
Filler	92091	92146	0	0	0	0	Filler	0	0
Filler	92147	92202	0	0	0	0	Filler	0	0
Filler	92203	92258	0	0	0	0	Filler	0	0
Filler	92259	92314	0	0	0	0	Filler	0	0
Filler	92315	92370	0	0	0	0	Filler	0	0
Filler	92371	92426	0	0	0	0	Filler	0	0
Filler	92427	92482	0	0	0	0	Filler	0	0
Filler	92483	92538	0	0	0	0	Filler	0	0
Filler	92539	92594	0	0	0	0	Filler	0	0
Filler	92595	92650	0	0	0	0	Filler	0	0
Filler	92651	92706	0	0	0	0	Filler	0	0
Filler	92707	92762	0	0	0	0	Filler	0	0
Filler	92763	92818	0	0	0	0	Filler	0	0
Filler	92819	92874	0	0	0	0	Filler	0	0
Filler	92875	92930	0	0	0	0	Filler	0	0
Filler	92931	92986	0	0	0	0	Filler	0	0
Filler	92987	93042	0	0	0	0	Filler	0	0
Filler	93043	93098	0	0	0	0	Filler	0	0
Filler	93099	93154	0	0	0	0	Filler	0	0
Filler	93155	93210	0	0	0	0	Filler	0	0
Filler	93211	93266	0	0	0	0	Filler	0	0
Filler	93267	93322	0	0	0	0	Filler	0	0
Filler	93323	93378	0	0	0	0	Filler	0	0
Filler	93379	93434	0	0	0	0	Filler	0	0
Filler	93435	93490	0	0	0	0	Filler	0	0
Filler	93491	93546	0	0	0	0	Filler	0	0
Filler	93547	93602	0	0	0	0	Filler	0	0
Filler	93603	93658	0	0	0	0	Filler	0	0
Filler	93659	93714	0	0	0	0	Filler	0	0
Filler	93715	93770	0	0	0	0	Filler	0	0
Filler	93771	93826	0	0	0	0	Filler	0	0
Filler	93827	93882	0	0	0	0	Filler	0	0
Filler	93883	93938	0	0	0	0	Filler	0	0
Filler	93939	93994	0	0	0	0	Filler	0	0
Filler	93995	94050	0	0	0	0	Filler	0	0
Filler	94051	94106	0	0	0	0	Filler	0	0
Filler	94107	94162	0	0	0	0	Filler	0	0
Filler	94163	94218	0	0	0	0	Filler	0	0
Filler	94219	94274	0	0	0	0	Filler	0	0
Filler	94275	94330	0	0	0	0	Filler	0	0
Filler	94331	94386	0	0	0	0	Filler	0	0
Filler	94387	94442	0	0	0	0	Filler	0	0
Filler	94443	94498	0	0	0	0	Filler	0	0
Filler	94499	94554	0	0	0	0	Filler	0	0
Filler	94555	94610	0	0	0	0	Filler	0	0
Filler	94611	94666	0	0	0	0	Filler	0	0
Filler	94667	94722	0	0	0	0	Filler	0	0
Filler	94723	94778	0	0	0	0	Filler	0	0
Filler	94779	94834	0	0	0	0	Filler	0	0
Filler	94835	94890	0	0	0	0	Filler	0	0
Filler	94891	94946	0	0	0	0	Filler	0	0
Filler	94947	95002	0	0	0	0	Filler	0	0
Filler	95003	95058	0	0	0	0	Filler	0	0
Filler	95059	95114	0	0	0	0	Filler	0	0
Filler	95115	95170	0	0	0	0	Filler	0	0
Filler	95171	95226	0	0	0	0	Filler	0	0
Filler	95227	95282	0	0	0	0	Filler	0	0
Filler	95283	95338	0	0	0	0	Filler	0	0
Filler	95339	95394	0	0	0	0	Filler	0	0
Filler	95395	95450	0	0	0	0	Filler	0	0
Filler	95451	95506	0	0	0	0	Filler	0	0
Filler	95507	95562	0	0	0	0	Filler	0	0
Filler	95563	95618	0	0	0	0	Filler	0	0
Filler	95619	95674	0	0	0	0	Filler	0	0
Filler	95675	95730	0	0	0	0	Filler	0	0
Filler	95731	95786	0	0	0	0	Filler	0	0
Filler	95787	95842	0	0	0	0	Filler	0	0
Filler	95843	95898	0	0	0	0	Filler	0	0
Filler	95899	95954	0	0	0	0	Filler	0	0
Filler	95955	96010	0	0	0	0	Filler	0	0
Filler	96011	96066	0	0	0	0	Filler	0	0
Filler	96067	96122	0	0	0	0	Filler	0	0
Filler	96123	96178	0	0	0	0	Filler	0	0
Filler	96179	96234	0	0	0	0	Filler	0	0
Filler	96235	96290	0	0	0	0	Filler	0	0
Filler	96291	96346	0	0	0	0	Filler	0	0
Filler	96347	96402	0	0	0	0	Filler	0	0
Filler	96403	96458	0	0	0	0	Filler	0	0
Filler	96459	96514	0	0	0	0	Filler	0	0
Filler	96515	96570	0	0	0	0	Filler	0	0
Filler	96571	96626	0	0	0	0	Filler	0	0
Filler	96627	96682	0	0	0	0	Filler	0	0
Filler	96683	96738	0	0	0	0	Filler	0	0
Filler	96739	96794	0	0	0	0	Filler	0	0
Filler	96795	96850	0	0	0	0	Filler	0	0
Filler	96851	96906	0	0	0	0	Filler	0	0
Filler	96907	96962	0	0	0	0	Filler	0	0
Filler	96963	97018	0	0	0	0	Filler	0	0
Filler	97019	97074	0	0	0	0	Filler	0	0
Filler	97075	97130	0	0	0	0	Filler	0	0
Filler	97131	97186	0	0	0	0	Filler	0	0
Filler	97187	97242	0	0	0	0	Filler	0	0
Filler	97243	97298	0	0	0	0	Filler	0	0
Filler	97299	97354	0	0	0	0	Filler	0	0
Filler	97355	97410	0	0	0	0	Filler	0	0
Filler	97411	97466	0	0	0	0	Filler	0	0
Filler	97467	97522	0	0	0	0	Filler	0	0
Filler	97523	97578	0	0	0	0	Filler	0	0
Filler	97579	97634	0	0	0	0	Filler	0	0
Filler	97635	97690	0	0	0	0	Filler	0	0
Filler	97691	97746	0	0	0	0	Filler	0	0
Filler	97747	97802	0	0	0	0	Filler	0	0
Filler	97803	97858	0	0	0	0	Filler	0	0
Filler	97859	97914	0	0	0	0	Filler	0	0
Filler	97915	97970	0	0	0	0	Filler	0	0
Filler	97971	98026	0	0	0	0	Filler	0	0
Filler	98027	98082	0	0	0	0	Filler	0	0
Filler	98083	98138	0	0	0	0	Filler	0	0
Filler	98139	98194	0	0	0	0	Filler	0	0
Filler	98195	98250	0	0	0	0	Filler	0	0
Filler	98251	98306	0	0	0	0	Filler	0	0
Filler	98307	98362	0	0	0	0	Filler	0	0
Filler	98363	98418	0	0	0	0	Filler	0	0
Filler	98419	98474	0	0	0	0	Filler	0	0
Filler	98475	98530	0	0	0	0	Filler	0	0
Filler	98531	98586	0	0	0	0	Filler	0	0
Filler	98587	98642	0	0	0	0	Filler	0	0
Filler	98643	98698	0	0	0	0	Filler	0	0
Filler	98699	98754	0	0	0	0	Filler	0	0
Filler	98755	98810	0	0	0	0	Filler	0	0
Filler	98811	98866	0	0	0	0	Filler	0	0
Filler	98867	98922	0	0	0	0	Filler	0	0
Filler	98923	98978	0	0	0	0	Filler	0	0
Filler	98979	99034	0	0	0	0	Filler	0	0
Filler	99035	99090	0	0	0	0	Filler	0	0
Filler	99091	99146	0	0	0	0	Filler	0	0
Filler	99147	99202	0	0	0	0	Filler	0	0
Filler	99203	99258	0	0	0	0	Filler	0	0
Filler	99259	99314	0	0	0	0	Filler	0	0
Filler	99315	99370	0	0	0	0	Filler	0	0
Filler	99371	99426	0	0	0	0	Filler	0	0
Filler	99427	99482	0	0	0	0	Filler	0	0
Filler	99483	99538	0	0	0	0	Filler	0	0
Filler	99539	99594	0	0	0	0	Filler	0	0
Filler	99595	99650	0	0	0	0	Filler	0	0
Filler	99651	99706	0	0	0	0	Filler	0	0
Filler	99707	99762	0	0	0	0	Filler	0	0
Filler	99763	99818	0	0	0	0	Filler	0	0
Filler	99819	99874	0	0	0	0	Filler	0	0
Filler	99875	99930	0	0	0	0	Filler	0	0
Filler	99931	99986	0	0	0	0	Filler	0	0
Filler	99987	100042	0	0	0	0	Filler	0	0
Filler	100043	100098	0	0	0	0	Filler	0	0
Filler	100099	100154	0	0	0	0	Filler	0	0
Filler	100155	100210	0	0	0	0	Filler	0	0
Filler	100211	100266	0	0	0	0	Filler	0	0
Filler	100267	100322	0	0	0	0	Filler	0	0
Filler	100323	100378	0	0	0	0	Filler	0	0
Filler	100379	100434	0	0	0	0	Filler	0	0
Filler	100435	100490	0	0	0	0	Filler	0	0
Filler	100491	100546	0	0	0	0	Filler	0	0
Filler	100547	100602	0	0	0	0	Filler	0	0
Filler	100603	100658	0	0	0	0	Filler	0	0
Filler	100659	100714	0	0	0	0	Filler	0	0
Filler	100715	100770	0	0	0	0	Filler	0	0
Filler	100771	100826	0	0	0	0	Filler	0	0
Filler	100827	100882	0	0	0	0	Filler	0	0
Filler	100883	100938	0	0	0	0	Filler	0	0
Filler	100939	100994	0	0	0	0	Filler	0	0
Filler	100995	101050	0	0	0	0	Filler	0	0
Filler	101051	101106	0	0	0	0	Filler	0	0
Filler	101107	101162	0	0	0	0	Filler	0	0
Filler	101163	101218	0	0	0	0	Filler	0	0
Filler	101219	101274	0	0	0	0	Filler	0	0
Filler	101275	101330	0	0	0	0	Filler	0	0
Filler	101331	101386	0	0	0	0	Filler	0	0
Filler	101387	101442	0	0	0	0	Filler	0	0
Filler	101443	101498	0	0	0	0	Filler	0	0
Filler	101499	101554	0	0	0	0	Filler	0	0
Filler	101555	101610	0	0	0	0	Filler	0	0
Filler	101611	101666	0	0	0	0	Filler	0	0
Filler	101667	101722	0	0	0	0	Filler	0	0
Filler	101723	101778	0	0	0	0	Filler	0	0
Filler	101779	101834	0	0	0	0	Filler	0	0
Filler	101835	101890	0	0	0	0	Filler	0	0
Filler	101891	101946	0	0	0	0	Filler	0	0
Filler	101947	102002	0	0	0	0	Filler	0	0
Filler	102003	102058	0	0	0	0	Filler	0	0
Filler	102059	102114	0	0	0	0	Filler	0	0
Filler	102115	102170	0	0	0	0	Filler	0	0
Filler	102171	102226	0	0	0	0	Filler	0	0
Filler	102227	102282	0	0	0	0	Filler	0	0
Filler	102283	102338	0	0	0	0	Filler	0	0
Filler	102339	102394	0	0	0	0	Filler	0	0
Filler	102395	102450	0	0	0	0	Filler	0	0
Filler	102451	102506	0	0	0	0	Filler	0	0
Filler	102507	102562	0	0	0	0	Filler	0	0
Filler	102563	102618	0	0	0	0	Filler	0	0
Filler	102619	102674	0	0	0	0	Filler	0	0
Filler	102675	102730	0	0	0	0	Filler	0	0
Filler	102731	102786	0	0	0	0	Filler	0	0
Filler	102787	102842	0	0	0	0	Filler	0	0
Filler	102843	102898	0	0	0	0	Filler	0	0
Filler	102899	102954	0	0	0	0	Filler	0	0
Filler	102955	103010	0	0	0	0	Filler	0	0
Filler	103011	103066	0	0	0	0	Filler	0	0
Filler	103067	103122	0	0	0	0	Filler	0	0
Filler	103123	103178	0	0	0	0	Filler	0	0
Filler	103179	103234	0	0	0	0	Filler	0	0
Filler	103235	103290	0	0	0	0	Filler	0	0
Filler	103291	103346	0	0	0	0	Filler	0	0
Filler	103347	103402	0	0	0	0	Filler	0	0
Filler	103403	103458	0	0	0	0	Filler	0	0
Filler	103459	103514	0	0	0	0	Filler	0	0
Filler	103515	103570	0	0	0	0	Filler	0	0
Filler	103571	103626	0	0	0	0	Filler	0	0
Filler	103627	103682	0	0	0	0	Filler	0	0
10080	103674	103736	0.16	0.16	-0.13	-0.18	CONTIG19_10080FS000082417	0.315	0.0504197
Filler	103683	103738	0	0	0	0	Filler	0	0
Filler	103737	103792	0	0	0	0	Filler	0	0
Filler	103739	103794	0	0	0	0	Filler	0	0
Filler	103793	103848	0	0	0	0	Filler	0	0
Filler	103795	103850	0	0	0	0	Filler	0	0
Filler	103849	103904	0	0	0	0	Filler	0	0
Filler	103851	103906	0	0	0	0	Filler	0	0
Filler	103907	103962	0	0	0	0	Filler	0	0
10080	103926	103983	0.02	0.06	-0.43	-0.27	CONTIG19_10080RS000082669	0.39	0.0971796
Filler	103963	104018	0	0	0	0	Filler	0	0
Filler	103984	104039	0	0	0	0	Filler	0	0
Filler	104019	104074	0	0	0	0	Filler	0	0
Filler	104040	104095	0	0	0	0	Filler	0	0
Filler	104075	104130	0	0	0	0	Filler	0	0
Filler	104096	104151	0	0	0	0	Filler	0	0
Filler	104131	104186	0	0	0	0	Filler	0	0
Filler	104152	104207	0	0	0	0	Filler	0	0
Filler	104187	104242	0	0	0	0	Filler	0	0
Filler	104208	104263	0	0	0	0	Filler	0	0
Filler	104243	104298	0	0	0	0	Filler	0	0
Filler	104264	104319	0	0	0	0	Filler	0	0
Filler	104299	104354	0	0	0	0	Filler	0	0
Filler	104320	104375	0	0	0	0	Filler	0	0
Filler	104376	104431	0	0	0	0	Filler	0	0
Filler	104432	104487	0	0	0	0	Filler	0	0
Filler	104488	104543	0	0	0	0	Filler	0	0
Filler	104544	104599	0	0	0	0	Filler	0	0
Filler	104600	104655	0	0	0	0	Filler	0	0
Filler	104656	104711	0	0	0	0	Filler	0	0
Filler	104712	104767	0	0	0	0	Filler	0	0
Filler	104768	104823	0	0	0	0	Filler	0	0
Filler	104824	104879	0	0	0	0	Filler	0	0
Filler	104880	104935	0	0	0	0	Filler	0	0
Filler	104936	104991	0	0	0	0	Filler	0	0
Filler	104992	105047	0	0	0	0	Filler	0	0
Filler	105048	105103	0	0	0	0	Filler	0	0
Filler	105104	105159	0	0	0	0	Filler	0	0
Filler	105160	105215	0	0	0	0	Filler	0	0
Filler	105216	105271	0	0	0	0	Filler	0	0
Filler	105272	105327	0	0	0	0	Filler	0	0
Filler	105328	105383	0	0	0	0	Filler	0	0
Filler	105384	105439	0	0	0	0	Filler	0	0
Filler	105440	105495	0	0	0	0	Filler	0	0
Filler	105496	105551	0	0	0	0	Filler	0	0
Filler	105552	105607	0	0	0	0	Filler	0	0
Filler	105608	105663	0	0	0	0	Filler	0	0
Filler	105664	105719	0	0	0	0	Filler	0	0
Filler	105720	105775	0	0	0	0	Filler	0	0
Filler	105776	105831	0	0	0	0	Filler	0	0
Filler	105832	105887	0	0	0	0	Filler	0	0
Filler	105888	105943	0	0	0	0	Filler	0	0
Filler	105944	105999	0	0	0	0	Filler	0	0
Filler	106000	106055	0	0	0	0	Filler	0	0
Filler	106056	106111	0	0	0	0	Filler	0	0
Filler	106112	106167	0	0	0	0	Filler	0	0
Filler	106168	106223	0	0	0	0	Filler	0	0
Filler	106224	106279	0	0	0	0	Filler	0	0
Filler	106280	106335	0	0	0	0	Filler	0	0
Filler	106336	106391	0	0	0	0	Filler	0	0
Filler	106392	106447	0	0	0	0	Filler	0	0
Filler	106448	106503	0	0	0	0	Filler	0	0
Filler	106504	106559	0	0	0	0	Filler	0	0
Filler	106560	106615	0	0	0	0	Filler	0	0
Filler	106616	106671	0	0	0	0	Filler	0	0
Filler	106672	106727	0	0	0	0	Filler	0	0
Filler	106728	106783	0	0	0	0	Filler	0	0
Filler	106784	106839	0	0	0	0	Filler	0	0
Filler	106840	106895	0	0	0	0	Filler	0	0
Filler	106896	106951	0	0	0	0	Filler	0	0
Filler	106952	107007	0	0	0	0	Filler	0	0
Filler	107008	107063	0	0	0	0	Filler	0	0
Filler	107064	107119	0	0	0	0	Filler	0	0
Filler	107120	107175	0	0	0	0	Filler	0	0
Filler	107176	107231	0	0	0	0	Filler	0	0
Filler	107232	107287	0	0	0	0	Filler	0	0
Filler	107288	107343	0	0	0	0	Filler	0	0
Filler	107344	107399	0	0	0	0	Filler	0	0
Filler	107400	107455	0	0	0	0	Filler	0	0
Filler	107456	107511	0	0	0	0	Filler	0	0
Filler	107512	107567	0	0	0	0	Filler	0	0
Filler	107568	107623	0	0	0	0	Filler	0	0
Filler	107624	107679	0	0	0	0	Filler	0	0
Filler	107680	107735	0	0	0	0	Filler	0	0
Filler	107736	107791	0	0	0	0	Filler	0	0
Filler	107792	107847	0	0	0	0	Filler	0	0
Filler	107848	107903	0	0	0	0	Filler	0	0
Filler	107904	107959	0	0	0	0	Filler	0	0
Filler	107960	108015	0	0	0	0	Filler	0	0
Filler	108016	108071	0	0	0	0	Filler	0	0
Filler	108072	108127	0	0	0	0	Filler	0	0
Filler	108128	108183	0	0	0	0	Filler	0	0
Filler	108184	108239	0	0	0	0	Filler	0	0
Filler	108240	108295	0	0	0	0	Filler	0	0
Filler	108296	108351	0	0	0	0	Filler	0	0
Filler	108352	108407	0	0	0	0	Filler	0	0
10080	108376	108439	0.34	0.37	0.02	-0.02	CONTIG19_10080RS000087119	0.355	0.0625631
10080	108414	108475	0.46	0.22	-0.06	-0.18	CONTIG19_10080FS000087157	0.46	0.0825712
Filler	108476	108531	0	0	0	0	Filler	0	0
Filler	108532	108587	0	0	0	0	Filler	0	0
Filler	108588	108643	0	0	0	0	Filler	0	0
Filler	108644	108699	0	0	0	0	Filler	0	0
Filler	108700	108755	0	0	0	0	Filler	0	0
Filler	108756	108811	0	0	0	0	Filler	0	0
Filler	108812	108867	0	0	0	0	Filler	0	0
Filler	108868	108923	0	0	0	0	Filler	0	0
Filler	108924	108979	0	0	0	0	Filler	0	0
Filler	108980	109035	0	0	0	0	Filler	0	0
Filler	109036	109091	0	0	0	0	Filler	0	0
Filler	109092	109147	0	0	0	0	Filler	0	0
Filler	109148	109203	0	0	0	0	Filler	0	0
Filler	109204	109259	0	0	0	0	Filler	0	0
Filler	109260	109315	0	0	0	0	Filler	0	0
Filler	109316	109371	0	0	0	0	Filler	0	0
Filler	109372	109427	0	0	0	0	Filler	0	0
Filler	109428	109483	0	0	0	0	Filler	0	0
Filler	109484	109539	0	0	0	0	Filler	0	0
Filler	109540	109595	0	0	0	0	Filler	0	0
Filler	109596	109651	0	0	0	0	Filler	0	0
Filler	109652	109707	0	0	0	0	Filler	0	0
Filler	109708	109763	0	0	0	0	Filler	0	0
10080	109758	109820	0.31	0.29	-0.11	-0.04	CONTIG19_10080FS000088501	0.375	0.0760308
10080	109784	109841	0.34	0.23	0.01	-0.19	CONTIG19_10080RS000088527	0.375	0.0760308
10080	109829	109884	0.26	0.33	-0.07	-0.06	CONTIG19_10080FS000088572	0.36	0.0529294
Filler	109885	109940	0	0	0	0	Filler	0	0
Filler	109941	109996	0	0	0	0	Filler	0	0
Filler	109997	110052	0	0	0	0	Filler	0	0
Filler	110053	110108	0	0	0	0	Filler	0	0
[truncated: 19,148 more rows]
