# Supplementary material for: NuA4 histone acetyltransferase activity is required for H4 acetylation on a dosage-compensated monosomic chromosome that confers resistance to fungal toxins
Source: Epigenetics Chromatin. 2017 Oct 23;10:49. doi: 10.1186/s13072-017-0156-y (PMC5653997; doi:10.1186/s13072-017-0156-y)
Supplement: Supplementary file 6 — Additional file 6: Table S2. ChIP data (http://www.ncbi.nlm.nih.gov/geo/query/acc.cgi?acc=GSE81684). [file 13072_2017_156_MOESM6_ESM.zip › H4_ChrR.xlsx]

## Sheet: ChrR
Contig	Probe sequence start	Probe sequence end	Log2 value of Sor125(55) mutant 1	Log2 value of Sor125(55) mutant 2	Log2 value of 3153A parent 1	Log2 value of 3153A parent 2	Probe Name	Mean difference	p value
Filler	1	56	0	0	0	0	Filler	0	0
Filler	57	112	0	0	0	0	Filler	0	0
Filler	113	168	0	0	0	0	Filler	0	0
Filler	169	224	0	0	0	0	Filler	0	0
Filler	225	280	0	0	0	0	Filler	0	0
Filler	281	336	0	0	0	0	Filler	0	0
Filler	337	392	0	0	0	0	Filler	0	0
Filler	393	448	0	0	0	0	Filler	0	0
Filler	449	504	0	0	0	0	Filler	0	0
Filler	505	560	0	0	0	0	Filler	0	0
Filler	561	616	0	0	0	0	Filler	0	0
Filler	617	672	0	0	0	0	Filler	0	0
Filler	673	728	0	0	0	0	Filler	0	0
Filler	729	784	0	0	0	0	Filler	0	0
Filler	785	840	0	0	0	0	Filler	0	0
Filler	841	896	0	0	0	0	Filler	0	0
Filler	897	952	0	0	0	0	Filler	0	0
Filler	953	1008	0	0	0	0	Filler	0	0
Filler	1009	1064	0	0	0	0	Filler	0	0
Filler	1065	1120	0	0	0	0	Filler	0	0
Filler	1121	1176	0	0	0	0	Filler	0	0
Filler	1177	1232	0	0	0	0	Filler	0	0
Filler	1233	1288	0	0	0	0	Filler	0	0
Filler	1289	1344	0	0	0	0	Filler	0	0
Filler	1345	1400	0	0	0	0	Filler	0	0
Filler	1401	1456	0	0	0	0	Filler	0	0
Filler	1457	1512	0	0	0	0	Filler	0	0
Filler	1513	1568	0	0	0	0	Filler	0	0
Filler	1569	1624	0	0	0	0	Filler	0	0
Filler	1625	1680	0	0	0	0	Filler	0	0
Filler	1681	1736	0	0	0	0	Filler	0	0
Filler	1737	1792	0	0	0	0	Filler	0	0
Filler	1793	1848	0	0	0	0	Filler	0	0
Filler	1849	1904	0	0	0	0	Filler	0	0
Filler	1905	1960	0	0	0	0	Filler	0	0
Filler	1961	2016	0	0	0	0	Filler	0	0
Filler	2017	2072	0	0	0	0	Filler	0	0
Filler	2073	2128	0	0	0	0	Filler	0	0
Filler	2129	2184	0	0	0	0	Filler	0	0
Filler	2185	2240	0	0	0	0	Filler	0	0
Filler	2241	2296	0	0	0	0	Filler	0	0
Filler	2297	2352	0	0	0	0	Filler	0	0
Filler	2353	2408	0	0	0	0	Filler	0	0
Filler	2409	2464	0	0	0	0	Filler	0	0
Filler	2465	2520	0	0	0	0	Filler	0	0
Filler	2521	2576	0	0	0	0	Filler	0	0
Filler	2577	2632	0	0	0	0	Filler	0	0
Filler	2633	2688	0	0	0	0	Filler	0	0
Filler	2689	2744	0	0	0	0	Filler	0	0
Filler	2745	2800	0	0	0	0	Filler	0	0
Filler	2801	2856	0	0	0	0	Filler	0	0
Filler	2857	2912	0	0	0	0	Filler	0	0
Filler	2913	2968	0	0	0	0	Filler	0	0
Filler	2969	3024	0	0	0	0	Filler	0	0
Filler	3025	3080	0	0	0	0	Filler	0	0
Filler	3081	3136	0	0	0	0	Filler	0	0
Filler	3137	3192	0	0	0	0	Filler	0	0
Filler	3193	3248	0	0	0	0	Filler	0	0
Filler	3249	3304	0	0	0	0	Filler	0	0
Filler	3305	3360	0	0	0	0	Filler	0	0
Filler	3361	3416	0	0	0	0	Filler	0	0
Filler	3417	3472	0	0	0	0	Filler	0	0
Filler	3473	3528	0	0	0	0	Filler	0	0
Filler	3529	3584	0	0	0	0	Filler	0	0
Filler	3585	3640	0	0	0	0	Filler	0	0
Filler	3641	3696	0	0	0	0	Filler	0	0
Filler	3697	3752	0	0	0	0	Filler	0	0
Filler	3753	3808	0	0	0	0	Filler	0	0
Filler	3809	3864	0	0	0	0	Filler	0	0
Filler	3865	3920	0	0	0	0	Filler	0	0
Filler	3921	3976	0	0	0	0	Filler	0	0
Filler	3977	4032	0	0	0	0	Filler	0	0
Filler	4033	4088	0	0	0	0	Filler	0	0
Filler	4089	4144	0	0	0	0	Filler	0	0
Filler	4145	4200	0	0	0	0	Filler	0	0
Filler	4201	4256	0	0	0	0	Filler	0	0
Filler	4257	4312	0	0	0	0	Filler	0	0
Filler	4313	4368	0	0	0	0	Filler	0	0
Filler	4369	4424	0	0	0	0	Filler	0	0
Filler	4425	4480	0	0	0	0	Filler	0	0
Filler	4481	4536	0	0	0	0	Filler	0	0
Filler	4537	4592	0	0	0	0	Filler	0	0
Filler	4593	4648	0	0	0	0	Filler	0	0
Filler	4649	4704	0	0	0	0	Filler	0	0
Filler	4705	4760	0	0	0	0	Filler	0	0
Filler	4761	4816	0	0	0	0	Filler	0	0
Filler	4817	4872	0	0	0	0	Filler	0	0
Filler	4873	4928	0	0	0	0	Filler	0	0
Filler	4929	4984	0	0	0	0	Filler	0	0
Filler	4985	5040	0	0	0	0	Filler	0	0
Filler	5041	5096	0	0	0	0	Filler	0	0
Filler	5097	5152	0	0	0	0	Filler	0	0
Filler	5153	5208	0	0	0	0	Filler	0	0
Filler	5209	5264	0	0	0	0	Filler	0	0
Filler	5265	5320	0	0	0	0	Filler	0	0
Filler	5321	5376	0	0	0	0	Filler	0	0
Filler	5377	5432	0	0	0	0	Filler	0	0
Filler	5433	5488	0	0	0	0	Filler	0	0
Filler	5489	5544	0	0	0	0	Filler	0	0
Filler	5545	5600	0	0	0	0	Filler	0	0
Filler	5601	5656	0	0	0	0	Filler	0	0
Filler	5657	5712	0	0	0	0	Filler	0	0
Filler	5713	5768	0	0	0	0	Filler	0	0
Filler	5769	5824	0	0	0	0	Filler	0	0
Filler	5825	5880	0	0	0	0	Filler	0	0
Filler	5881	5936	0	0	0	0	Filler	0	0
Filler	5937	5992	0	0	0	0	Filler	0	0
Filler	5993	6048	0	0	0	0	Filler	0	0
Filler	6049	6104	0	0	0	0	Filler	0	0
Filler	6105	6160	0	0	0	0	Filler	0	0
Filler	6161	6216	0	0	0	0	Filler	0	0
Filler	6217	6272	0	0	0	0	Filler	0	0
Filler	6273	6328	0	0	0	0	Filler	0	0
Filler	6329	6384	0	0	0	0	Filler	0	0
Filler	6385	6440	0	0	0	0	Filler	0	0
Filler	6441	6496	0	0	0	0	Filler	0	0
Filler	6497	6552	0	0	0	0	Filler	0	0
Filler	6553	6608	0	0	0	0	Filler	0	0
Filler	6609	6664	0	0	0	0	Filler	0	0
Filler	6665	6720	0	0	0	0	Filler	0	0
Filler	6721	6776	0	0	0	0	Filler	0	0
Filler	6777	6832	0	0	0	0	Filler	0	0
Filler	6833	6888	0	0	0	0	Filler	0	0
Filler	6889	6944	0	0	0	0	Filler	0	0
Filler	6945	7000	0	0	0	0	Filler	0	0
Filler	7001	7056	0	0	0	0	Filler	0	0
Filler	7057	7112	0	0	0	0	Filler	0	0
Filler	7113	7168	0	0	0	0	Filler	0	0
Filler	7169	7224	0	0	0	0	Filler	0	0
Filler	7225	7280	0	0	0	0	Filler	0	0
Filler	7281	7336	0	0	0	0	Filler	0	0
Filler	7337	7392	0	0	0	0	Filler	0	0
Filler	7393	7448	0	0	0	0	Filler	0	0
Filler	7449	7504	0	0	0	0	Filler	0	0
Filler	7505	7560	0	0	0	0	Filler	0	0
Filler	7561	7616	0	0	0	0	Filler	0	0
Filler	7617	7672	0	0	0	0	Filler	0	0
Filler	7673	7728	0	0	0	0	Filler	0	0
Filler	7729	7784	0	0	0	0	Filler	0	0
Filler	7785	7840	0	0	0	0	Filler	0	0
Filler	7841	7896	0	0	0	0	Filler	0	0
Filler	7897	7952	0	0	0	0	Filler	0	0
Filler	7953	8008	0	0	0	0	Filler	0	0
Filler	8009	8064	0	0	0	0	Filler	0	0
Filler	8065	8120	0	0	0	0	Filler	0	0
Filler	8121	8176	0	0	0	0	Filler	0	0
Filler	8177	8232	0	0	0	0	Filler	0	0
Filler	8233	8288	0	0	0	0	Filler	0	0
Filler	8289	8344	0	0	0	0	Filler	0	0
Filler	8345	8400	0	0	0	0	Filler	0	0
Filler	8401	8456	0	0	0	0	Filler	0	0
Filler	8457	8512	0	0	0	0	Filler	0	0
Filler	8513	8568	0	0	0	0	Filler	0	0
Filler	8569	8624	0	0	0	0	Filler	0	0
Filler	8625	8680	0	0	0	0	Filler	0	0
Filler	8681	8736	0	0	0	0	Filler	0	0
Filler	8737	8792	0	0	0	0	Filler	0	0
Filler	8793	8848	0	0	0	0	Filler	0	0
Filler	8849	8904	0	0	0	0	Filler	0	0
Filler	8905	8960	0	0	0	0	Filler	0	0
Filler	8961	9016	0	0	0	0	Filler	0	0
Filler	9017	9072	0	0	0	0	Filler	0	0
Filler	9073	9128	0	0	0	0	Filler	0	0
Filler	9129	9184	0	0	0	0	Filler	0	0
Filler	9185	9240	0	0	0	0	Filler	0	0
Filler	9241	9296	0	0	0	0	Filler	0	0
Filler	9297	9352	0	0	0	0	Filler	0	0
Filler	9353	9408	0	0	0	0	Filler	0	0
Filler	9409	9464	0	0	0	0	Filler	0	0
Filler	9465	9520	0	0	0	0	Filler	0	0
Filler	9521	9576	0	0	0	0	Filler	0	0
Filler	9577	9632	0	0	0	0	Filler	0	0
Filler	9633	9688	0	0	0	0	Filler	0	0
Filler	9689	9744	0	0	0	0	Filler	0	0
Filler	9745	9800	0	0	0	0	Filler	0	0
Filler	9801	9856	0	0	0	0	Filler	0	0
Filler	9857	9912	0	0	0	0	Filler	0	0
Filler	9913	9968	0	0	0	0	Filler	0	0
Filler	9969	10024	0	0	0	0	Filler	0	0
Filler	10025	10080	0	0	0	0	Filler	0	0
Filler	10081	10136	0	0	0	0	Filler	0	0
Filler	10137	10192	0	0	0	0	Filler	0	0
Filler	10193	10248	0	0	0	0	Filler	0	0
Filler	10249	10304	0	0	0	0	Filler	0	0
Filler	10305	10360	0	0	0	0	Filler	0	0
Filler	10361	10416	0	0	0	0	Filler	0	0
Filler	10417	10472	0	0	0	0	Filler	0	0
Filler	10473	10528	0	0	0	0	Filler	0	0
Filler	10529	10584	0	0	0	0	Filler	0	0
Filler	10585	10640	0	0	0	0	Filler	0	0
Filler	10641	10696	0	0	0	0	Filler	0	0
Filler	10697	10752	0	0	0	0	Filler	0	0
Filler	10753	10808	0	0	0	0	Filler	0	0
Filler	10809	10864	0	0	0	0	Filler	0	0
Filler	10865	10920	0	0	0	0	Filler	0	0
Filler	10921	10976	0	0	0	0	Filler	0	0
Filler	10977	11032	0	0	0	0	Filler	0	0
Filler	11033	11088	0	0	0	0	Filler	0	0
Filler	11089	11144	0	0	0	0	Filler	0	0
Filler	11145	11200	0	0	0	0	Filler	0	0
Filler	11201	11256	0	0	0	0	Filler	0	0
Filler	11257	11312	0	0	0	0	Filler	0	0
Filler	11313	11368	0	0	0	0	Filler	0	0
Filler	11369	11424	0	0	0	0	Filler	0	0
Filler	11425	11480	0	0	0	0	Filler	0	0
Filler	11481	11536	0	0	0	0	Filler	0	0
Filler	11537	11592	0	0	0	0	Filler	0	0
Filler	11593	11648	0	0	0	0	Filler	0	0
Filler	11649	11704	0	0	0	0	Filler	0	0
Filler	11705	11760	0	0	0	0	Filler	0	0
Filler	11761	11816	0	0	0	0	Filler	0	0
Filler	11817	11872	0	0	0	0	Filler	0	0
Filler	11873	11928	0	0	0	0	Filler	0	0
Filler	11929	11984	0	0	0	0	Filler	0	0
Filler	11985	12040	0	0	0	0	Filler	0	0
Filler	12041	12096	0	0	0	0	Filler	0	0
Filler	12097	12152	0	0	0	0	Filler	0	0
Filler	12153	12208	0	0	0	0	Filler	0	0
Filler	12209	12264	0	0	0	0	Filler	0	0
Filler	12265	12320	0	0	0	0	Filler	0	0
Filler	12321	12376	0	0	0	0	Filler	0	0
Filler	12377	12432	0	0	0	0	Filler	0	0
Filler	12433	12488	0	0	0	0	Filler	0	0
Filler	12489	12544	0	0	0	0	Filler	0	0
Filler	12545	12600	0	0	0	0	Filler	0	0
Filler	12601	12656	0	0	0	0	Filler	0	0
Filler	12657	12712	0	0	0	0	Filler	0	0
Filler	12713	12768	0	0	0	0	Filler	0	0
Filler	12769	12824	0	0	0	0	Filler	0	0
Filler	12825	12880	0	0	0	0	Filler	0	0
Filler	12881	12936	0	0	0	0	Filler	0	0
Filler	12937	12992	0	0	0	0	Filler	0	0
Filler	12993	13048	0	0	0	0	Filler	0	0
Filler	13049	13104	0	0	0	0	Filler	0	0
Filler	13105	13160	0	0	0	0	Filler	0	0
Filler	13161	13216	0	0	0	0	Filler	0	0
Filler	13217	13272	0	0	0	0	Filler	0	0
Filler	13273	13328	0	0	0	0	Filler	0	0
Filler	13329	13384	0	0	0	0	Filler	0	0
Filler	13385	13440	0	0	0	0	Filler	0	0
Filler	13441	13496	0	0	0	0	Filler	0	0
Filler	13497	13552	0	0	0	0	Filler	0	0
Filler	13553	13608	0	0	0	0	Filler	0	0
Filler	13609	13664	0	0	0	0	Filler	0	0
Filler	13665	13720	0	0	0	0	Filler	0	0
Filler	13721	13776	0	0	0	0	Filler	0	0
Filler	13777	13832	0	0	0	0	Filler	0	0
Filler	13833	13888	0	0	0	0	Filler	0	0
Filler	13889	13944	0	0	0	0	Filler	0	0
Filler	13945	14000	0	0	0	0	Filler	0	0
Filler	14001	14056	0	0	0	0	Filler	0	0
Filler	14057	14112	0	0	0	0	Filler	0	0
Filler	14113	14168	0	0	0	0	Filler	0	0
Filler	14169	14224	0	0	0	0	Filler	0	0
Filler	14225	14280	0	0	0	0	Filler	0	0
Filler	14281	14336	0	0	0	0	Filler	0	0
Filler	14337	14392	0	0	0	0	Filler	0	0
Filler	14393	14448	0	0	0	0	Filler	0	0
Filler	14449	14504	0	0	0	0	Filler	0	0
Filler	14505	14560	0	0	0	0	Filler	0	0
Filler	14561	14616	0	0	0	0	Filler	0	0
Filler	14617	14672	0	0	0	0	Filler	0	0
Filler	14673	14728	0	0	0	0	Filler	0	0
Filler	14729	14784	0	0	0	0	Filler	0	0
Filler	14785	14840	0	0	0	0	Filler	0	0
Filler	14841	14896	0	0	0	0	Filler	0	0
Filler	14897	14952	0	0	0	0	Filler	0	0
Filler	14953	15008	0	0	0	0	Filler	0	0
Filler	15009	15064	0	0	0	0	Filler	0	0
Filler	15065	15120	0	0	0	0	Filler	0	0
Filler	15121	15176	0	0	0	0	Filler	0	0
Filler	15177	15232	0	0	0	0	Filler	0	0
Filler	15233	15288	0	0	0	0	Filler	0	0
Filler	15289	15344	0	0	0	0	Filler	0	0
Filler	15345	15400	0	0	0	0	Filler	0	0
Filler	15401	15456	0	0	0	0	Filler	0	0
Filler	15457	15512	0	0	0	0	Filler	0	0
Filler	15513	15568	0	0	0	0	Filler	0	0
Filler	15569	15624	0	0	0	0	Filler	0	0
Filler	15625	15680	0	0	0	0	Filler	0	0
Filler	15681	15736	0	0	0	0	Filler	0	0
Filler	15737	15792	0	0	0	0	Filler	0	0
Filler	15793	15848	0	0	0	0	Filler	0	0
Filler	15849	15904	0	0	0	0	Filler	0	0
Filler	15905	15960	0	0	0	0	Filler	0	0
Filler	15961	16016	0	0	0	0	Filler	0	0
Filler	16017	16072	0	0	0	0	Filler	0	0
Filler	16073	16128	0	0	0	0	Filler	0	0
Filler	16129	16184	0	0	0	0	Filler	0	0
Filler	16185	16240	0	0	0	0	Filler	0	0
Filler	16241	16296	0	0	0	0	Filler	0	0
Filler	16297	16352	0	0	0	0	Filler	0	0
Filler	16353	16408	0	0	0	0	Filler	0	0
Filler	16409	16464	0	0	0	0	Filler	0	0
Filler	16465	16520	0	0	0	0	Filler	0	0
Filler	16521	16576	0	0	0	0	Filler	0	0
Filler	16577	16632	0	0	0	0	Filler	0	0
Filler	16633	16688	0	0	0	0	Filler	0	0
Filler	16689	16744	0	0	0	0	Filler	0	0
Filler	16745	16800	0	0	0	0	Filler	0	0
Filler	16801	16856	0	0	0	0	Filler	0	0
Filler	16857	16912	0	0	0	0	Filler	0	0
Filler	16913	16968	0	0	0	0	Filler	0	0
Filler	16969	17024	0	0	0	0	Filler	0	0
Filler	17025	17080	0	0	0	0	Filler	0	0
Filler	17081	17136	0	0	0	0	Filler	0	0
Filler	17137	17192	0	0	0	0	Filler	0	0
Filler	17193	17248	0	0	0	0	Filler	0	0
Filler	17249	17304	0	0	0	0	Filler	0	0
Filler	17305	17360	0	0	0	0	Filler	0	0
Filler	17361	17416	0	0	0	0	Filler	0	0
Filler	17417	17472	0	0	0	0	Filler	0	0
Filler	17473	17528	0	0	0	0	Filler	0	0
Filler	17529	17584	0	0	0	0	Filler	0	0
Filler	17585	17640	0	0	0	0	Filler	0	0
Filler	17641	17696	0	0	0	0	Filler	0	0
Filler	17697	17752	0	0	0	0	Filler	0	0
Filler	17753	17808	0	0	0	0	Filler	0	0
Filler	17809	17864	0	0	0	0	Filler	0	0
Filler	17865	17920	0	0	0	0	Filler	0	0
Filler	17921	17976	0	0	0	0	Filler	0	0
Filler	17977	18032	0	0	0	0	Filler	0	0
Filler	18033	18088	0	0	0	0	Filler	0	0
Filler	18089	18144	0	0	0	0	Filler	0	0
Filler	18145	18200	0	0	0	0	Filler	0	0
Filler	18201	18256	0	0	0	0	Filler	0	0
Filler	18257	18312	0	0	0	0	Filler	0	0
Filler	18313	18368	0	0	0	0	Filler	0	0
Filler	18369	18424	0	0	0	0	Filler	0	0
Filler	18425	18480	0	0	0	0	Filler	0	0
Filler	18481	18536	0	0	0	0	Filler	0	0
Filler	18537	18592	0	0	0	0	Filler	0	0
Filler	18593	18648	0	0	0	0	Filler	0	0
Filler	18649	18704	0	0	0	0	Filler	0	0
Filler	18705	18760	0	0	0	0	Filler	0	0
Filler	18761	18816	0	0	0	0	Filler	0	0
Filler	18817	18872	0	0	0	0	Filler	0	0
Filler	18873	18928	0	0	0	0	Filler	0	0
Filler	18929	18984	0	0	0	0	Filler	0	0
Filler	18985	19040	0	0	0	0	Filler	0	0
Filler	19041	19096	0	0	0	0	Filler	0	0
Filler	19097	19152	0	0	0	0	Filler	0	0
Filler	19153	19208	0	0	0	0	Filler	0	0
Filler	19209	19264	0	0	0	0	Filler	0	0
Filler	19265	19320	0	0	0	0	Filler	0	0
Filler	19321	19376	0	0	0	0	Filler	0	0
Filler	19377	19432	0	0	0	0	Filler	0	0
Filler	19433	19488	0	0	0	0	Filler	0	0
Filler	19489	19544	0	0	0	0	Filler	0	0
Filler	19545	19600	0	0	0	0	Filler	0	0
Filler	19601	19656	0	0	0	0	Filler	0	0
Filler	19657	19712	0	0	0	0	Filler	0	0
Filler	19713	19768	0	0	0	0	Filler	0	0
Filler	19769	19824	0	0	0	0	Filler	0	0
Filler	19825	19880	0	0	0	0	Filler	0	0
Filler	19881	19936	0	0	0	0	Filler	0	0
2516	19901	19959	-0.09	-0.41	0.29	0	CONTIG19_2516FS000019900	-0.395	0.0241638
Filler	19937	19992	0	0	0	0	Filler	0	0
Filler	19960	20015	0	0	0	0	Filler	0	0
Filler	19993	20048	0	0	0	0	Filler	0	0
Filler	20016	20071	0	0	0	0	Filler	0	0
Filler	20049	20104	0	0	0	0	Filler	0	0
Filler	20072	20127	0	0	0	0	Filler	0	0
Filler	20105	20160	0	0	0	0	Filler	0	0
Filler	20128	20183	0	0	0	0	Filler	0	0
Filler	20161	20216	0	0	0	0	Filler	0	0
Filler	20184	20239	0	0	0	0	Filler	0	0
Filler	20240	20295	0	0	0	0	Filler	0	0
Filler	20296	20351	0	0	0	0	Filler	0	0
Filler	20352	20407	0	0	0	0	Filler	0	0
Filler	20408	20463	0	0	0	0	Filler	0	0
Filler	20464	20519	0	0	0	0	Filler	0	0
Filler	20520	20575	0	0	0	0	Filler	0	0
Filler	20576	20631	0	0	0	0	Filler	0	0
Filler	20632	20687	0	0	0	0	Filler	0	0
Filler	20688	20743	0	0	0	0	Filler	0	0
Filler	20744	20799	0	0	0	0	Filler	0	0
Filler	20800	20855	0	0	0	0	Filler	0	0
Filler	20856	20911	0	0	0	0	Filler	0	0
Filler	20912	20967	0	0	0	0	Filler	0	0
Filler	20968	21023	0	0	0	0	Filler	0	0
Filler	21024	21079	0	0	0	0	Filler	0	0
Filler	21080	21135	0	0	0	0	Filler	0	0
Filler	21136	21191	0	0	0	0	Filler	0	0
2516	21193	21252	0.51	0.34	0.25	0.14	CONTIG19_2516FS000021192	0.23	0.0825712
Filler	21253	21308	0	0	0	0	Filler	0	0
Filler	21309	21364	0	0	0	0	Filler	0	0
Filler	21365	21420	0	0	0	0	Filler	0	0
Filler	21421	21476	0	0	0	0	Filler	0	0
Filler	21477	21532	0	0	0	0	Filler	0	0
Filler	21533	21588	0	0	0	0	Filler	0	0
Filler	21589	21644	0	0	0	0	Filler	0	0
Filler	21645	21700	0	0	0	0	Filler	0	0
Filler	21701	21756	0	0	0	0	Filler	0	0
Filler	21757	21812	0	0	0	0	Filler	0	0
Filler	21813	21868	0	0	0	0	Filler	0	0
Filler	21869	21924	0	0	0	0	Filler	0	0
Filler	21925	21980	0	0	0	0	Filler	0	0
Filler	21981	22036	0	0	0	0	Filler	0	0
Filler	22037	22092	0	0	0	0	Filler	0	0
Filler	22093	22148	0	0	0	0	Filler	0	0
Filler	22149	22204	0	0	0	0	Filler	0	0
Filler	22205	22260	0	0	0	0	Filler	0	0
Filler	22261	22316	0	0	0	0	Filler	0	0
Filler	22317	22372	0	0	0	0	Filler	0	0
Filler	22373	22428	0	0	0	0	Filler	0	0
Filler	22429	22484	0	0	0	0	Filler	0	0
Filler	22485	22540	0	0	0	0	Filler	0	0
Filler	22541	22596	0	0	0	0	Filler	0	0
Filler	22597	22652	0	0	0	0	Filler	0	0
Filler	22653	22708	0	0	0	0	Filler	0	0
Filler	22709	22764	0	0	0	0	Filler	0	0
Filler	22765	22820	0	0	0	0	Filler	0	0
Filler	22821	22876	0	0	0	0	Filler	0	0
Filler	22877	22932	0	0	0	0	Filler	0	0
Filler	22933	22988	0	0	0	0	Filler	0	0
Filler	22989	23044	0	0	0	0	Filler	0	0
Filler	23045	23100	0	0	0	0	Filler	0	0
Filler	23101	23156	0	0	0	0	Filler	0	0
Filler	23157	23212	0	0	0	0	Filler	0	0
Filler	23213	23268	0	0	0	0	Filler	0	0
Filler	23269	23324	0	0	0	0	Filler	0	0
Filler	23325	23380	0	0	0	0	Filler	0	0
Filler	23381	23436	0	0	0	0	Filler	0	0
Filler	23437	23492	0	0	0	0	Filler	0	0
Filler	23493	23548	0	0	0	0	Filler	0	0
Filler	23549	23604	0	0	0	0	Filler	0	0
Filler	23605	23660	0	0	0	0	Filler	0	0
Filler	23661	23716	0	0	0	0	Filler	0	0
Filler	23717	23772	0	0	0	0	Filler	0	0
Filler	23773	23828	0	0	0	0	Filler	0	0
Filler	23829	23884	0	0	0	0	Filler	0	0
Filler	23885	23940	0	0	0	0	Filler	0	0
Filler	23941	23996	0	0	0	0	Filler	0	0
Filler	23997	24052	0	0	0	0	Filler	0	0
Filler	24053	24108	0	0	0	0	Filler	0	0
Filler	24109	24164	0	0	0	0	Filler	0	0
Filler	24165	24220	0	0	0	0	Filler	0	0
Filler	24221	24276	0	0	0	0	Filler	0	0
Filler	24277	24332	0	0	0	0	Filler	0	0
Filler	24333	24388	0	0	0	0	Filler	0	0
Filler	24389	24444	0	0	0	0	Filler	0	0
Filler	24445	24500	0	0	0	0	Filler	0	0
Filler	24501	24556	0	0	0	0	Filler	0	0
Filler	24557	24612	0	0	0	0	Filler	0	0
Filler	24613	24668	0	0	0	0	Filler	0	0
Filler	24669	24724	0	0	0	0	Filler	0	0
Filler	24725	24780	0	0	0	0	Filler	0	0
Filler	24781	24836	0	0	0	0	Filler	0	0
Filler	24837	24892	0	0	0	0	Filler	0	0
Filler	24893	24948	0	0	0	0	Filler	0	0
Filler	24949	25004	0	0	0	0	Filler	0	0
Filler	25005	25060	0	0	0	0	Filler	0	0
Filler	25061	25116	0	0	0	0	Filler	0	0
Filler	25117	25172	0	0	0	0	Filler	0	0
Filler	25173	25228	0	0	0	0	Filler	0	0
Filler	25229	25284	0	0	0	0	Filler	0	0
Filler	25285	25340	0	0	0	0	Filler	0	0
Filler	25341	25396	0	0	0	0	Filler	0	0
Filler	25397	25452	0	0	0	0	Filler	0	0
Filler	25453	25508	0	0	0	0	Filler	0	0
Filler	25509	25564	0	0	0	0	Filler	0	0
Filler	25565	25620	0	0	0	0	Filler	0	0
Filler	25621	25676	0	0	0	0	Filler	0	0
Filler	25677	25732	0	0	0	0	Filler	0	0
Filler	25733	25788	0	0	0	0	Filler	0	0
Filler	25789	25844	0	0	0	0	Filler	0	0
Filler	25845	25900	0	0	0	0	Filler	0	0
Filler	25901	25956	0	0	0	0	Filler	0	0
Filler	25957	26012	0	0	0	0	Filler	0	0
Filler	26013	26068	0	0	0	0	Filler	0	0
Filler	26069	26124	0	0	0	0	Filler	0	0
Filler	26125	26180	0	0	0	0	Filler	0	0
Filler	26181	26236	0	0	0	0	Filler	0	0
Filler	26237	26292	0	0	0	0	Filler	0	0
Filler	26293	26348	0	0	0	0	Filler	0	0
Filler	26349	26404	0	0	0	0	Filler	0	0
Filler	26405	26460	0	0	0	0	Filler	0	0
Filler	26461	26516	0	0	0	0	Filler	0	0
Filler	26517	26572	0	0	0	0	Filler	0	0
Filler	26573	26628	0	0	0	0	Filler	0	0
Filler	26629	26684	0	0	0	0	Filler	0	0
Filler	26685	26740	0	0	0	0	Filler	0	0
Filler	26741	26796	0	0	0	0	Filler	0	0
Filler	26797	26852	0	0	0	0	Filler	0	0
Filler	26853	26908	0	0	0	0	Filler	0	0
Filler	26909	26964	0	0	0	0	Filler	0	0
Filler	26965	27020	0	0	0	0	Filler	0	0
Filler	27021	27076	0	0	0	0	Filler	0	0
Filler	27077	27132	0	0	0	0	Filler	0	0
Filler	27133	27188	0	0	0	0	Filler	0	0
Filler	27189	27244	0	0	0	0	Filler	0	0
Filler	27245	27300	0	0	0	0	Filler	0	0
Filler	27301	27356	0	0	0	0	Filler	0	0
Filler	27357	27412	0	0	0	0	Filler	0	0
Filler	27413	27468	0	0	0	0	Filler	0	0
Filler	27469	27524	0	0	0	0	Filler	0	0
Filler	27525	27580	0	0	0	0	Filler	0	0
Filler	27581	27636	0	0	0	0	Filler	0	0
Filler	27637	27692	0	0	0	0	Filler	0	0
Filler	27693	27748	0	0	0	0	Filler	0	0
Filler	27749	27804	0	0	0	0	Filler	0	0
Filler	27805	27860	0	0	0	0	Filler	0	0
Filler	27861	27916	0	0	0	0	Filler	0	0
Filler	27917	27972	0	0	0	0	Filler	0	0
Filler	27973	28028	0	0	0	0	Filler	0	0
Filler	28029	28084	0	0	0	0	Filler	0	0
Filler	28085	28140	0	0	0	0	Filler	0	0
Filler	28141	28196	0	0	0	0	Filler	0	0
Filler	28197	28252	0	0	0	0	Filler	0	0
Filler	28253	28308	0	0	0	0	Filler	0	0
Filler	28309	28364	0	0	0	0	Filler	0	0
Filler	28365	28420	0	0	0	0	Filler	0	0
Filler	28421	28476	0	0	0	0	Filler	0	0
Filler	28477	28532	0	0	0	0	Filler	0	0
Filler	28533	28588	0	0	0	0	Filler	0	0
Filler	28589	28644	0	0	0	0	Filler	0	0
Filler	28645	28700	0	0	0	0	Filler	0	0
Filler	28701	28756	0	0	0	0	Filler	0	0
Filler	28757	28812	0	0	0	0	Filler	0	0
Filler	28813	28868	0	0	0	0	Filler	0	0
Filler	28869	28924	0	0	0	0	Filler	0	0
Filler	28925	28980	0	0	0	0	Filler	0	0
Filler	28981	29036	0	0	0	0	Filler	0	0
Filler	29037	29092	0	0	0	0	Filler	0	0
Filler	29093	29148	0	0	0	0	Filler	0	0
Filler	29149	29204	0	0	0	0	Filler	0	0
Filler	29205	29260	0	0	0	0	Filler	0	0
Filler	29261	29316	0	0	0	0	Filler	0	0
Filler	29317	29372	0	0	0	0	Filler	0	0
Filler	29373	29428	0	0	0	0	Filler	0	0
Filler	29429	29484	0	0	0	0	Filler	0	0
Filler	29485	29540	0	0	0	0	Filler	0	0
Filler	29541	29596	0	0	0	0	Filler	0	0
Filler	29597	29652	0	0	0	0	Filler	0	0
Filler	29653	29708	0	0	0	0	Filler	0	0
Filler	29709	29764	0	0	0	0	Filler	0	0
Filler	29765	29820	0	0	0	0	Filler	0	0
Filler	29821	29876	0	0	0	0	Filler	0	0
Filler	29877	29932	0	0	0	0	Filler	0	0
Filler	29933	29988	0	0	0	0	Filler	0	0
Filler	29989	30044	0	0	0	0	Filler	0	0
Filler	30045	30100	0	0	0	0	Filler	0	0
Filler	30101	30156	0	0	0	0	Filler	0	0
Filler	30157	30212	0	0	0	0	Filler	0	0
Filler	30213	30268	0	0	0	0	Filler	0	0
Filler	30269	30324	0	0	0	0	Filler	0	0
Filler	30325	30380	0	0	0	0	Filler	0	0
Filler	30381	30436	0	0	0	0	Filler	0	0
Filler	30437	30492	0	0	0	0	Filler	0	0
Filler	30493	30548	0	0	0	0	Filler	0	0
Filler	30549	30604	0	0	0	0	Filler	0	0
Filler	30605	30660	0	0	0	0	Filler	0	0
Filler	30661	30716	0	0	0	0	Filler	0	0
Filler	30717	30772	0	0	0	0	Filler	0	0
Filler	30773	30828	0	0	0	0	Filler	0	0
Filler	30829	30884	0	0	0	0	Filler	0	0
Filler	30885	30940	0	0	0	0	Filler	0	0
Filler	30941	30996	0	0	0	0	Filler	0	0
Filler	30997	31052	0	0	0	0	Filler	0	0
Filler	31053	31108	0	0	0	0	Filler	0	0
Filler	31109	31164	0	0	0	0	Filler	0	0
Filler	31165	31220	0	0	0	0	Filler	0	0
Filler	31221	31276	0	0	0	0	Filler	0	0
Filler	31277	31332	0	0	0	0	Filler	0	0
Filler	31333	31388	0	0	0	0	Filler	0	0
Filler	31389	31444	0	0	0	0	Filler	0	0
Filler	31445	31500	0	0	0	0	Filler	0	0
Filler	31501	31556	0	0	0	0	Filler	0	0
Filler	31557	31612	0	0	0	0	Filler	0	0
Filler	31613	31668	0	0	0	0	Filler	0	0
Filler	31669	31724	0	0	0	0	Filler	0	0
Filler	31725	31780	0	0	0	0	Filler	0	0
Filler	31781	31836	0	0	0	0	Filler	0	0
Filler	31837	31892	0	0	0	0	Filler	0	0
Filler	31893	31948	0	0	0	0	Filler	0	0
Filler	31949	32004	0	0	0	0	Filler	0	0
Filler	32005	32060	0	0	0	0	Filler	0	0
Filler	32061	32116	0	0	0	0	Filler	0	0
Filler	32117	32172	0	0	0	0	Filler	0	0
Filler	32173	32228	0	0	0	0	Filler	0	0
Filler	32229	32284	0	0	0	0	Filler	0	0
Filler	32285	32340	0	0	0	0	Filler	0	0
Filler	32341	32396	0	0	0	0	Filler	0	0
Filler	32397	32452	0	0	0	0	Filler	0	0
Filler	32453	32508	0	0	0	0	Filler	0	0
Filler	32509	32564	0	0	0	0	Filler	0	0
Filler	32565	32620	0	0	0	0	Filler	0	0
Filler	32621	32676	0	0	0	0	Filler	0	0
Filler	32677	32732	0	0	0	0	Filler	0	0
Filler	32733	32788	0	0	0	0	Filler	0	0
Filler	32789	32844	0	0	0	0	Filler	0	0
Filler	32845	32900	0	0	0	0	Filler	0	0
Filler	32901	32956	0	0	0	0	Filler	0	0
Filler	32957	33012	0	0	0	0	Filler	0	0
Filler	33013	33068	0	0	0	0	Filler	0	0
Filler	33069	33124	0	0	0	0	Filler	0	0
Filler	33125	33180	0	0	0	0	Filler	0	0
Filler	33181	33236	0	0	0	0	Filler	0	0
Filler	33237	33292	0	0	0	0	Filler	0	0
Filler	33293	33348	0	0	0	0	Filler	0	0
Filler	33349	33404	0	0	0	0	Filler	0	0
Filler	33405	33460	0	0	0	0	Filler	0	0
Filler	33461	33516	0	0	0	0	Filler	0	0
Filler	33517	33572	0	0	0	0	Filler	0	0
Filler	33573	33628	0	0	0	0	Filler	0	0
Filler	33629	33684	0	0	0	0	Filler	0	0
Filler	33685	33740	0	0	0	0	Filler	0	0
Filler	33741	33796	0	0	0	0	Filler	0	0
Filler	33797	33852	0	0	0	0	Filler	0	0
Filler	33853	33908	0	0	0	0	Filler	0	0
Filler	33909	33964	0	0	0	0	Filler	0	0
Filler	33965	34020	0	0	0	0	Filler	0	0
Filler	34021	34076	0	0	0	0	Filler	0	0
Filler	34077	34132	0	0	0	0	Filler	0	0
Filler	34133	34188	0	0	0	0	Filler	0	0
Filler	34189	34244	0	0	0	0	Filler	0	0
Filler	34245	34300	0	0	0	0	Filler	0	0
Filler	34301	34356	0	0	0	0	Filler	0	0
Filler	34357	34412	0	0	0	0	Filler	0	0
Filler	34413	34468	0	0	0	0	Filler	0	0
Filler	34469	34524	0	0	0	0	Filler	0	0
Filler	34525	34580	0	0	0	0	Filler	0	0
Filler	34581	34636	0	0	0	0	Filler	0	0
Filler	34637	34692	0	0	0	0	Filler	0	0
Filler	34693	34748	0	0	0	0	Filler	0	0
Filler	34749	34804	0	0	0	0	Filler	0	0
Filler	34805	34860	0	0	0	0	Filler	0	0
Filler	34861	34916	0	0	0	0	Filler	0	0
Filler	34917	34972	0	0	0	0	Filler	0	0
Filler	34973	35028	0	0	0	0	Filler	0	0
Filler	35029	35084	0	0	0	0	Filler	0	0
Filler	35085	35140	0	0	0	0	Filler	0	0
Filler	35141	35196	0	0	0	0	Filler	0	0
Filler	35197	35252	0	0	0	0	Filler	0	0
Filler	35253	35308	0	0	0	0	Filler	0	0
Filler	35309	35364	0	0	0	0	Filler	0	0
Filler	35365	35420	0	0	0	0	Filler	0	0
Filler	35421	35476	0	0	0	0	Filler	0	0
Filler	35477	35532	0	0	0	0	Filler	0	0
Filler	35533	35588	0	0	0	0	Filler	0	0
Filler	35589	35644	0	0	0	0	Filler	0	0
Filler	35645	35700	0	0	0	0	Filler	0	0
Filler	35701	35756	0	0	0	0	Filler	0	0
Filler	35757	35812	0	0	0	0	Filler	0	0
Filler	35813	35868	0	0	0	0	Filler	0	0
Filler	35869	35924	0	0	0	0	Filler	0	0
Filler	35925	35980	0	0	0	0	Filler	0	0
Filler	35981	36036	0	0	0	0	Filler	0	0
Filler	36037	36092	0	0	0	0	Filler	0	0
Filler	36093	36148	0	0	0	0	Filler	0	0
Filler	36149	36204	0	0	0	0	Filler	0	0
Filler	36205	36260	0	0	0	0	Filler	0	0
Filler	36261	36316	0	0	0	0	Filler	0	0
Filler	36317	36372	0	0	0	0	Filler	0	0
Filler	36373	36428	0	0	0	0	Filler	0	0
Filler	36429	36484	0	0	0	0	Filler	0	0
Filler	36485	36540	0	0	0	0	Filler	0	0
Filler	36541	36596	0	0	0	0	Filler	0	0
Filler	36597	36652	0	0	0	0	Filler	0	0
Filler	36653	36708	0	0	0	0	Filler	0	0
Filler	36709	36764	0	0	0	0	Filler	0	0
Filler	36765	36820	0	0	0	0	Filler	0	0
Filler	36821	36876	0	0	0	0	Filler	0	0
Filler	36877	36932	0	0	0	0	Filler	0	0
Filler	36933	36988	0	0	0	0	Filler	0	0
Filler	36989	37044	0	0	0	0	Filler	0	0
Filler	37045	37100	0	0	0	0	Filler	0	0
Filler	37101	37156	0	0	0	0	Filler	0	0
Filler	37157	37212	0	0	0	0	Filler	0	0
Filler	37213	37268	0	0	0	0	Filler	0	0
Filler	37269	37324	0	0	0	0	Filler	0	0
Filler	37325	37380	0	0	0	0	Filler	0	0
Filler	37381	37436	0	0	0	0	Filler	0	0
Filler	37437	37492	0	0	0	0	Filler	0	0
Filler	37493	37548	0	0	0	0	Filler	0	0
Filler	37549	37604	0	0	0	0	Filler	0	0
Filler	37605	37660	0	0	0	0	Filler	0	0
Filler	37661	37716	0	0	0	0	Filler	0	0
Filler	37717	37772	0	0	0	0	Filler	0	0
Filler	37773	37828	0	0	0	0	Filler	0	0
Filler	37829	37884	0	0	0	0	Filler	0	0
Filler	37885	37940	0	0	0	0	Filler	0	0
Filler	37941	37996	0	0	0	0	Filler	0	0
Filler	37997	38052	0	0	0	0	Filler	0	0
Filler	38053	38108	0	0	0	0	Filler	0	0
Filler	38109	38164	0	0	0	0	Filler	0	0
Filler	38165	38220	0	0	0	0	Filler	0	0
Filler	38221	38276	0	0	0	0	Filler	0	0
Filler	38277	38332	0	0	0	0	Filler	0	0
Filler	38333	38388	0	0	0	0	Filler	0	0
Filler	38389	38444	0	0	0	0	Filler	0	0
Filler	38445	38500	0	0	0	0	Filler	0	0
Filler	38501	38556	0	0	0	0	Filler	0	0
Filler	38557	38612	0	0	0	0	Filler	0	0
Filler	38613	38668	0	0	0	0	Filler	0	0
Filler	38669	38724	0	0	0	0	Filler	0	0
Filler	38725	38780	0	0	0	0	Filler	0	0
Filler	38781	38836	0	0	0	0	Filler	0	0
Filler	38837	38892	0	0	0	0	Filler	0	0
Filler	38893	38948	0	0	0	0	Filler	0	0
Filler	38949	39004	0	0	0	0	Filler	0	0
Filler	39005	39060	0	0	0	0	Filler	0	0
Filler	39061	39116	0	0	0	0	Filler	0	0
Filler	39117	39172	0	0	0	0	Filler	0	0
Filler	39173	39228	0	0	0	0	Filler	0	0
Filler	39229	39284	0	0	0	0	Filler	0	0
Filler	39285	39340	0	0	0	0	Filler	0	0
Filler	39341	39396	0	0	0	0	Filler	0	0
Filler	39397	39452	0	0	0	0	Filler	0	0
Filler	39453	39508	0	0	0	0	Filler	0	0
Filler	39509	39564	0	0	0	0	Filler	0	0
Filler	39565	39620	0	0	0	0	Filler	0	0
Filler	39621	39676	0	0	0	0	Filler	0	0
Filler	39677	39732	0	0	0	0	Filler	0	0
Filler	39733	39788	0	0	0	0	Filler	0	0
Filler	39789	39844	0	0	0	0	Filler	0	0
Filler	39845	39900	0	0	0	0	Filler	0	0
Filler	39901	39956	0	0	0	0	Filler	0	0
Filler	39957	40012	0	0	0	0	Filler	0	0
Filler	40013	40068	0	0	0	0	Filler	0	0
Filler	40069	40124	0	0	0	0	Filler	0	0
Filler	40125	40180	0	0	0	0	Filler	0	0
Filler	40181	40236	0	0	0	0	Filler	0	0
Filler	40237	40292	0	0	0	0	Filler	0	0
Filler	40293	40348	0	0	0	0	Filler	0	0
Filler	40349	40404	0	0	0	0	Filler	0	0
Filler	40405	40460	0	0	0	0	Filler	0	0
Filler	40461	40516	0	0	0	0	Filler	0	0
Filler	40517	40572	0	0	0	0	Filler	0	0
Filler	40573	40628	0	0	0	0	Filler	0	0
Filler	40629	40684	0	0	0	0	Filler	0	0
Filler	40685	40740	0	0	0	0	Filler	0	0
Filler	40741	40796	0	0	0	0	Filler	0	0
Filler	40797	40852	0	0	0	0	Filler	0	0
Filler	40853	40908	0	0	0	0	Filler	0	0
Filler	40909	40964	0	0	0	0	Filler	0	0
Filler	40965	41020	0	0	0	0	Filler	0	0
Filler	41021	41076	0	0	0	0	Filler	0	0
Filler	41077	41132	0	0	0	0	Filler	0	0
Filler	41133	41188	0	0	0	0	Filler	0	0
Filler	41189	41244	0	0	0	0	Filler	0	0
Filler	41245	41300	0	0	0	0	Filler	0	0
Filler	41301	41356	0	0	0	0	Filler	0	0
Filler	41357	41412	0	0	0	0	Filler	0	0
Filler	41413	41468	0	0	0	0	Filler	0	0
Filler	41469	41524	0	0	0	0	Filler	0	0
Filler	41525	41580	0	0	0	0	Filler	0	0
Filler	41581	41636	0	0	0	0	Filler	0	0
Filler	41637	41692	0	0	0	0	Filler	0	0
Filler	41693	41748	0	0	0	0	Filler	0	0
Filler	41749	41804	0	0	0	0	Filler	0	0
Filler	41805	41860	0	0	0	0	Filler	0	0
Filler	41861	41916	0	0	0	0	Filler	0	0
Filler	41917	41972	0	0	0	0	Filler	0	0
Filler	41973	42028	0	0	0	0	Filler	0	0
Filler	42029	42084	0	0	0	0	Filler	0	0
Filler	42085	42140	0	0	0	0	Filler	0	0
Filler	42141	42196	0	0	0	0	Filler	0	0
Filler	42197	42252	0	0	0	0	Filler	0	0
Filler	42253	42308	0	0	0	0	Filler	0	0
Filler	42309	42364	0	0	0	0	Filler	0	0
Filler	42365	42420	0	0	0	0	Filler	0	0
Filler	42421	42476	0	0	0	0	Filler	0	0
Filler	42477	42532	0	0	0	0	Filler	0	0
Filler	42533	42588	0	0	0	0	Filler	0	0
Filler	42589	42644	0	0	0	0	Filler	0	0
Filler	42645	42700	0	0	0	0	Filler	0	0
Filler	42701	42756	0	0	0	0	Filler	0	0
Filler	42757	42812	0	0	0	0	Filler	0	0
Filler	42813	42868	0	0	0	0	Filler	0	0
Filler	42869	42924	0	0	0	0	Filler	0	0
Filler	42925	42980	0	0	0	0	Filler	0	0
Filler	42981	43036	0	0	0	0	Filler	0	0
Filler	43037	43092	0	0	0	0	Filler	0	0
Filler	43093	43148	0	0	0	0	Filler	0	0
Filler	43149	43204	0	0	0	0	Filler	0	0
Filler	43205	43260	0	0	0	0	Filler	0	0
Filler	43261	43316	0	0	0	0	Filler	0	0
Filler	43317	43372	0	0	0	0	Filler	0	0
Filler	43373	43428	0	0	0	0	Filler	0	0
Filler	43429	43484	0	0	0	0	Filler	0	0
Filler	43485	43540	0	0	0	0	Filler	0	0
Filler	43541	43596	0	0	0	0	Filler	0	0
Filler	43597	43652	0	0	0	0	Filler	0	0
Filler	43653	43708	0	0	0	0	Filler	0	0
Filler	43709	43764	0	0	0	0	Filler	0	0
Filler	43765	43820	0	0	0	0	Filler	0	0
Filler	43821	43876	0	0	0	0	Filler	0	0
Filler	43877	43932	0	0	0	0	Filler	0	0
Filler	43933	43988	0	0	0	0	Filler	0	0
Filler	43989	44044	0	0	0	0	Filler	0	0
Filler	44045	44100	0	0	0	0	Filler	0	0
Filler	44101	44156	0	0	0	0	Filler	0	0
Filler	44157	44212	0	0	0	0	Filler	0	0
Filler	44213	44268	0	0	0	0	Filler	0	0
Filler	44269	44324	0	0	0	0	Filler	0	0
Filler	44325	44380	0	0	0	0	Filler	0	0
Filler	44381	44436	0	0	0	0	Filler	0	0
Filler	44437	44492	0	0	0	0	Filler	0	0
Filler	44493	44548	0	0	0	0	Filler	0	0
Filler	44549	44604	0	0	0	0	Filler	0	0
Filler	44605	44660	0	0	0	0	Filler	0	0
Filler	44661	44716	0	0	0	0	Filler	0	0
Filler	44717	44772	0	0	0	0	Filler	0	0
Filler	44773	44828	0	0	0	0	Filler	0	0
Filler	44829	44884	0	0	0	0	Filler	0	0
Filler	44885	44940	0	0	0	0	Filler	0	0
Filler	44941	44996	0	0	0	0	Filler	0	0
Filler	44997	45052	0	0	0	0	Filler	0	0
Filler	45053	45108	0	0	0	0	Filler	0	0
Filler	45109	45164	0	0	0	0	Filler	0	0
Filler	45165	45220	0	0	0	0	Filler	0	0
Filler	45221	45276	0	0	0	0	Filler	0	0
Filler	45277	45332	0	0	0	0	Filler	0	0
Filler	45333	45388	0	0	0	0	Filler	0	0
Filler	45389	45444	0	0	0	0	Filler	0	0
Filler	45445	45500	0	0	0	0	Filler	0	0
Filler	45501	45556	0	0	0	0	Filler	0	0
Filler	45557	45612	0	0	0	0	Filler	0	0
Filler	45613	45668	0	0	0	0	Filler	0	0
Filler	45669	45724	0	0	0	0	Filler	0	0
Filler	45725	45780	0	0	0	0	Filler	0	0
Filler	45781	45836	0	0	0	0	Filler	0	0
Filler	45837	45892	0	0	0	0	Filler	0	0
Filler	45893	45948	0	0	0	0	Filler	0	0
Filler	45949	46004	0	0	0	0	Filler	0	0
Filler	46005	46060	0	0	0	0	Filler	0	0
Filler	46061	46116	0	0	0	0	Filler	0	0
Filler	46117	46172	0	0	0	0	Filler	0	0
Filler	46173	46228	0	0	0	0	Filler	0	0
Filler	46229	46284	0	0	0	0	Filler	0	0
Filler	46285	46340	0	0	0	0	Filler	0	0
Filler	46341	46396	0	0	0	0	Filler	0	0
Filler	46397	46452	0	0	0	0	Filler	0	0
Filler	46453	46508	0	0	0	0	Filler	0	0
Filler	46509	46564	0	0	0	0	Filler	0	0
Filler	46565	46620	0	0	0	0	Filler	0	0
Filler	46621	46676	0	0	0	0	Filler	0	0
Filler	46677	46732	0	0	0	0	Filler	0	0
Filler	46733	46788	0	0	0	0	Filler	0	0
Filler	46789	46844	0	0	0	0	Filler	0	0
Filler	46845	46900	0	0	0	0	Filler	0	0
Filler	46901	46956	0	0	0	0	Filler	0	0
Filler	46957	47012	0	0	0	0	Filler	0	0
Filler	47013	47068	0	0	0	0	Filler	0	0
Filler	47069	47124	0	0	0	0	Filler	0	0
Filler	47125	47180	0	0	0	0	Filler	0	0
Filler	47181	47236	0	0	0	0	Filler	0	0
Filler	47237	47292	0	0	0	0	Filler	0	0
Filler	47293	47348	0	0	0	0	Filler	0	0
Filler	47349	47404	0	0	0	0	Filler	0	0
Filler	47405	47460	0	0	0	0	Filler	0	0
Filler	47461	47516	0	0	0	0	Filler	0	0
Filler	47517	47572	0	0	0	0	Filler	0	0
Filler	47573	47628	0	0	0	0	Filler	0	0
Filler	47629	47684	0	0	0	0	Filler	0	0
Filler	47685	47740	0	0	0	0	Filler	0	0
Filler	47741	47796	0	0	0	0	Filler	0	0
Filler	47797	47852	0	0	0	0	Filler	0	0
Filler	47853	47908	0	0	0	0	Filler	0	0
Filler	47909	47964	0	0	0	0	Filler	0	0
Filler	47965	48020	0	0	0	0	Filler	0	0
Filler	48021	48076	0	0	0	0	Filler	0	0
Filler	48077	48132	0	0	0	0	Filler	0	0
Filler	48133	48188	0	0	0	0	Filler	0	0
Filler	48189	48244	0	0	0	0	Filler	0	0
Filler	48245	48300	0	0	0	0	Filler	0	0
Filler	48301	48356	0	0	0	0	Filler	0	0
Filler	48357	48412	0	0	0	0	Filler	0	0
Filler	48413	48468	0	0	0	0	Filler	0	0
Filler	48469	48524	0	0	0	0	Filler	0	0
Filler	48525	48580	0	0	0	0	Filler	0	0
Filler	48581	48636	0	0	0	0	Filler	0	0
Filler	48637	48692	0	0	0	0	Filler	0	0
Filler	48693	48748	0	0	0	0	Filler	0	0
Filler	48749	48804	0	0	0	0	Filler	0	0
Filler	48805	48860	0	0	0	0	Filler	0	0
Filler	48861	48916	0	0	0	0	Filler	0	0
Filler	48917	48972	0	0	0	0	Filler	0	0
Filler	48973	49028	0	0	0	0	Filler	0	0
Filler	49029	49084	0	0	0	0	Filler	0	0
Filler	49085	49140	0	0	0	0	Filler	0	0
Filler	49141	49196	0	0	0	0	Filler	0	0
Filler	49197	49252	0	0	0	0	Filler	0	0
Filler	49253	49308	0	0	0	0	Filler	0	0
Filler	49309	49364	0	0	0	0	Filler	0	0
Filler	49365	49420	0	0	0	0	Filler	0	0
Filler	49421	49476	0	0	0	0	Filler	0	0
Filler	49477	49532	0	0	0	0	Filler	0	0
Filler	49533	49588	0	0	0	0	Filler	0	0
Filler	49589	49644	0	0	0	0	Filler	0	0
Filler	49645	49700	0	0	0	0	Filler	0	0
Filler	49701	49756	0	0	0	0	Filler	0	0
Filler	49757	49812	0	0	0	0	Filler	0	0
Filler	49813	49868	0	0	0	0	Filler	0	0
Filler	49869	49924	0	0	0	0	Filler	0	0
Filler	49925	49980	0	0	0	0	Filler	0	0
Filler	49981	50036	0	0	0	0	Filler	0	0
Filler	50037	50092	0	0	0	0	Filler	0	0
Filler	50093	50148	0	0	0	0	Filler	0	0
Filler	50149	50204	0	0	0	0	Filler	0	0
Filler	50205	50260	0	0	0	0	Filler	0	0
Filler	50261	50316	0	0	0	0	Filler	0	0
Filler	50317	50372	0	0	0	0	Filler	0	0
Filler	50373	50428	0	0	0	0	Filler	0	0
Filler	50429	50484	0	0	0	0	Filler	0	0
Filler	50485	50540	0	0	0	0	Filler	0	0
Filler	50541	50596	0	0	0	0	Filler	0	0
Filler	50597	50652	0	0	0	0	Filler	0	0
Filler	50653	50708	0	0	0	0	Filler	0	0
Filler	50709	50764	0	0	0	0	Filler	0	0
Filler	50765	50820	0	0	0	0	Filler	0	0
Filler	50821	50876	0	0	0	0	Filler	0	0
Filler	50877	50932	0	0	0	0	Filler	0	0
Filler	50933	50988	0	0	0	0	Filler	0	0
Filler	50989	51044	0	0	0	0	Filler	0	0
Filler	51045	51100	0	0	0	0	Filler	0	0
Filler	51101	51156	0	0	0	0	Filler	0	0
Filler	51157	51212	0	0	0	0	Filler	0	0
Filler	51213	51268	0	0	0	0	Filler	0	0
Filler	51269	51324	0	0	0	0	Filler	0	0
Filler	51325	51380	0	0	0	0	Filler	0	0
Filler	51381	51436	0	0	0	0	Filler	0	0
Filler	51437	51492	0	0	0	0	Filler	0	0
Filler	51493	51548	0	0	0	0	Filler	0	0
Filler	51549	51604	0	0	0	0	Filler	0	0
Filler	51605	51660	0	0	0	0	Filler	0	0
Filler	51661	51716	0	0	0	0	Filler	0	0
Filler	51717	51772	0	0	0	0	Filler	0	0
Filler	51773	51828	0	0	0	0	Filler	0	0
Filler	51829	51884	0	0	0	0	Filler	0	0
Filler	51885	51940	0	0	0	0	Filler	0	0
Filler	51941	51996	0	0	0	0	Filler	0	0
Filler	51997	52052	0	0	0	0	Filler	0	0
Filler	52053	52108	0	0	0	0	Filler	0	0
Filler	52109	52164	0	0	0	0	Filler	0	0
Filler	52165	52220	0	0	0	0	Filler	0	0
Filler	52221	52276	0	0	0	0	Filler	0	0
Filler	52277	52332	0	0	0	0	Filler	0	0
Filler	52333	52388	0	0	0	0	Filler	0	0
Filler	52389	52444	0	0	0	0	Filler	0	0
Filler	52445	52500	0	0	0	0	Filler	0	0
Filler	52501	52556	0	0	0	0	Filler	0	0
Filler	52557	52612	0	0	0	0	Filler	0	0
Filler	52613	52668	0	0	0	0	Filler	0	0
Filler	52669	52724	0	0	0	0	Filler	0	0
Filler	52725	52780	0	0	0	0	Filler	0	0
Filler	52781	52836	0	0	0	0	Filler	0	0
Filler	52837	52892	0	0	0	0	Filler	0	0
Filler	52893	52948	0	0	0	0	Filler	0	0
Filler	52949	53004	0	0	0	0	Filler	0	0
Filler	53005	53060	0	0	0	0	Filler	0	0
Filler	53061	53116	0	0	0	0	Filler	0	0
Filler	53117	53172	0	0	0	0	Filler	0	0
Filler	53173	53228	0	0	0	0	Filler	0	0
Filler	53229	53284	0	0	0	0	Filler	0	0
Filler	53285	53340	0	0	0	0	Filler	0	0
Filler	53341	53396	0	0	0	0	Filler	0	0
Filler	53397	53452	0	0	0	0	Filler	0	0
Filler	53453	53508	0	0	0	0	Filler	0	0
Filler	53509	53564	0	0	0	0	Filler	0	0
Filler	53565	53620	0	0	0	0	Filler	0	0
Filler	53621	53676	0	0	0	0	Filler	0	0
Filler	53677	53732	0	0	0	0	Filler	0	0
Filler	53733	53788	0	0	0	0	Filler	0	0
Filler	53789	53844	0	0	0	0	Filler	0	0
Filler	53845	53900	0	0	0	0	Filler	0	0
Filler	53901	53956	0	0	0	0	Filler	0	0
Filler	53957	54012	0	0	0	0	Filler	0	0
Filler	54013	54068	0	0	0	0	Filler	0	0
Filler	54069	54124	0	0	0	0	Filler	0	0
Filler	54125	54180	0	0	0	0	Filler	0	0
Filler	54181	54236	0	0	0	0	Filler	0	0
Filler	54237	54292	0	0	0	0	Filler	0	0
Filler	54293	54348	0	0	0	0	Filler	0	0
Filler	54349	54404	0	0	0	0	Filler	0	0
Filler	54405	54460	0	0	0	0	Filler	0	0
Filler	54461	54516	0	0	0	0	Filler	0	0
Filler	54517	54572	0	0	0	0	Filler	0	0
Filler	54573	54628	0	0	0	0	Filler	0	0
Filler	54629	54684	0	0	0	0	Filler	0	0
Filler	54685	54740	0	0	0	0	Filler	0	0
Filler	54741	54796	0	0	0	0	Filler	0	0
Filler	54797	54852	0	0	0	0	Filler	0	0
Filler	54853	54908	0	0	0	0	Filler	0	0
Filler	54909	54964	0	0	0	0	Filler	0	0
Filler	54965	55020	0	0	0	0	Filler	0	0
Filler	55021	55076	0	0	0	0	Filler	0	0
Filler	55077	55132	0	0	0	0	Filler	0	0
Filler	55133	55188	0	0	0	0	Filler	0	0
Filler	55189	55244	0	0	0	0	Filler	0	0
Filler	55245	55300	0	0	0	0	Filler	0	0
Filler	55301	55356	0	0	0	0	Filler	0	0
Filler	55357	55412	0	0	0	0	Filler	0	0
Filler	55413	55468	0	0	0	0	Filler	0	0
Filler	55469	55524	0	0	0	0	Filler	0	0
Filler	55525	55580	0	0	0	0	Filler	0	0
Filler	55581	55636	0	0	0	0	Filler	0	0
Filler	55637	55692	0	0	0	0	Filler	0	0
Filler	55693	55748	0	0	0	0	Filler	0	0
Filler	55749	55804	0	0	0	0	Filler	0	0
Filler	55805	55860	0	0	0	0	Filler	0	0
Filler	55861	55916	0	0	0	0	Filler	0	0
Filler	55917	55972	0	0	0	0	Filler	0	0
Filler	55973	56028	0	0	0	0	Filler	0	0
Filler	56029	56084	0	0	0	0	Filler	0	0
Filler	56085	56140	0	0	0	0	Filler	0	0
Filler	56141	56196	0	0	0	0	Filler	0	0
Filler	56197	56252	0	0	0	0	Filler	0	0
Filler	56253	56308	0	0	0	0	Filler	0	0
Filler	56309	56364	0	0	0	0	Filler	0	0
Filler	56365	56420	0	0	0	0	Filler	0	0
Filler	56421	56476	0	0	0	0	Filler	0	0
Filler	56477	56532	0	0	0	0	Filler	0	0
Filler	56533	56588	0	0	0	0	Filler	0	0
Filler	56589	56644	0	0	0	0	Filler	0	0
Filler	56645	56700	0	0	0	0	Filler	0	0
Filler	56701	56756	0	0	0	0	Filler	0	0
Filler	56757	56812	0	0	0	0	Filler	0	0
Filler	56813	56868	0	0	0	0	Filler	0	0
Filler	56869	56924	0	0	0	0	Filler	0	0
Filler	56925	56980	0	0	0	0	Filler	0	0
Filler	56981	57036	0	0	0	0	Filler	0	0
Filler	57037	57092	0	0	0	0	Filler	0	0
Filler	57093	57148	0	0	0	0	Filler	0	0
Filler	57149	57204	0	0	0	0	Filler	0	0
Filler	57205	57260	0	0	0	0	Filler	0	0
Filler	57261	57316	0	0	0	0	Filler	0	0
Filler	57317	57372	0	0	0	0	Filler	0	0
Filler	57373	57428	0	0	0	0	Filler	0	0
Filler	57429	57484	0	0	0	0	Filler	0	0
Filler	57485	57540	0	0	0	0	Filler	0	0
Filler	57541	57596	0	0	0	0	Filler	0	0
Filler	57597	57652	0	0	0	0	Filler	0	0
Filler	57653	57708	0	0	0	0	Filler	0	0
Filler	57709	57764	0	0	0	0	Filler	0	0
Filler	57765	57820	0	0	0	0	Filler	0	0
Filler	57821	57876	0	0	0	0	Filler	0	0
Filler	57877	57932	0	0	0	0	Filler	0	0
Filler	57933	57988	0	0	0	0	Filler	0	0
Filler	57989	58044	0	0	0	0	Filler	0	0
Filler	58045	58100	0	0	0	0	Filler	0	0
Filler	58101	58156	0	0	0	0	Filler	0	0
Filler	58157	58212	0	0	0	0	Filler	0	0
Filler	58213	58268	0	0	0	0	Filler	0	0
Filler	58269	58324	0	0	0	0	Filler	0	0
Filler	58325	58380	0	0	0	0	Filler	0	0
Filler	58381	58436	0	0	0	0	Filler	0	0
Filler	58437	58492	0	0	0	0	Filler	0	0
Filler	58493	58548	0	0	0	0	Filler	0	0
Filler	58549	58604	0	0	0	0	Filler	0	0
Filler	58605	58660	0	0	0	0	Filler	0	0
Filler	58661	58716	0	0	0	0	Filler	0	0
Filler	58717	58772	0	0	0	0	Filler	0	0
Filler	58773	58828	0	0	0	0	Filler	0	0
Filler	58829	58884	0	0	0	0	Filler	0	0
Filler	58885	58940	0	0	0	0	Filler	0	0
Filler	58941	58996	0	0	0	0	Filler	0	0
Filler	58997	59052	0	0	0	0	Filler	0	0
Filler	59053	59108	0	0	0	0	Filler	0	0
Filler	59109	59164	0	0	0	0	Filler	0	0
Filler	59165	59220	0	0	0	0	Filler	0	0
Filler	59221	59276	0	0	0	0	Filler	0	0
Filler	59277	59332	0	0	0	0	Filler	0	0
Filler	59333	59388	0	0	0	0	Filler	0	0
Filler	59389	59444	0	0	0	0	Filler	0	0
Filler	59445	59500	0	0	0	0	Filler	0	0
Filler	59501	59556	0	0	0	0	Filler	0	0
Filler	59557	59612	0	0	0	0	Filler	0	0
Filler	59613	59668	0	0	0	0	Filler	0	0
Filler	59669	59724	0	0	0	0	Filler	0	0
Filler	59725	59780	0	0	0	0	Filler	0	0
Filler	59781	59836	0	0	0	0	Filler	0	0
Filler	59837	59892	0	0	0	0	Filler	0	0
Filler	59893	59948	0	0	0	0	Filler	0	0
Filler	59949	60004	0	0	0	0	Filler	0	0
Filler	60005	60060	0	0	0	0	Filler	0	0
Filler	60061	60116	0	0	0	0	Filler	0	0
Filler	60117	60172	0	0	0	0	Filler	0	0
Filler	60173	60228	0	0	0	0	Filler	0	0
Filler	60229	60284	0	0	0	0	Filler	0	0
Filler	60285	60340	0	0	0	0	Filler	0	0
Filler	60341	60396	0	0	0	0	Filler	0	0
Filler	60397	60452	0	0	0	0	Filler	0	0
Filler	60453	60508	0	0	0	0	Filler	0	0
Filler	60509	60564	0	0	0	0	Filler	0	0
Filler	60565	60620	0	0	0	0	Filler	0	0
Filler	60621	60676	0	0	0	0	Filler	0	0
Filler	60677	60732	0	0	0	0	Filler	0	0
Filler	60733	60788	0	0	0	0	Filler	0	0
Filler	60789	60844	0	0	0	0	Filler	0	0
Filler	60845	60900	0	0	0	0	Filler	0	0
Filler	60901	60956	0	0	0	0	Filler	0	0
Filler	60957	61012	0	0	0	0	Filler	0	0
Filler	61013	61068	0	0	0	0	Filler	0	0
Filler	61069	61124	0	0	0	0	Filler	0	0
Filler	61125	61180	0	0	0	0	Filler	0	0
Filler	61181	61236	0	0	0	0	Filler	0	0
Filler	61237	61292	0	0	0	0	Filler	0	0
Filler	61293	61348	0	0	0	0	Filler	0	0
Filler	61349	61404	0	0	0	0	Filler	0	0
Filler	61405	61460	0	0	0	0	Filler	0	0
Filler	61461	61516	0	0	0	0	Filler	0	0
Filler	61517	61572	0	0	0	0	Filler	0	0
Filler	61573	61628	0	0	0	0	Filler	0	0
Filler	61629	61684	0	0	0	0	Filler	0	0
Filler	61685	61740	0	0	0	0	Filler	0	0
Filler	61741	61796	0	0	0	0	Filler	0	0
Filler	61797	61852	0	0	0	0	Filler	0	0
Filler	61853	61908	0	0	0	0	Filler	0	0
Filler	61909	61964	0	0	0	0	Filler	0	0
Filler	61965	62020	0	0	0	0	Filler	0	0
Filler	62021	62076	0	0	0	0	Filler	0	0
Filler	62077	62132	0	0	0	0	Filler	0	0
Filler	62133	62188	0	0	0	0	Filler	0	0
Filler	62189	62244	0	0	0	0	Filler	0	0
Filler	62245	62300	0	0	0	0	Filler	0	0
Filler	62301	62356	0	0	0	0	Filler	0	0
Filler	62357	62412	0	0	0	0	Filler	0	0
Filler	62413	62468	0	0	0	0	Filler	0	0
Filler	62469	62524	0	0	0	0	Filler	0	0
Filler	62525	62580	0	0	0	0	Filler	0	0
Filler	62581	62636	0	0	0	0	Filler	0	0
Filler	62637	62692	0	0	0	0	Filler	0	0
Filler	62693	62748	0	0	0	0	Filler	0	0
Filler	62749	62804	0	0	0	0	Filler	0	0
Filler	62805	62860	0	0	0	0	Filler	0	0
Filler	62861	62916	0	0	0	0	Filler	0	0
Filler	62917	62972	0	0	0	0	Filler	0	0
Filler	62973	63028	0	0	0	0	Filler	0	0
Filler	63029	63084	0	0	0	0	Filler	0	0
Filler	63085	63140	0	0	0	0	Filler	0	0
Filler	63141	63196	0	0	0	0	Filler	0	0
Filler	63197	63252	0	0	0	0	Filler	0	0
Filler	63253	63308	0	0	0	0	Filler	0	0
Filler	63309	63364	0	0	0	0	Filler	0	0
Filler	63365	63420	0	0	0	0	Filler	0	0
Filler	63421	63476	0	0	0	0	Filler	0	0
Filler	63477	63532	0	0	0	0	Filler	0	0
Filler	63533	63588	0	0	0	0	Filler	0	0
Filler	63589	63644	0	0	0	0	Filler	0	0
Filler	63645	63700	0	0	0	0	Filler	0	0
Filler	63701	63756	0	0	0	0	Filler	0	0
Filler	63757	63812	0	0	0	0	Filler	0	0
Filler	63813	63868	0	0	0	0	Filler	0	0
Filler	63869	63924	0	0	0	0	Filler	0	0
Filler	63925	63980	0	0	0	0	Filler	0	0
Filler	63981	64036	0	0	0	0	Filler	0	0
Filler	64037	64092	0	0	0	0	Filler	0	0
Filler	64093	64148	0	0	0	0	Filler	0	0
Filler	64149	64204	0	0	0	0	Filler	0	0
Filler	64205	64260	0	0	0	0	Filler	0	0
Filler	64261	64316	0	0	0	0	Filler	0	0
Filler	64317	64372	0	0	0	0	Filler	0	0
Filler	64373	64428	0	0	0	0	Filler	0	0
Filler	64429	64484	0	0	0	0	Filler	0	0
Filler	64485	64540	0	0	0	0	Filler	0	0
Filler	64541	64596	0	0	0	0	Filler	0	0
Filler	64597	64652	0	0	0	0	Filler	0	0
Filler	64653	64708	0	0	0	0	Filler	0	0
Filler	64709	64764	0	0	0	0	Filler	0	0
Filler	64765	64820	0	0	0	0	Filler	0	0
Filler	64821	64876	0	0	0	0	Filler	0	0
Filler	64877	64932	0	0	0	0	Filler	0	0
Filler	64933	64988	0	0	0	0	Filler	0	0
Filler	64989	65044	0	0	0	0	Filler	0	0
Filler	65045	65100	0	0	0	0	Filler	0	0
Filler	65101	65156	0	0	0	0	Filler	0	0
Filler	65157	65212	0	0	0	0	Filler	0	0
Filler	65213	65268	0	0	0	0	Filler	0	0
Filler	65269	65324	0	0	0	0	Filler	0	0
Filler	65325	65380	0	0	0	0	Filler	0	0
Filler	65381	65436	0	0	0	0	Filler	0	0
Filler	65437	65492	0	0	0	0	Filler	0	0
Filler	65493	65548	0	0	0	0	Filler	0	0
Filler	65549	65604	0	0	0	0	Filler	0	0
Filler	65605	65660	0	0	0	0	Filler	0	0
Filler	65661	65716	0	0	0	0	Filler	0	0
Filler	65717	65772	0	0	0	0	Filler	0	0
Filler	65773	65828	0	0	0	0	Filler	0	0
Filler	65829	65884	0	0	0	0	Filler	0	0
Filler	65885	65940	0	0	0	0	Filler	0	0
Filler	65941	65996	0	0	0	0	Filler	0	0
Filler	65997	66052	0	0	0	0	Filler	0	0
Filler	66053	66108	0	0	0	0	Filler	0	0
Filler	66109	66164	0	0	0	0	Filler	0	0
Filler	66165	66220	0	0	0	0	Filler	0	0
Filler	66221	66276	0	0	0	0	Filler	0	0
Filler	66277	66332	0	0	0	0	Filler	0	0
Filler	66333	66388	0	0	0	0	Filler	0	0
Filler	66389	66444	0	0	0	0	Filler	0	0
Filler	66445	66500	0	0	0	0	Filler	0	0
Filler	66501	66556	0	0	0	0	Filler	0	0
Filler	66557	66612	0	0	0	0	Filler	0	0
Filler	66613	66668	0	0	0	0	Filler	0	0
Filler	66669	66724	0	0	0	0	Filler	0	0
Filler	66725	66780	0	0	0	0	Filler	0	0
Filler	66781	66836	0	0	0	0	Filler	0	0
Filler	66837	66892	0	0	0	0	Filler	0	0
Filler	66893	66948	0	0	0	0	Filler	0	0
Filler	66949	67004	0	0	0	0	Filler	0	0
Filler	67005	67060	0	0	0	0	Filler	0	0
Filler	67061	67116	0	0	0	0	Filler	0	0
Filler	67117	67172	0	0	0	0	Filler	0	0
Filler	67173	67228	0	0	0	0	Filler	0	0
Filler	67229	67284	0	0	0	0	Filler	0	0
Filler	67285	67340	0	0	0	0	Filler	0	0
Filler	67341	67396	0	0	0	0	Filler	0	0
Filler	67397	67452	0	0	0	0	Filler	0	0
Filler	67453	67508	0	0	0	0	Filler	0	0
Filler	67509	67564	0	0	0	0	Filler	0	0
Filler	67565	67620	0	0	0	0	Filler	0	0
Filler	67621	67676	0	0	0	0	Filler	0	0
Filler	67677	67732	0	0	0	0	Filler	0	0
Filler	67733	67788	0	0	0	0	Filler	0	0
Filler	67789	67844	0	0	0	0	Filler	0	0
Filler	67845	67900	0	0	0	0	Filler	0	0
Filler	67901	67956	0	0	0	0	Filler	0	0
Filler	67957	68012	0	0	0	0	Filler	0	0
Filler	68013	68068	0	0	0	0	Filler	0	0
Filler	68069	68124	0	0	0	0	Filler	0	0
Filler	68125	68180	0	0	0	0	Filler	0	0
Filler	68181	68236	0	0	0	0	Filler	0	0
Filler	68237	68292	0	0	0	0	Filler	0	0
Filler	68293	68348	0	0	0	0	Filler	0	0
Filler	68349	68404	0	0	0	0	Filler	0	0
Filler	68405	68460	0	0	0	0	Filler	0	0
Filler	68461	68516	0	0	0	0	Filler	0	0
Filler	68517	68572	0	0	0	0	Filler	0	0
Filler	68573	68628	0	0	0	0	Filler	0	0
Filler	68629	68684	0	0	0	0	Filler	0	0
Filler	68685	68740	0	0	0	0	Filler	0	0
Filler	68741	68796	0	0	0	0	Filler	0	0
Filler	68797	68852	0	0	0	0	Filler	0	0
Filler	68853	68908	0	0	0	0	Filler	0	0
Filler	68909	68964	0	0	0	0	Filler	0	0
Filler	68965	69020	0	0	0	0	Filler	0	0
Filler	69021	69076	0	0	0	0	Filler	0	0
Filler	69077	69132	0	0	0	0	Filler	0	0
Filler	69133	69188	0	0	0	0	Filler	0	0
Filler	69189	69244	0	0	0	0	Filler	0	0
Filler	69245	69300	0	0	0	0	Filler	0	0
Filler	69301	69356	0	0	0	0	Filler	0	0
Filler	69357	69412	0	0	0	0	Filler	0	0
Filler	69413	69468	0	0	0	0	Filler	0	0
Filler	69469	69524	0	0	0	0	Filler	0	0
Filler	69525	69580	0	0	0	0	Filler	0	0
Filler	69581	69636	0	0	0	0	Filler	0	0
Filler	69637	69692	0	0	0	0	Filler	0	0
Filler	69693	69748	0	0	0	0	Filler	0	0
Filler	69749	69804	0	0	0	0	Filler	0	0
Filler	69805	69860	0	0	0	0	Filler	0	0
Filler	69861	69916	0	0	0	0	Filler	0	0
Filler	69917	69972	0	0	0	0	Filler	0	0
Filler	69973	70028	0	0	0	0	Filler	0	0
Filler	70029	70084	0	0	0	0	Filler	0	0
Filler	70085	70140	0	0	0	0	Filler	0	0
Filler	70141	70196	0	0	0	0	Filler	0	0
Filler	70197	70252	0	0	0	0	Filler	0	0
Filler	70253	70308	0	0	0	0	Filler	0	0
Filler	70309	70364	0	0	0	0	Filler	0	0
Filler	70365	70420	0	0	0	0	Filler	0	0
Filler	70421	70476	0	0	0	0	Filler	0	0
Filler	70477	70532	0	0	0	0	Filler	0	0
Filler	70533	70588	0	0	0	0	Filler	0	0
Filler	70589	70644	0	0	0	0	Filler	0	0
Filler	70645	70700	0	0	0	0	Filler	0	0
Filler	70701	70756	0	0	0	0	Filler	0	0
Filler	70757	70812	0	0	0	0	Filler	0	0
Filler	70813	70868	0	0	0	0	Filler	0	0
Filler	70869	70924	0	0	0	0	Filler	0	0
Filler	70925	70980	0	0	0	0	Filler	0	0
Filler	70981	71036	0	0	0	0	Filler	0	0
Filler	71037	71092	0	0	0	0	Filler	0	0
Filler	71093	71148	0	0	0	0	Filler	0	0
Filler	71149	71204	0	0	0	0	Filler	0	0
Filler	71205	71260	0	0	0	0	Filler	0	0
Filler	71261	71316	0	0	0	0	Filler	0	0
Filler	71317	71372	0	0	0	0	Filler	0	0
Filler	71373	71428	0	0	0	0	Filler	0	0
Filler	71429	71484	0	0	0	0	Filler	0	0
Filler	71485	71540	0	0	0	0	Filler	0	0
Filler	71541	71596	0	0	0	0	Filler	0	0
Filler	71597	71652	0	0	0	0	Filler	0	0
Filler	71653	71708	0	0	0	0	Filler	0	0
Filler	71709	71764	0	0	0	0	Filler	0	0
Filler	71765	71820	0	0	0	0	Filler	0	0
Filler	71821	71876	0	0	0	0	Filler	0	0
Filler	71877	71932	0	0	0	0	Filler	0	0
Filler	71933	71988	0	0	0	0	Filler	0	0
Filler	71989	72044	0	0	0	0	Filler	0	0
Filler	72045	72100	0	0	0	0	Filler	0	0
Filler	72101	72156	0	0	0	0	Filler	0	0
Filler	72157	72212	0	0	0	0	Filler	0	0
Filler	72213	72268	0	0	0	0	Filler	0	0
Filler	72269	72324	0	0	0	0	Filler	0	0
Filler	72325	72380	0	0	0	0	Filler	0	0
Filler	72381	72436	0	0	0	0	Filler	0	0
Filler	72437	72492	0	0	0	0	Filler	0	0
Filler	72493	72548	0	0	0	0	Filler	0	0
Filler	72549	72604	0	0	0	0	Filler	0	0
Filler	72605	72660	0	0	0	0	Filler	0	0
Filler	72661	72716	0	0	0	0	Filler	0	0
Filler	72717	72772	0	0	0	0	Filler	0	0
Filler	72773	72828	0	0	0	0	Filler	0	0
Filler	72829	72884	0	0	0	0	Filler	0	0
Filler	72885	72940	0	0	0	0	Filler	0	0
Filler	72941	72996	0	0	0	0	Filler	0	0
Filler	72997	73052	0	0	0	0	Filler	0	0
Filler	73053	73108	0	0	0	0	Filler	0	0
Filler	73109	73164	0	0	0	0	Filler	0	0
Filler	73165	73220	0	0	0	0	Filler	0	0
Filler	73221	73276	0	0	0	0	Filler	0	0
Filler	73277	73332	0	0	0	0	Filler	0	0
Filler	73333	73388	0	0	0	0	Filler	0	0
Filler	73389	73444	0	0	0	0	Filler	0	0
Filler	73445	73500	0	0	0	0	Filler	0	0
Filler	73501	73556	0	0	0	0	Filler	0	0
Filler	73557	73612	0	0	0	0	Filler	0	0
Filler	73613	73668	0	0	0	0	Filler	0	0
Filler	73669	73724	0	0	0	0	Filler	0	0
Filler	73725	73780	0	0	0	0	Filler	0	0
Filler	73781	73836	0	0	0	0	Filler	0	0
Filler	73837	73892	0	0	0	0	Filler	0	0
Filler	73893	73948	0	0	0	0	Filler	0	0
Filler	73949	74004	0	0	0	0	Filler	0	0
Filler	74005	74060	0	0	0	0	Filler	0	0
Filler	74061	74116	0	0	0	0	Filler	0	0
Filler	74117	74172	0	0	0	0	Filler	0	0
Filler	74173	74228	0	0	0	0	Filler	0	0
Filler	74229	74284	0	0	0	0	Filler	0	0
Filler	74285	74340	0	0	0	0	Filler	0	0
Filler	74341	74396	0	0	0	0	Filler	0	0
Filler	74397	74452	0	0	0	0	Filler	0	0
Filler	74453	74508	0	0	0	0	Filler	0	0
Filler	74509	74564	0	0	0	0	Filler	0	0
Filler	74565	74620	0	0	0	0	Filler	0	0
Filler	74621	74676	0	0	0	0	Filler	0	0
Filler	74677	74732	0	0	0	0	Filler	0	0
Filler	74733	74788	0	0	0	0	Filler	0	0
Filler	74789	74844	0	0	0	0	Filler	0	0
Filler	74845	74900	0	0	0	0	Filler	0	0
Filler	74901	74956	0	0	0	0	Filler	0	0
Filler	74957	75012	0	0	0	0	Filler	0	0
Filler	75013	75068	0	0	0	0	Filler	0	0
Filler	75069	75124	0	0	0	0	Filler	0	0
Filler	75125	75180	0	0	0	0	Filler	0	0
Filler	75181	75236	0	0	0	0	Filler	0	0
Filler	75237	75292	0	0	0	0	Filler	0	0
Filler	75293	75348	0	0	0	0	Filler	0	0
Filler	75349	75404	0	0	0	0	Filler	0	0
Filler	75405	75460	0	0	0	0	Filler	0	0
Filler	75461	75516	0	0	0	0	Filler	0	0
Filler	75517	75572	0	0	0	0	Filler	0	0
Filler	75573	75628	0	0	0	0	Filler	0	0
Filler	75629	75684	0	0	0	0	Filler	0	0
Filler	75685	75740	0	0	0	0	Filler	0	0
Filler	75741	75796	0	0	0	0	Filler	0	0
Filler	75797	75852	0	0	0	0	Filler	0	0
Filler	75853	75908	0	0	0	0	Filler	0	0
Filler	75909	75964	0	0	0	0	Filler	0	0
Filler	75965	76020	0	0	0	0	Filler	0	0
Filler	76021	76076	0	0	0	0	Filler	0	0
Filler	76077	76132	0	0	0	0	Filler	0	0
Filler	76133	76188	0	0	0	0	Filler	0	0
Filler	76189	76244	0	0	0	0	Filler	0	0
Filler	76245	76300	0	0	0	0	Filler	0	0
Filler	76301	76356	0	0	0	0	Filler	0	0
Filler	76357	76412	0	0	0	0	Filler	0	0
Filler	76413	76468	0	0	0	0	Filler	0	0
Filler	76469	76524	0	0	0	0	Filler	0	0
Filler	76525	76580	0	0	0	0	Filler	0	0
Filler	76581	76636	0	0	0	0	Filler	0	0
Filler	76637	76692	0	0	0	0	Filler	0	0
Filler	76693	76748	0	0	0	0	Filler	0	0
Filler	76749	76804	0	0	0	0	Filler	0	0
Filler	76805	76860	0	0	0	0	Filler	0	0
Filler	76861	76916	0	0	0	0	Filler	0	0
Filler	76917	76972	0	0	0	0	Filler	0	0
Filler	76973	77028	0	0	0	0	Filler	0	0
Filler	77029	77084	0	0	0	0	Filler	0	0
Filler	77085	77140	0	0	0	0	Filler	0	0
Filler	77141	77196	0	0	0	0	Filler	0	0
Filler	77197	77252	0	0	0	0	Filler	0	0
Filler	77253	77308	0	0	0	0	Filler	0	0
Filler	77309	77364	0	0	0	0	Filler	0	0
Filler	77365	77420	0	0	0	0	Filler	0	0
Filler	77421	77476	0	0	0	0	Filler	0	0
Filler	77477	77532	0	0	0	0	Filler	0	0
Filler	77533	77588	0	0	0	0	Filler	0	0
Filler	77589	77644	0	0	0	0	Filler	0	0
Filler	77645	77700	0	0	0	0	Filler	0	0
Filler	77701	77756	0	0	0	0	Filler	0	0
Filler	77757	77812	0	0	0	0	Filler	0	0
Filler	77813	77868	0	0	0	0	Filler	0	0
Filler	77869	77924	0	0	0	0	Filler	0	0
Filler	77925	77980	0	0	0	0	Filler	0	0
Filler	77981	78036	0	0	0	0	Filler	0	0
Filler	78037	78092	0	0	0	0	Filler	0	0
Filler	78093	78148	0	0	0	0	Filler	0	0
Filler	78149	78204	0	0	0	0	Filler	0	0
Filler	78205	78260	0	0	0	0	Filler	0	0
Filler	78261	78316	0	0	0	0	Filler	0	0
Filler	78317	78372	0	0	0	0	Filler	0	0
Filler	78373	78428	0	0	0	0	Filler	0	0
Filler	78429	78484	0	0	0	0	Filler	0	0
Filler	78485	78540	0	0	0	0	Filler	0	0
Filler	78541	78596	0	0	0	0	Filler	0	0
Filler	78597	78652	0	0	0	0	Filler	0	0
Filler	78653	78708	0	0	0	0	Filler	0	0
Filler	78709	78764	0	0	0	0	Filler	0	0
Filler	78765	78820	0	0	0	0	Filler	0	0
Filler	78821	78876	0	0	0	0	Filler	0	0
Filler	78877	78932	0	0	0	0	Filler	0	0
Filler	78933	78988	0	0	0	0	Filler	0	0
Filler	78989	79044	0	0	0	0	Filler	0	0
Filler	79045	79100	0	0	0	0	Filler	0	0
Filler	79101	79156	0	0	0	0	Filler	0	0
Filler	79157	79212	0	0	0	0	Filler	0	0
Filler	79213	79268	0	0	0	0	Filler	0	0
Filler	79269	79324	0	0	0	0	Filler	0	0
Filler	79325	79380	0	0	0	0	Filler	0	0
Filler	79381	79436	0	0	0	0	Filler	0	0
Filler	79437	79492	0	0	0	0	Filler	0	0
Filler	79493	79548	0	0	0	0	Filler	0	0
Filler	79549	79604	0	0	0	0	Filler	0	0
Filler	79605	79660	0	0	0	0	Filler	0	0
Filler	79661	79716	0	0	0	0	Filler	0	0
Filler	79717	79772	0	0	0	0	Filler	0	0
Filler	79773	79828	0	0	0	0	Filler	0	0
Filler	79829	79884	0	0	0	0	Filler	0	0
Filler	79885	79940	0	0	0	0	Filler	0	0
Filler	79941	79996	0	0	0	0	Filler	0	0
Filler	79997	80052	0	0	0	0	Filler	0	0
Filler	80053	80108	0	0	0	0	Filler	0	0
Filler	80109	80164	0	0	0	0	Filler	0	0
Filler	80165	80220	0	0	0	0	Filler	0	0
Filler	80221	80276	0	0	0	0	Filler	0	0
Filler	80277	80332	0	0	0	0	Filler	0	0
Filler	80333	80388	0	0	0	0	Filler	0	0
Filler	80389	80444	0	0	0	0	Filler	0	0
Filler	80445	80500	0	0	0	0	Filler	0	0
Filler	80501	80556	0	0	0	0	Filler	0	0
Filler	80557	80612	0	0	0	0	Filler	0	0
Filler	80613	80668	0	0	0	0	Filler	0	0
Filler	80669	80724	0	0	0	0	Filler	0	0
Filler	80725	80780	0	0	0	0	Filler	0	0
Filler	80781	80836	0	0	0	0	Filler	0	0
Filler	80837	80892	0	0	0	0	Filler	0	0
Filler	80893	80948	0	0	0	0	Filler	0	0
Filler	80949	81004	0	0	0	0	Filler	0	0
Filler	81005	81060	0	0	0	0	Filler	0	0
Filler	81061	81116	0	0	0	0	Filler	0	0
Filler	81117	81172	0	0	0	0	Filler	0	0
Filler	81173	81228	0	0	0	0	Filler	0	0
Filler	81229	81284	0	0	0	0	Filler	0	0
Filler	81285	81340	0	0	0	0	Filler	0	0
Filler	81341	81396	0	0	0	0	Filler	0	0
Filler	81397	81452	0	0	0	0	Filler	0	0
Filler	81453	81508	0	0	0	0	Filler	0	0
Filler	81509	81564	0	0	0	0	Filler	0	0
Filler	81565	81620	0	0	0	0	Filler	0	0
Filler	81621	81676	0	0	0	0	Filler	0	0
Filler	81677	81732	0	0	0	0	Filler	0	0
Filler	81733	81788	0	0	0	0	Filler	0	0
Filler	81789	81844	0	0	0	0	Filler	0	0
Filler	81845	81900	0	0	0	0	Filler	0	0
Filler	81901	81956	0	0	0	0	Filler	0	0
Filler	81957	82012	0	0	0	0	Filler	0	0
Filler	82013	82068	0	0	0	0	Filler	0	0
Filler	82069	82124	0	0	0	0	Filler	0	0
Filler	82125	82180	0	0	0	0	Filler	0	0
Filler	82181	82236	0	0	0	0	Filler	0	0
Filler	82237	82292	0	0	0	0	Filler	0	0
Filler	82293	82348	0	0	0	0	Filler	0	0
Filler	82349	82404	0	0	0	0	Filler	0	0
Filler	82405	82460	0	0	0	0	Filler	0	0
Filler	82461	82516	0	0	0	0	Filler	0	0
Filler	82517	82572	0	0	0	0	Filler	0	0
Filler	82573	82628	0	0	0	0	Filler	0	0
Filler	82629	82684	0	0	0	0	Filler	0	0
Filler	82685	82740	0	0	0	0	Filler	0	0
Filler	82741	82796	0	0	0	0	Filler	0	0
Filler	82797	82852	0	0	0	0	Filler	0	0
Filler	82853	82908	0	0	0	0	Filler	0	0
Filler	82909	82964	0	0	0	0	Filler	0	0
Filler	82965	83020	0	0	0	0	Filler	0	0
Filler	83021	83076	0	0	0	0	Filler	0	0
Filler	83077	83132	0	0	0	0	Filler	0	0
Filler	83133	83188	0	0	0	0	Filler	0	0
Filler	83189	83244	0	0	0	0	Filler	0	0
Filler	83245	83300	0	0	0	0	Filler	0	0
Filler	83301	83356	0	0	0	0	Filler	0	0
Filler	83357	83412	0	0	0	0	Filler	0	0
Filler	83413	83468	0	0	0	0	Filler	0	0
Filler	83469	83524	0	0	0	0	Filler	0	0
Filler	83525	83580	0	0	0	0	Filler	0	0
Filler	83581	83636	0	0	0	0	Filler	0	0
Filler	83637	83692	0	0	0	0	Filler	0	0
Filler	83693	83748	0	0	0	0	Filler	0	0
Filler	83749	83804	0	0	0	0	Filler	0	0
Filler	83805	83860	0	0	0	0	Filler	0	0
Filler	83861	83916	0	0	0	0	Filler	0	0
Filler	83917	83972	0	0	0	0	Filler	0	0
Filler	83973	84028	0	0	0	0	Filler	0	0
Filler	84029	84084	0	0	0	0	Filler	0	0
Filler	84085	84140	0	0	0	0	Filler	0	0
Filler	84141	84196	0	0	0	0	Filler	0	0
Filler	84197	84252	0	0	0	0	Filler	0	0
Filler	84253	84308	0	0	0	0	Filler	0	0
Filler	84309	84364	0	0	0	0	Filler	0	0
Filler	84365	84420	0	0	0	0	Filler	0	0
Filler	84421	84476	0	0	0	0	Filler	0	0
Filler	84477	84532	0	0	0	0	Filler	0	0
Filler	84533	84588	0	0	0	0	Filler	0	0
Filler	84589	84644	0	0	0	0	Filler	0	0
Filler	84645	84700	0	0	0	0	Filler	0	0
Filler	84701	84756	0	0	0	0	Filler	0	0
Filler	84757	84812	0	0	0	0	Filler	0	0
Filler	84813	84868	0	0	0	0	Filler	0	0
Filler	84869	84924	0	0	0	0	Filler	0	0
Filler	84925	84980	0	0	0	0	Filler	0	0
Filler	84981	85036	0	0	0	0	Filler	0	0
Filler	85037	85092	0	0	0	0	Filler	0	0
Filler	85093	85148	0	0	0	0	Filler	0	0
Filler	85149	85204	0	0	0	0	Filler	0	0
Filler	85205	85260	0	0	0	0	Filler	0	0
Filler	85261	85316	0	0	0	0	Filler	0	0
Filler	85317	85372	0	0	0	0	Filler	0	0
Filler	85373	85428	0	0	0	0	Filler	0	0
Filler	85429	85484	0	0	0	0	Filler	0	0
Filler	85485	85540	0	0	0	0	Filler	0	0
Filler	85541	85596	0	0	0	0	Filler	0	0
Filler	85597	85652	0	0	0	0	Filler	0	0
Filler	85653	85708	0	0	0	0	Filler	0	0
Filler	85709	85764	0	0	0	0	Filler	0	0
Filler	85765	85820	0	0	0	0	Filler	0	0
Filler	85821	85876	0	0	0	0	Filler	0	0
Filler	85877	85932	0	0	0	0	Filler	0	0
Filler	85933	85988	0	0	0	0	Filler	0	0
Filler	85989	86044	0	0	0	0	Filler	0	0
Filler	86045	86100	0	0	0	0	Filler	0	0
Filler	86101	86156	0	0	0	0	Filler	0	0
Filler	86157	86212	0	0	0	0	Filler	0	0
Filler	86213	86268	0	0	0	0	Filler	0	0
Filler	86269	86324	0	0	0	0	Filler	0	0
Filler	86325	86380	0	0	0	0	Filler	0	0
Filler	86381	86436	0	0	0	0	Filler	0	0
Filler	86437	86492	0	0	0	0	Filler	0	0
Filler	86493	86548	0	0	0	0	Filler	0	0
Filler	86549	86604	0	0	0	0	Filler	0	0
Filler	86605	86660	0	0	0	0	Filler	0	0
Filler	86661	86716	0	0	0	0	Filler	0	0
Filler	86717	86772	0	0	0	0	Filler	0	0
Filler	86773	86828	0	0	0	0	Filler	0	0
Filler	86829	86884	0	0	0	0	Filler	0	0
Filler	86885	86940	0	0	0	0	Filler	0	0
Filler	86941	86996	0	0	0	0	Filler	0	0
Filler	86997	87052	0	0	0	0	Filler	0	0
Filler	87053	87108	0	0	0	0	Filler	0	0
Filler	87109	87164	0	0	0	0	Filler	0	0
Filler	87165	87220	0	0	0	0	Filler	0	0
Filler	87221	87276	0	0	0	0	Filler	0	0
Filler	87277	87332	0	0	0	0	Filler	0	0
Filler	87333	87388	0	0	0	0	Filler	0	0
Filler	87389	87444	0	0	0	0	Filler	0	0
Filler	87445	87500	0	0	0	0	Filler	0	0
Filler	87501	87556	0	0	0	0	Filler	0	0
Filler	87557	87612	0	0	0	0	Filler	0	0
Filler	87613	87668	0	0	0	0	Filler	0	0
Filler	87669	87724	0	0	0	0	Filler	0	0
Filler	87725	87780	0	0	0	0	Filler	0	0
Filler	87781	87836	0	0	0	0	Filler	0	0
Filler	87837	87892	0	0	0	0	Filler	0	0
Filler	87893	87948	0	0	0	0	Filler	0	0
Filler	87949	88004	0	0	0	0	Filler	0	0
Filler	88005	88060	0	0	0	0	Filler	0	0
Filler	88061	88116	0	0	0	0	Filler	0	0
Filler	88117	88172	0	0	0	0	Filler	0	0
Filler	88173	88228	0	0	0	0	Filler	0	0
Filler	88229	88284	0	0	0	0	Filler	0	0
Filler	88285	88340	0	0	0	0	Filler	0	0
Filler	88341	88396	0	0	0	0	Filler	0	0
Filler	88397	88452	0	0	0	0	Filler	0	0
Filler	88453	88508	0	0	0	0	Filler	0	0
Filler	88509	88564	0	0	0	0	Filler	0	0
Filler	88565	88620	0	0	0	0	Filler	0	0
Filler	88621	88676	0	0	0	0	Filler	0	0
Filler	88677	88732	0	0	0	0	Filler	0	0
Filler	88733	88788	0	0	0	0	Filler	0	0
Filler	88789	88844	0	0	0	0	Filler	0	0
Filler	88845	88900	0	0	0	0	Filler	0	0
Filler	88901	88956	0	0	0	0	Filler	0	0
Filler	88957	89012	0	0	0	0	Filler	0	0
Filler	89013	89068	0	0	0	0	Filler	0	0
Filler	89069	89124	0	0	0	0	Filler	0	0
Filler	89125	89180	0	0	0	0	Filler	0	0
Filler	89181	89236	0	0	0	0	Filler	0	0
Filler	89237	89292	0	0	0	0	Filler	0	0
Filler	89293	89348	0	0	0	0	Filler	0	0
Filler	89349	89404	0	0	0	0	Filler	0	0
Filler	89405	89460	0	0	0	0	Filler	0	0
Filler	89461	89516	0	0	0	0	Filler	0	0
Filler	89517	89572	0	0	0	0	Filler	0	0
Filler	89573	89628	0	0	0	0	Filler	0	0
Filler	89629	89684	0	0	0	0	Filler	0	0
Filler	89685	89740	0	0	0	0	Filler	0	0
Filler	89741	89796	0	0	0	0	Filler	0	0
Filler	89797	89852	0	0	0	0	Filler	0	0
Filler	89853	89908	0	0	0	0	Filler	0	0
Filler	89909	89964	0	0	0	0	Filler	0	0
Filler	89965	90020	0	0	0	0	Filler	0	0
Filler	90021	90076	0	0	0	0	Filler	0	0
Filler	90077	90132	0	0	0	0	Filler	0	0
Filler	90133	90188	0	0	0	0	Filler	0	0
Filler	90189	90244	0	0	0	0	Filler	0	0
Filler	90245	90300	0	0	0	0	Filler	0	0
Filler	90301	90356	0	0	0	0	Filler	0	0
Filler	90357	90412	0	0	0	0	Filler	0	0
Filler	90413	90468	0	0	0	0	Filler	0	0
Filler	90469	90524	0	0	0	0	Filler	0	0
Filler	90525	90580	0	0	0	0	Filler	0	0
Filler	90581	90636	0	0	0	0	Filler	0	0
Filler	90637	90692	0	0	0	0	Filler	0	0
Filler	90693	90748	0	0	0	0	Filler	0	0
Filler	90749	90804	0	0	0	0	Filler	0	0
Filler	90805	90860	0	0	0	0	Filler	0	0
Filler	90861	90916	0	0	0	0	Filler	0	0
Filler	90917	90972	0	0	0	0	Filler	0	0
Filler	90973	91028	0	0	0	0	Filler	0	0
Filler	91029	91084	0	0	0	0	Filler	0	0
Filler	91085	91140	0	0	0	0	Filler	0	0
Filler	91141	91196	0	0	0	0	Filler	0	0
Filler	91197	91252	0	0	0	0	Filler	0	0
Filler	91253	91308	0	0	0	0	Filler	0	0
Filler	91309	91364	0	0	0	0	Filler	0	0
Filler	91365	91420	0	0	0	0	Filler	0	0
Filler	91421	91476	0	0	0	0	Filler	0	0
Filler	91477	91532	0	0	0	0	Filler	0	0
Filler	91533	91588	0	0	0	0	Filler	0	0
Filler	91589	91644	0	0	0	0	Filler	0	0
Filler	91645	91700	0	0	0	0	Filler	0	0
Filler	91701	91756	0	0	0	0	Filler	0	0
Filler	91757	91812	0	0	0	0	Filler	0	0
Filler	91813	91868	0	0	0	0	Filler	0	0
Filler	91869	91924	0	0	0	0	Filler	0	0
Filler	91925	91980	0	0	0	0	Filler	0	0
Filler	91981	92036	0	0	0	0	Filler	0	0
Filler	92037	92092	0	0	0	0	Filler	0	0
Filler	92093	92148	0	0	0	0	Filler	0	0
Filler	92149	92204	0	0	0	0	Filler	0	0
Filler	92205	92260	0	0	0	0	Filler	0	0
Filler	92261	92316	0	0	0	0	Filler	0	0
Filler	92317	92372	0	0	0	0	Filler	0	0
Filler	92373	92428	0	0	0	0	Filler	0	0
Filler	92429	92484	0	0	0	0	Filler	0	0
Filler	92485	92540	0	0	0	0	Filler	0	0
Filler	92541	92596	0	0	0	0	Filler	0	0
Filler	92597	92652	0	0	0	0	Filler	0	0
Filler	92653	92708	0	0	0	0	Filler	0	0
Filler	92709	92764	0	0	0	0	Filler	0	0
Filler	92765	92820	0	0	0	0	Filler	0	0
Filler	92821	92876	0	0	0	0	Filler	0	0
Filler	92877	92932	0	0	0	0	Filler	0	0
Filler	92933	92988	0	0	0	0	Filler	0	0
Filler	92989	93044	0	0	0	0	Filler	0	0
Filler	93045	93100	0	0	0	0	Filler	0	0
Filler	93101	93156	0	0	0	0	Filler	0	0
Filler	93157	93212	0	0	0	0	Filler	0	0
Filler	93213	93268	0	0	0	0	Filler	0	0
Filler	93269	93324	0	0	0	0	Filler	0	0
Filler	93325	93380	0	0	0	0	Filler	0	0
Filler	93381	93436	0	0	0	0	Filler	0	0
Filler	93437	93492	0	0	0	0	Filler	0	0
Filler	93493	93548	0	0	0	0	Filler	0	0
Filler	93549	93604	0	0	0	0	Filler	0	0
Filler	93605	93660	0	0	0	0	Filler	0	0
Filler	93661	93716	0	0	0	0	Filler	0	0
Filler	93717	93772	0	0	0	0	Filler	0	0
Filler	93773	93828	0	0	0	0	Filler	0	0
Filler	93829	93884	0	0	0	0	Filler	0	0
Filler	93885	93940	0	0	0	0	Filler	0	0
Filler	93941	93996	0	0	0	0	Filler	0	0
Filler	93997	94052	0	0	0	0	Filler	0	0
Filler	94053	94108	0	0	0	0	Filler	0	0
Filler	94109	94164	0	0	0	0	Filler	0	0
Filler	94165	94220	0	0	0	0	Filler	0	0
Filler	94221	94276	0	0	0	0	Filler	0	0
Filler	94277	94332	0	0	0	0	Filler	0	0
Filler	94333	94388	0	0	0	0	Filler	0	0
Filler	94389	94444	0	0	0	0	Filler	0	0
Filler	94445	94500	0	0	0	0	Filler	0	0
Filler	94501	94556	0	0	0	0	Filler	0	0
Filler	94557	94612	0	0	0	0	Filler	0	0
Filler	94613	94668	0	0	0	0	Filler	0	0
Filler	94669	94724	0	0	0	0	Filler	0	0
Filler	94725	94780	0	0	0	0	Filler	0	0
Filler	94781	94836	0	0	0	0	Filler	0	0
Filler	94837	94892	0	0	0	0	Filler	0	0
Filler	94893	94948	0	0	0	0	Filler	0	0
Filler	94949	95004	0	0	0	0	Filler	0	0
Filler	95005	95060	0	0	0	0	Filler	0	0
Filler	95061	95116	0	0	0	0	Filler	0	0
Filler	95117	95172	0	0	0	0	Filler	0	0
Filler	95173	95228	0	0	0	0	Filler	0	0
Filler	95229	95284	0	0	0	0	Filler	0	0
Filler	95285	95340	0	0	0	0	Filler	0	0
Filler	95341	95396	0	0	0	0	Filler	0	0
Filler	95397	95452	0	0	0	0	Filler	0	0
Filler	95453	95508	0	0	0	0	Filler	0	0
Filler	95509	95564	0	0	0	0	Filler	0	0
Filler	95565	95620	0	0	0	0	Filler	0	0
Filler	95621	95676	0	0	0	0	Filler	0	0
Filler	95677	95732	0	0	0	0	Filler	0	0
Filler	95733	95788	0	0	0	0	Filler	0	0
Filler	95789	95844	0	0	0	0	Filler	0	0
Filler	95845	95900	0	0	0	0	Filler	0	0
Filler	95901	95956	0	0	0	0	Filler	0	0
Filler	95957	96012	0	0	0	0	Filler	0	0
Filler	96013	96068	0	0	0	0	Filler	0	0
Filler	96069	96124	0	0	0	0	Filler	0	0
Filler	96125	96180	0	0	0	0	Filler	0	0
Filler	96181	96236	0	0	0	0	Filler	0	0
Filler	96237	96292	0	0	0	0	Filler	0	0
Filler	96293	96348	0	0	0	0	Filler	0	0
Filler	96349	96404	0	0	0	0	Filler	0	0
Filler	96405	96460	0	0	0	0	Filler	0	0
Filler	96461	96516	0	0	0	0	Filler	0	0
Filler	96517	96572	0	0	0	0	Filler	0	0
Filler	96573	96628	0	0	0	0	Filler	0	0
Filler	96629	96684	0	0	0	0	Filler	0	0
Filler	96685	96740	0	0	0	0	Filler	0	0
Filler	96741	96796	0	0	0	0	Filler	0	0
Filler	96797	96852	0	0	0	0	Filler	0	0
Filler	96853	96908	0	0	0	0	Filler	0	0
Filler	96909	96964	0	0	0	0	Filler	0	0
Filler	96965	97020	0	0	0	0	Filler	0	0
Filler	97021	97076	0	0	0	0	Filler	0	0
Filler	97077	97132	0	0	0	0	Filler	0	0
Filler	97133	97188	0	0	0	0	Filler	0	0
Filler	97189	97244	0	0	0	0	Filler	0	0
Filler	97245	97300	0	0	0	0	Filler	0	0
Filler	97301	97356	0	0	0	0	Filler	0	0
Filler	97357	97412	0	0	0	0	Filler	0	0
Filler	97413	97468	0	0	0	0	Filler	0	0
Filler	97469	97524	0	0	0	0	Filler	0	0
Filler	97525	97580	0	0	0	0	Filler	0	0
Filler	97581	97636	0	0	0	0	Filler	0	0
Filler	97637	97692	0	0	0	0	Filler	0	0
Filler	97693	97748	0	0	0	0	Filler	0	0
Filler	97749	97804	0	0	0	0	Filler	0	0
Filler	97805	97860	0	0	0	0	Filler	0	0
Filler	97861	97916	0	0	0	0	Filler	0	0
Filler	97917	97972	0	0	0	0	Filler	0	0
Filler	97973	98028	0	0	0	0	Filler	0	0
Filler	98029	98084	0	0	0	0	Filler	0	0
Filler	98085	98140	0	0	0	0	Filler	0	0
Filler	98141	98196	0	0	0	0	Filler	0	0
Filler	98197	98252	0	0	0	0	Filler	0	0
Filler	98253	98308	0	0	0	0	Filler	0	0
Filler	98309	98364	0	0	0	0	Filler	0	0
Filler	98365	98420	0	0	0	0	Filler	0	0
Filler	98421	98476	0	0	0	0	Filler	0	0
Filler	98477	98532	0	0	0	0	Filler	0	0
Filler	98533	98588	0	0	0	0	Filler	0	0
Filler	98589	98644	0	0	0	0	Filler	0	0
Filler	98645	98700	0	0	0	0	Filler	0	0
Filler	98701	98756	0	0	0	0	Filler	0	0
Filler	98757	98812	0	0	0	0	Filler	0	0
Filler	98813	98868	0	0	0	0	Filler	0	0
Filler	98869	98924	0	0	0	0	Filler	0	0
Filler	98925	98980	0	0	0	0	Filler	0	0
Filler	98981	99036	0	0	0	0	Filler	0	0
Filler	99037	99092	0	0	0	0	Filler	0	0
Filler	99093	99148	0	0	0	0	Filler	0	0
Filler	99149	99204	0	0	0	0	Filler	0	0
Filler	99205	99260	0	0	0	0	Filler	0	0
Filler	99261	99316	0	0	0	0	Filler	0	0
Filler	99317	99372	0	0	0	0	Filler	0	0
Filler	99373	99428	0	0	0	0	Filler	0	0
Filler	99429	99484	0	0	0	0	Filler	0	0
Filler	99485	99540	0	0	0	0	Filler	0	0
Filler	99541	99596	0	0	0	0	Filler	0	0
Filler	99597	99652	0	0	0	0	Filler	0	0
Filler	99653	99708	0	0	0	0	Filler	0	0
Filler	99709	99764	0	0	0	0	Filler	0	0
Filler	99765	99820	0	0	0	0	Filler	0	0
Filler	99821	99876	0	0	0	0	Filler	0	0
Filler	99877	99932	0	0	0	0	Filler	0	0
Filler	99933	99988	0	0	0	0	Filler	0	0
Filler	99989	100044	0	0	0	0	Filler	0	0
Filler	100045	100100	0	0	0	0	Filler	0	0
Filler	100101	100156	0	0	0	0	Filler	0	0
Filler	100157	100212	0	0	0	0	Filler	0	0
Filler	100213	100268	0	0	0	0	Filler	0	0
Filler	100269	100324	0	0	0	0	Filler	0	0
Filler	100325	100380	0	0	0	0	Filler	0	0
Filler	100381	100436	0	0	0	0	Filler	0	0
Filler	100437	100492	0	0	0	0	Filler	0	0
Filler	100493	100548	0	0	0	0	Filler	0	0
Filler	100549	100604	0	0	0	0	Filler	0	0
Filler	100605	100660	0	0	0	0	Filler	0	0
Filler	100661	100716	0	0	0	0	Filler	0	0
Filler	100717	100772	0	0	0	0	Filler	0	0
Filler	100773	100828	0	0	0	0	Filler	0	0
Filler	100829	100884	0	0	0	0	Filler	0	0
Filler	100885	100940	0	0	0	0	Filler	0	0
Filler	100941	100996	0	0	0	0	Filler	0	0
Filler	100997	101052	0	0	0	0	Filler	0	0
Filler	101053	101108	0	0	0	0	Filler	0	0
Filler	101109	101164	0	0	0	0	Filler	0	0
Filler	101165	101220	0	0	0	0	Filler	0	0
Filler	101221	101276	0	0	0	0	Filler	0	0
Filler	101277	101332	0	0	0	0	Filler	0	0
Filler	101333	101388	0	0	0	0	Filler	0	0
Filler	101389	101444	0	0	0	0	Filler	0	0
Filler	101445	101500	0	0	0	0	Filler	0	0
Filler	101501	101556	0	0	0	0	Filler	0	0
Filler	101557	101612	0	0	0	0	Filler	0	0
Filler	101613	101668	0	0	0	0	Filler	0	0
Filler	101669	101724	0	0	0	0	Filler	0	0
Filler	101725	101780	0	0	0	0	Filler	0	0
Filler	101781	101836	0	0	0	0	Filler	0	0
Filler	101837	101892	0	0	0	0	Filler	0	0
Filler	101893	101948	0	0	0	0	Filler	0	0
Filler	101949	102004	0	0	0	0	Filler	0	0
Filler	102005	102060	0	0	0	0	Filler	0	0
Filler	102061	102116	0	0	0	0	Filler	0	0
Filler	102117	102172	0	0	0	0	Filler	0	0
Filler	102173	102228	0	0	0	0	Filler	0	0
Filler	102229	102284	0	0	0	0	Filler	0	0
Filler	102285	102340	0	0	0	0	Filler	0	0
Filler	102341	102396	0	0	0	0	Filler	0	0
Filler	102397	102452	0	0	0	0	Filler	0	0
Filler	102453	102508	0	0	0	0	Filler	0	0
Filler	102509	102564	0	0	0	0	Filler	0	0
Filler	102565	102620	0	0	0	0	Filler	0	0
Filler	102621	102676	0	0	0	0	Filler	0	0
Filler	102677	102732	0	0	0	0	Filler	0	0
Filler	102733	102788	0	0	0	0	Filler	0	0
Filler	102789	102844	0	0	0	0	Filler	0	0
Filler	102845	102900	0	0	0	0	Filler	0	0
Filler	102901	102956	0	0	0	0	Filler	0	0
Filler	102957	103012	0	0	0	0	Filler	0	0
Filler	103013	103068	0	0	0	0	Filler	0	0
Filler	103069	103124	0	0	0	0	Filler	0	0
Filler	103125	103180	0	0	0	0	Filler	0	0
Filler	103181	103236	0	0	0	0	Filler	0	0
Filler	103237	103292	0	0	0	0	Filler	0	0
Filler	103293	103348	0	0	0	0	Filler	0	0
Filler	103349	103404	0	0	0	0	Filler	0	0
Filler	103405	103460	0	0	0	0	Filler	0	0
Filler	103461	103516	0	0	0	0	Filler	0	0
Filler	103517	103572	0	0	0	0	Filler	0	0
Filler	103573	103628	0	0	0	0	Filler	0	0
Filler	103629	103684	0	0	0	0	Filler	0	0
Filler	103685	103740	0	0	0	0	Filler	0	0
Filler	103741	103796	0	0	0	0	Filler	0	0
Filler	103797	103852	0	0	0	0	Filler	0	0
Filler	103853	103908	0	0	0	0	Filler	0	0
Filler	103909	103964	0	0	0	0	Filler	0	0
Filler	103965	104020	0	0	0	0	Filler	0	0
Filler	104021	104076	0	0	0	0	Filler	0	0
Filler	104077	104132	0	0	0	0	Filler	0	0
Filler	104133	104188	0	0	0	0	Filler	0	0
Filler	104189	104244	0	0	0	0	Filler	0	0
Filler	104245	104300	0	0	0	0	Filler	0	0
Filler	104301	104356	0	0	0	0	Filler	0	0
Filler	104357	104412	0	0	0	0	Filler	0	0
Filler	104413	104468	0	0	0	0	Filler	0	0
Filler	104469	104524	0	0	0	0	Filler	0	0
Filler	104525	104580	0	0	0	0	Filler	0	0
Filler	104581	104636	0	0	0	0	Filler	0	0
Filler	104637	104692	0	0	0	0	Filler	0	0
Filler	104693	104748	0	0	0	0	Filler	0	0
Filler	104749	104804	0	0	0	0	Filler	0	0
Filler	104805	104860	0	0	0	0	Filler	0	0
Filler	104861	104916	0	0	0	0	Filler	0	0
Filler	104917	104972	0	0	0	0	Filler	0	0
Filler	104973	105028	0	0	0	0	Filler	0	0
Filler	105029	105084	0	0	0	0	Filler	0	0
Filler	105085	105140	0	0	0	0	Filler	0	0
Filler	105141	105196	0	0	0	0	Filler	0	0
Filler	105197	105252	0	0	0	0	Filler	0	0
Filler	105253	105308	0	0	0	0	Filler	0	0
Filler	105309	105364	0	0	0	0	Filler	0	0
Filler	105365	105420	0	0	0	0	Filler	0	0
Filler	105421	105476	0	0	0	0	Filler	0	0
Filler	105477	105532	0	0	0	0	Filler	0	0
Filler	105533	105588	0	0	0	0	Filler	0	0
Filler	105589	105644	0	0	0	0	Filler	0	0
Filler	105645	105700	0	0	0	0	Filler	0	0
Filler	105701	105756	0	0	0	0	Filler	0	0
Filler	105757	105812	0	0	0	0	Filler	0	0
Filler	105813	105868	0	0	0	0	Filler	0	0
Filler	105869	105924	0	0	0	0	Filler	0	0
Filler	105925	105980	0	0	0	0	Filler	0	0
Filler	105981	106036	0	0	0	0	Filler	0	0
Filler	106037	106092	0	0	0	0	Filler	0	0
Filler	106093	106148	0	0	0	0	Filler	0	0
Filler	106149	106204	0	0	0	0	Filler	0	0
Filler	106205	106260	0	0	0	0	Filler	0	0
Filler	106261	106316	0	0	0	0	Filler	0	0
Filler	106317	106372	0	0	0	0	Filler	0	0
Filler	106373	106428	0	0	0	0	Filler	0	0
Filler	106429	106484	0	0	0	0	Filler	0	0
Filler	106485	106540	0	0	0	0	Filler	0	0
Filler	106541	106596	0	0	0	0	Filler	0	0
Filler	106597	106652	0	0	0	0	Filler	0	0
Filler	106653	106708	0	0	0	0	Filler	0	0
Filler	106709	106764	0	0	0	0	Filler	0	0
Filler	106765	106820	0	0	0	0	Filler	0	0
Filler	106821	106876	0	0	0	0	Filler	0	0
Filler	106877	106932	0	0	0	0	Filler	0	0
Filler	106933	106988	0	0	0	0	Filler	0	0
Filler	106989	107044	0	0	0	0	Filler	0	0
Filler	107045	107100	0	0	0	0	Filler	0	0
Filler	107101	107156	0	0	0	0	Filler	0	0
Filler	107157	107212	0	0	0	0	Filler	0	0
Filler	107213	107268	0	0	0	0	Filler	0	0
Filler	107269	107324	0	0	0	0	Filler	0	0
Filler	107325	107380	0	0	0	0	Filler	0	0
Filler	107381	107436	0	0	0	0	Filler	0	0
Filler	107437	107492	0	0	0	0	Filler	0	0
Filler	107493	107548	0	0	0	0	Filler	0	0
Filler	107549	107604	0	0	0	0	Filler	0	0
Filler	107605	107660	0	0	0	0	Filler	0	0
Filler	107661	107716	0	0	0	0	Filler	0	0
Filler	107717	107772	0	0	0	0	Filler	0	0
Filler	107773	107828	0	0	0	0	Filler	0	0
Filler	107829	107884	0	0	0	0	Filler	0	0
Filler	107885	107940	0	0	0	0	Filler	0	0
Filler	107941	107996	0	0	0	0	Filler	0	0
Filler	107997	108052	0	0	0	0	Filler	0	0
Filler	108053	108108	0	0	0	0	Filler	0	0
Filler	108109	108164	0	0	0	0	Filler	0	0
Filler	108165	108220	0	0	0	0	Filler	0	0
Filler	108221	108276	0	0	0	0	Filler	0	0
Filler	108277	108332	0	0	0	0	Filler	0	0
Filler	108333	108388	0	0	0	0	Filler	0	0
Filler	108389	108444	0	0	0	0	Filler	0	0
Filler	108445	108500	0	0	0	0	Filler	0	0
Filler	108501	108556	0	0	0	0	Filler	0	0
Filler	108557	108612	0	0	0	0	Filler	0	0
Filler	108613	108668	0	0	0	0	Filler	0	0
Filler	108669	108724	0	0	0	0	Filler	0	0
Filler	108725	108780	0	0	0	0	Filler	0	0
Filler	108781	108836	0	0	0	0	Filler	0	0
Filler	108837	108892	0	0	0	0	Filler	0	0
Filler	108893	108948	0	0	0	0	Filler	0	0
Filler	108949	109004	0	0	0	0	Filler	0	0
Filler	109005	109060	0	0	0	0	Filler	0	0
Filler	109061	109116	0	0	0	0	Filler	0	0
Filler	109117	109172	0	0	0	0	Filler	0	0
Filler	109173	109228	0	0	0	0	Filler	0	0
Filler	109229	109284	0	0	0	0	Filler	0	0
Filler	109285	109340	0	0	0	0	Filler	0	0
Filler	109341	109396	0	0	0	0	Filler	0	0
Filler	109397	109452	0	0	0	0	Filler	0	0
Filler	109453	109508	0	0	0	0	Filler	0	0
Filler	109509	109564	0	0	0	0	Filler	0	0
Filler	109565	109620	0	0	0	0	Filler	0	0
Filler	109621	109676	0	0	0	0	Filler	0	0
Filler	109677	109732	0	0	0	0	Filler	0	0
Filler	109733	109788	0	0	0	0	Filler	0	0
Filler	109789	109844	0	0	0	0	Filler	0	0
Filler	109845	109900	0	0	0	0	Filler	0	0
Filler	109901	109956	0	0	0	0	Filler	0	0
Filler	109957	110012	0	0	0	0	Filler	0	0
Filler	110013	110068	0	0	0	0	Filler	0	0
Filler	110069	110124	0	0	0	0	Filler	0	0
Filler	110125	110180	0	0	0	0	Filler	0	0
Filler	110181	110236	0	0	0	0	Filler	0	0
Filler	110237	110292	0	0	0	0	Filler	0	0
Filler	110293	110348	0	0	0	0	Filler	0	0
Filler	110349	110404	0	0	0	0	Filler	0	0
Filler	110405	110460	0	0	0	0	Filler	0	0
Filler	110461	110516	0	0	0	0	Filler	0	0
Filler	110517	110572	0	0	0	0	Filler	0	0
Filler	110573	110628	0	0	0	0	Filler	0	0
Filler	110629	110684	0	0	0	0	Filler	0	0
Filler	110685	110740	0	0	0	0	Filler	0	0
Filler	110741	110796	0	0	0	0	Filler	0	0
Filler	110797	110852	0	0	0	0	Filler	0	0
Filler	110853	110908	0	0	0	0	Filler	0	0
Filler	110909	110964	0	0	0	0	Filler	0	0
Filler	110965	111020	0	0	0	0	Filler	0	0
Filler	111021	111076	0	0	0	0	Filler	0	0
Filler	111077	111132	0	0	0	0	Filler	0	0
Filler	111133	111188	0	0	0	0	Filler	0	0
Filler	111189	111244	0	0	0	0	Filler	0	0
Filler	111245	111300	0	0	0	0	Filler	0	0
Filler	111301	111356	0	0	0	0	Filler	0	0
Filler	111357	111412	0	0	0	0	Filler	0	0
Filler	111413	111468	0	0	0	0	Filler	0	0
Filler	111469	111524	0	0	0	0	Filler	0	0
Filler	111525	111580	0	0	0	0	Filler	0	0
Filler	111581	111636	0	0	0	0	Filler	0	0
[truncated: 39,805 more rows]
